# Supplementary material for: Single-molecule dynamics of the TRiC chaperonin system in vivo
Source: Nature. 2026 Feb 4;652(8109):481–9. doi: 10.1038/s41586-025-10073-3 (PMC13061604; doi:10.1038/s41586-025-10073-3)
Supplement: Supplementary file 1 — Proteomic data, related to Extended Data Figs. 1d,f, 2c and 3c. [file 41586_2025_10073_MOESM1_ESM.xlsx]

## Sheet: Supplementary Table 1a
Supplementary Table 1. Proteomic data, related to Extended Data Figures 1d, 1f, 2c and 3c
(a) Label-free proteomic analysis of TRiC-Halo-tag pulldown fractions from U2OS cell lysates of a stable cell line expressing CCT4-Halo relative to wild-type (WT) control cells, related to Extended Data Figure 1d. Peptides are ranked by Log₂ fold change (CCT4-Halo vs. WT) from three independent experiments. Proteins with a Log₂ fold change >0.5 are shown above the red line.
Gene names	Description	Classification	Log2 Fold Change	p-value (-log10)
CCT7	T-complex protein 1 subunit eta	Chaperone	13.0618	4.02184
CCT6A	T-complex protein 1 subunit zeta	Chaperone	12.3358	4.12857
CCT8	T-complex protein 1 subunit theta	Chaperone	11.6751	5.1602
CCT5	T-complex protein 1 subunit epsilon	Chaperone	11.6094	3.97424
PDCD5	Programmed cell death protein 5	Co-factor	11.6033	5.02342
TCP1	T-complex protein 1 subunit alpha	Chaperone	10.9794	5.0428
WDR64	WD repeat-containing protein 64	Substrate	10.9156	5.19018
CCT3	T-complex protein 1 subunit gamma	Chaperone	10.7705	5.15663
TXNDC9	Thioredoxin domain-containing protein 9		10.6412	4.65252
CCT4	T-complex protein 1 subunit delta	Chaperone	10.3631	4.21688
CCT2	T-complex protein 1 subunit beta	Chaperone	10.223	4.7689
PFDN2	Prefoldin subunit 2	Chaperone	9.331	3.50874
DDX3X;DDX3Y	ATP-dependent RNA helicase DDX3X;ATP-dependent RNA helicase DDX3Y		9.01851	5.11495
PDCL3	Phosducin-like protein 3	Co-factor	8.60124	4.88942
RPL23	60S ribosomal protein L23	Ribosome	8.56447	3.04121
TUBB	Tubulin beta chain	Substrate	8.2982	2.19059
DDX5	Probable ATP-dependent RNA helicase DDX5		8.00493	3.87008
RPS23	40S ribosomal protein S23	Ribosome	7.89958	4.00327
TUBB4B	Tubulin beta-4B chain	Substrate	7.67004	4.00243
TUBB6	Tubulin beta-6 chain	Substrate	7.66825	3.53985
PFDN1	Prefoldin subunit 1	Chaperone	7.64881	3.07879
RPS11	40S ribosomal protein S11	Ribosome	7.53287	4.72473
GNB2	Guanine nucleotide-binding protein G(I)/G(S)/G(T) subunit beta-2		7.14556	4.05173
PSME3	Proteasome activator complex subunit 3		7.12896	4.22147
RPL10;RPL10L	60S ribosomal protein L10;60S ribosomal protein L10-like	Ribosome	7.03076	3.86004
ATP11B			6.69432	3.50094
YWHAH	14-3-3 protein eta		6.65562	3.9373
PDCL	Phosducin-like protein	Co-factor	6.64849	2.54517
PFDN6	Prefoldin subunit 6	Chaperone	6.49299	2.47334
HDAC1;HDAC2	Histone deacetylase 1;Histone deacetylase 2		6.47801	3.70403
MLLT11	Protein AF1q		6.45497	3.80209
RPL27A	60S ribosomal protein L27a	Ribosome	6.44415	5.72494
TUBA1B;TUBA1C;TUBA4A	Tubulin alpha-1B chain;Tubulin alpha-1C chain;Tubulin alpha-4A chain	Substrate	6.37127	2.33951
RPS8	40S ribosomal protein S8	Ribosome	6.23823	4.1326
EEF2	Elongation factor 2		6.19503	3.06271
RPL26	60S ribosomal protein L26	Ribosome	5.88739	2.80395
RPL19	Ribosomal protein L19;60S ribosomal protein L19	Ribosome	5.86324	2.97302
NASP	Nuclear autoantigenic sperm protein		5.77879	3.61347
HGH1	Protein HGH1 homolog	Co-factor	5.76401	2.6703
IGBP1	Immunoglobulin-binding protein 1		5.68455	2.23752
RPL22	60S ribosomal protein L22	Ribosome	5.65739	1.51581
HSPE1-MOB4;HSPE1	10 kDa heat shock protein, mitochondrial	Chaperone	5.47655	2.05174
RPS18	40S ribosomal protein S18	Ribosome	5.35694	3.72467
HSPA8	Heat shock cognate 71 kDa protein	Chaperone	5.35576	1.82232
DHRS2	Dehydrogenase/reductase SDR family member 2, mitochondrial		5.31185	2.61639
RBBP4;RBBP7	Histone-binding protein RBBP4		5.21022	2.77153
TUBA3E	Tubulin alpha-3E chain	Substrate	5.13615	4.34428
PPP4C	Serine/threonine-protein phosphatase;Serine/threonine-protein phosphatase 4 catalytic subunit		5.09249	0.960678
NPM1	Nucleophosmin		5.05749	2.409
MLST8	Target of rapamycin complex subunit LST8		5.03738	2.42712
ATPIF1	ATPase inhibitor, mitochondrial		5.00249	3.31298
WDR1	WD repeat-containing protein 1	Substrate	4.92438	2.40196
SARDH	Sarcosine dehydrogenase, mitochondrial		4.9067	1.93472
PFDN5	Prefoldin subunit 5	Chaperone	4.88689	0.897685
DDB2	DNA damage-binding protein 2		4.85254	3.55936
PLRG1	Pleiotropic regulator 1		4.81202	2.95466
RPS5	40S ribosomal protein S5;40S ribosomal protein S5, N-terminally processed	Ribosome	4.80877	1.80832
EIF2S1	Eukaryotic translation initiation factor 2 subunit 1		4.74827	2.31879
BUB3	Mitotic checkpoint protein BUB3		4.67704	2.03111
TUBG2;TUBG1	Tubulin gamma-2 chain;Tubulin gamma-1 chain;Tubulin gamma chain	Substrate	4.61548	3.14285
XRN2	5-3 exoribonuclease 2		4.55384	2.89713
HSPA1B;HSPA1A	Heat shock 70 kDa protein 1B;Heat shock 70 kDa protein 1A	Chaperone	4.47991	2.35714
DDX17	Probable ATP-dependent RNA helicase DDX17		4.42336	2.38356
GNB1;GNB2	Guanine nucleotide-binding protein G(I)/G(S)/G(T) subunit beta-1		4.37489	3.44476
PFKL	ATP-dependent 6-phosphofructokinase, liver type		4.35784	1.01115
RPS4X;RPS4Y1;RPS4Y2	40S ribosomal protein S4, X isoform;40S ribosomal protein S4, Y isoform 2;40S ribosomal protein S4, Y isoform 1	Ribosome	4.35072	2.73033
HNRNPA2B1	Heterogeneous nuclear ribonucleoproteins A2/B1		4.3342	1.13851
FAM168A	Protein FAM168A		4.31829	2.73031
LDHB	L-lactate dehydrogenase B chain;L-lactate dehydrogenase		4.30057	2.08136
HNRNPF	Heterogeneous nuclear ribonucleoprotein F;Heterogeneous nuclear ribonucleoprotein F, N-terminally processed		4.29229	1.81918
KHDRBS1	KH domain-containing, RNA-binding, signal transduction-associated protein 1		4.29146	2.66747
ERP29	Endoplasmic reticulum resident protein 29		4.2112	2.02389
RPS14	40S ribosomal protein S14	Ribosome	4.20435	1.26473
RPL31	60S ribosomal protein L31	Ribosome	4.07744	1.06854
RPL10A	60S ribosomal protein L10a	Ribosome	4.03655	1.2152
RPL18	60S ribosomal protein L18	Ribosome	3.94378	1.26165
AK7	Adenylate kinase 7		3.90399	0.774452
TUBB4A	Tubulin beta-4A chain	Substrate	3.85183	3.03335
RPSA	40S ribosomal protein SA	Ribosome	3.82815	1.89363
TUBB2B;TUBB2A	Tubulin beta-2B chain;Tubulin beta-2A chain	Substrate	3.81907	0.790102
H2AFV;HIST1H2AJ;HIST1H2AH;H2AFZ;H2AFJ;HIST2H2AC;HIST1H2AC;HIST2H2AB;HIST3H2A;HIST2H2AA3;HIST1H2AD;HIST1H2AG;HIST1H2AB;HIST1H2AA;H2AFX	Histone H2A;Histone H2A type 1-J;Histone H2A type 1-H;Histone H2A.V;Histone H2A.Z;Histone H2A.J;Histone H2A type 2-C;Histone H2A type 1-C;Histone H2A type 2-B;Histone H2A type 3;Histone H2A type 2-A;Histone H2A type 1-D;Histone H2A type 1;Histone H2A type 1-B/E;Histone H2A type 1-A;Histone H2AX		3.80806	1.17405
DCAF7	DDB1- and CUL4-associated factor 7		3.77739	2.67551
CORO7-PAM16;CORO7	Coronin;Coronin-7		3.7588	2.88143
HSPB1	Heat shock protein beta-1	Chaperone	3.66918	1.7457
NONO	Non-POU domain-containing octamer-binding protein		3.66892	1.41601
HSPA5	78 kDa glucose-regulated protein	Chaperone	3.66833	1.89551
TUBB3	Tubulin beta-3 chain	Substrate	3.66383	1.48372
HSP90AB1	Heat shock protein HSP 90-beta	Chaperone	3.65928	1.67817
GAPDH	Glyceraldehyde-3-phosphate dehydrogenase		3.60389	0.937993
SRSF3	Serine/arginine-rich splicing factor 3		3.58865	1.02207
EIF4B	Eukaryotic translation initiation factor 4B		3.55752	1.46122
PCBP1;PCBP2;PCBP3	Poly(rC)-binding protein 1;Poly(rC)-binding protein 3		3.55483	0.698402
RTCB	tRNA-splicing ligase RtcB homolog		3.54101	2.32133
RPS24	40S ribosomal protein S24	Ribosome	3.5286	0.776804
EEF1A1P5;EEF1A1;EEF1A2	Putative elongation factor 1-alpha-like 3;Elongation factor 1-alpha 1;Elongation factor 1-alpha;Elongation factor 1-alpha 2		3.5219	1.37941
EEF1D	Elongation factor 1-delta		3.47198	2.33125
ANXA1	Annexin;Annexin A1		3.46713	1.15957
DCAF12L1	DDB1- and CUL4-associated factor 12-like protein 1		3.46498	2.99612
G6PD	Glucose-6-phosphate 1-dehydrogenase		3.34176	1.89927
DTL	Denticleless protein homolog		3.33827	2.15476
SERBP1	Plasminogen activator inhibitor 1 RNA-binding protein		3.3371	2.05992
RPL28	60S ribosomal protein L28	Ribosome	3.3214	1.14988
LDHA	L-lactate dehydrogenase A chain		3.27895	3.2011
EIF6	Eukaryotic translation initiation factor 6		3.26034	0.677694
FSCN1	Fascin		3.25582	1.15704
RPL3	60S ribosomal protein L3	Ribosome	3.23164	1.07505
PFDN4	Prefoldin subunit 4	Chaperone	3.18444	0.494205
GP5	Platelet glycoprotein V		3.16487	0.737856
TUBD1	Tubulin delta chain	Substrate	3.14395	0.659186
FDXR	NADPH:adrenodoxin oxidoreductase, mitochondrial		3.10307	1.48744
ACAT2	Acetyl-CoA acetyltransferase, cytosolic		3.10161	0.710265
PDIA3	Protein disulfide-isomerase A3		2.99637	2.00492
WDR92	WD repeat-containing protein 92	Substrate	2.99486	1.35657
CDC20	Cell division cycle protein 20 homolog		2.9703	1.88415
RPS13	40S ribosomal protein S13	Ribosome	2.96861	0.698123
HNRNPU	Heterogeneous nuclear ribonucleoprotein U		2.94332	0.83221
SFPQ	Splicing factor, proline- and glutamine-rich		2.8963	1.5037
P4HB	Protein disulfide-isomerase		2.88805	2.6595
ANXA2;ANXA2P2	Annexin;Annexin A2;Putative annexin A2-like protein		2.86649	1.03828
PDIA6	Protein disulfide-isomerase A6		2.85535	2.21704
PKP2	Plakophilin-2		2.83151	3.21345
VBP1	Prefoldin subunit 3		2.80638	0.569766
RPS7	40S ribosomal protein S7	Ribosome	2.80594	0.614289
MCM5	DNA helicase;DNA replication licensing factor MCM5		2.79377	1.79319
MTHFD1	C-1-tetrahydrofolate synthase, cytoplasmic;Methylenetetrahydrofolate dehydrogenase;Methenyltetrahydrofolate cyclohydrolase;Formyltetrahydrofolate synthetase;C-1-tetrahydrofolate synthase, cytoplasmic, N-terminally processed		2.78708	0.666685
RPS3	40S ribosomal protein S3	Ribosome	2.78276	1.22766
RPL8	60S ribosomal protein L8	Ribosome	2.77006	0.770393
PRDX1	Peroxiredoxin-1		2.69899	0.935839
THOC3	THO complex subunit 3		2.69184	0.912189
RPS6	40S ribosomal protein S6	Ribosome	2.65356	1.17303
TAGLN2	Transgelin-2		2.62241	0.524171
ACTG1;ACTB;ACTA1;ACTC1;ACTG2;ACTA2	Actin, cytoplasmic 2;Actin, cytoplasmic 2, N-terminally processed;Actin, cytoplasmic 1;Actin, cytoplasmic 1, N-terminally processed;Actin, alpha skeletal muscle;Actin, alpha cardiac muscle 1;Actin, gamma-enteric smooth muscle;Actin, aortic smooth muscle	Substrate	2.61609	1.62921
NME1-NME2;NME2;NME1;NME2P1	Nucleoside diphosphate kinase;Nucleoside diphosphate kinase B;Putative nucleoside diphosphate kinase;Nucleoside diphosphate kinase A		2.57662	0.775839
FAU	40S ribosomal protein S30		2.55522	0.784491
PHGDH	D-3-phosphoglycerate dehydrogenase		2.4948	0.890423
RPS3A	40S ribosomal protein S3a	Ribosome	2.48498	0.478668
HNRNPA1	Heterogeneous nuclear ribonucleoprotein A1;Heterogeneous nuclear ribonucleoprotein A1, N-terminally processed		2.48248	2.09056
NPM3	Nucleoplasmin-3		2.46183	1.03676
RPS16	40S ribosomal protein S16	Ribosome	2.43945	0.507625
DARS	Aspartate--tRNA ligase, cytoplasmic		2.42876	1.35784
RPS17	40S ribosomal protein S17	Ribosome	2.42018	0.418087
WDR22;DCAF5	DDB1- and CUL4-associated factor 5	Substrate	2.36137	0.680387
RPL24	60S ribosomal protein L24	Ribosome	2.3576	1.1627
GNB2L1	Guanine nucleotide-binding protein subunit beta-2-like 1;Guanine nucleotide-binding protein subunit beta-2-like 1, N-terminally processed		2.33014	0.366778
HIST1H1E;HIST1H1D;HIST1H1A	Histone H1.4;Histone H1.3;Histone H1.1		2.31613	1.51696
EEF1G	Elongation factor 1-gamma		2.2183	0.893481
RPL22L1	60S ribosomal protein L22-like 1	Ribosome	2.18534	0.397254
RPL38	60S ribosomal protein L38	Ribosome	2.15677	0.29076
GTF3C5	General transcription factor 3C polypeptide 5		2.13434	2.83091
VCP	Transitional endoplasmic reticulum ATPase		2.10323	1.0525
CFL1	Cofilin-1		2.10021	0.88234
RPL14	60S ribosomal protein L14	Ribosome	2.09198	0.646841
HNRNPK	Heterogeneous nuclear ribonucleoprotein K		2.07989	1.33713
STRN	Striatin		2.05985	0.581578
TCP1	T-complex protein 1 subunit alpha		2.01328	0.996239
ENO1	Alpha-enolase;Enolase		1.99188	0.908217
TBCB	Tubulin-folding cofactor B		1.97835	0.309812
UTP18	U3 small nucleolar RNA-associated protein 18 homolog		1.97323	2.48266
EIF4H	Eukaryotic translation initiation factor 4H		1.97181	0.733588
MSN	Moesin		1.96385	0.297777
RPS9	40S ribosomal protein S9	Ribosome	1.96218	0.778563
RPS26P11;RPS26	Putative 40S ribosomal protein S26-like 1;40S ribosomal protein S26	Ribosome	1.93918	0.213534
LRRC59	Leucine-rich repeat-containing protein 59		1.93631	0.468024
RPS12	40S ribosomal protein S12	Ribosome	1.92879	0.439547
HNRNPA3	Heterogeneous nuclear ribonucleoprotein A3		1.89717	0.476563
LASP1	LIM and SH3 domain protein 1		1.88071	0.304286
PLEC	Plectin		1.87159	0.758406
CPNE1	Copine-1		1.8701	0.633603
DPYSL3	Dihydropyrimidinase-related protein 3		1.84479	0.548342
VIM	Vimentin		1.8379	0.646764
XRCC5	X-ray repair cross-complementing protein 5		1.83741	2.737
CAD	CAD protein;Glutamine-dependent carbamoyl-phosphate synthase;Aspartate carbamoyltransferase;Dihydroorotase		1.83595	0.9788
GUCY2D;GUCY2F	Retinal guanylyl cyclase 1;Retinal guanylyl cyclase 2		1.8222	0.604963
PPIA	Peptidyl-prolyl cis-trans isomerase A;Peptidyl-prolyl cis-trans isomerase A, N-terminally processed;Peptidyl-prolyl cis-trans isomerase		1.81592	1.15265
FLNA	Filamin-A		1.79349	0.916363
CCT3	T-complex protein 1 subunit gamma		1.77787	0.866843
ETF1	Eukaryotic peptide chain release factor subunit 1		1.74511	0.665085
EIF3I	Eukaryotic translation initiation factor 3 subunit I		1.74142	0.373439
KARS	Lysine--tRNA ligase		1.71833	1.888
CCDC124	Coiled-coil domain-containing protein 124		1.69283	0.691601
TPM1	Tropomyosin alpha-1 chain		1.68353	0.534415
H3F3B;H3F3A;HIST2H3PS2;H3F3C;HIST2H3A;HIST3H3;HIST1H3A	Histone H3;Histone H3.3C;Histone H3.2;Histone H3.1t;Histone H3.3;Histone H3.1		1.68348	0.280857
PCBP2	Poly(rC)-binding protein 2		1.67967	0.407773
WDR70	WD repeat-containing protein 70	Substrate	1.67604	0.393966
SERPINH1	Serpin H1		1.67437	1.22325
MDH2	Malate dehydrogenase, mitochondrial;Malate dehydrogenase		1.66122	0.546486
MAGEC1	Melanoma-associated antigen C1		1.63898	0.508473
HSPA9	Stress-70 protein, mitochondrial	Chaperone	1.61846	2.43813
TLE3	Transducin-like enhancer protein 3		1.61683	0.580854
ACTR1A	Alpha-centractin		1.60719	0.789801
APOLD1	Apolipoprotein L domain-containing protein 1		1.60652	0.420609
IMPDH2	Inosine-5-monophosphate dehydrogenase 2		1.59448	1.3244
ACTL6A;ACTL6B	Actin-like protein 6A;Actin-like protein 6B	Substrate	1.59387	0.360879
EIF4A1;EIF4A2	Eukaryotic initiation factor 4A-I;Eukaryotic initiation factor 4A-II;Eukaryotic initiation factor 4A-II, N-terminally processed		1.5578	0.624252
RAN	GTP-binding nuclear protein Ran		1.55223	0.342041
JMJD7	JmjC domain-containing protein 7		1.55063	1.33599
RPS10;RPS10-NUDT3	40S ribosomal protein S10	Ribosome	1.5423	0.203211
RUVBL2	RuvB-like 2		1.53228	0.354092
METAP2	Methionine aminopeptidase 2		1.4715	0.518873
RPL15	60S ribosomal protein L15;Ribosomal protein L15	Ribosome	1.41234	0.261372
TPM3			1.3983	0.915035
FASN	Fatty acid synthase;[Acyl-carrier-protein] S-acetyltransferase;[Acyl-carrier-protein] S-malonyltransferase;3-oxoacyl-[acyl-carrier-protein] synthase;3-oxoacyl-[acyl-carrier-protein] reductase;3-hydroxyacyl-[acyl-carrier-protein] dehydratase;Enoyl-[acyl-carrier-protein] reductase;Oleoyl-[acyl-carrier-protein] hydrolase		1.39558	0.722254
ATP6V1B2	V-type proton ATPase subunit B, brain isoform		1.3891	0.219285
ACTR2	Actin-related protein 2	Substrate	1.37761	0.551548
STIP1	Stress-induced-phosphoprotein 1		1.35651	0.608726
HNRNPH3	Heterogeneous nuclear ribonucleoprotein H3		1.35539	0.885907
EFR3A	Protein EFR3 homolog A		1.33547	0.229503
PFN1	Profilin-1		1.32298	0.754582
NCL	Nucleolin		1.31678	0.716153
CSTF1	Cleavage stimulation factor subunit 1		1.31407	0.518132
SNX18	Sorting nexin-18		1.29301	0.404356
THOC6	THO complex subunit 6 homolog		1.2842	0.364381
WDR77	Methylosome protein 50	Substrate	1.28375	0.234661
TXNDC12	Thioredoxin domain-containing protein 12		1.28081	0.549485
MSTO1	Protein misato homolog 1		1.26106	0.667534
RPL37A	60S ribosomal protein L37a	Ribosome	1.25441	0.245272
TGM2	Protein-glutamine gamma-glutamyltransferase 2		1.21663	0.255695
HIST1H1C	Histone H1.2		1.21394	0.20543
TFAM	Transcription factor A, mitochondrial		1.20071	0.452233
PGAM2;PGAM1	Phosphoglycerate mutase 2;Phosphoglycerate mutase 1		1.16201	0.259671
DBNL	Drebrin-like protein		1.16067	0.614604
RBM3	RNA-binding protein 3		1.15101	0.240805
ATP5B	ATP synthase subunit beta, mitochondrial;ATP synthase subunit beta		1.12354	0.787694
FAM103A1	RNMT-activating mini protein		1.1183	0.440132
PKM	Pyruvate kinase PKM;Pyruvate kinase		1.11402	0.561426
TUBA1A	Tubulin alpha-1A chain	Substrate	1.11132	0.304724
CKAP4	Cytoskeleton-associated protein 4		1.10425	0.610916
CDK4;CDK3;CDK1;CDK2;CDK16;CDC2;CDK13;CDK14;CDK17;CDK12;CDK5;CDK6;CDK9;CDK15;CDK18	Cyclin-dependent-like kinase 5;Cyclin-dependent kinase 1;Cyclin-dependent kinase 2;Cyclin-dependent kinase 4;Cyclin-dependent kinase 3;Cyclin-dependent kinase 6;Cyclin-dependent kinase 9;Cyclin-dependent kinase 15;Cyclin-dependent kinase 14;Cyclin-dependent kinase 18;Cyclin-dependent kinase 16;Cyclin-dependent kinase 17;Cyclin-dependent kinase 12;Cyclin-dependent kinase 13		1.09148	0.317897
MIF	Macrophage migration inhibitory factor		1.09126	0.341626
NOB1	RNA-binding protein NOB1		1.08307	0.430278
PPP1CB	Serine/threonine-protein phosphatase;Serine/threonine-protein phosphatase PP1-beta catalytic subunit		1.07776	0.572757
CXorf67	Uncharacterized protein CXorf67		1.0759	0.278083
MCM2	DNA replication licensing factor MCM2		1.04347	0.582427
RPLP0;RPLP0P6	60S acidic ribosomal protein P0-like;60S acidic ribosomal protein P0	Ribosome	1.03742	0.350498
TRIM28	Transcription intermediary factor 1-beta		1.03603	0.554491
ALDOA	Fructose-bisphosphate aldolase;Fructose-bisphosphate aldolase A		1.02025	0.365096
PPP2R1A	Serine/threonine-protein phosphatase 2A 65 kDa regulatory subunit A alpha isoform		1.00136	0.260732
GNB4	Guanine nucleotide-binding protein subunit beta-4		0.993591	0.253679
DPYSL2	Dihydropyrimidinase-related protein 2		0.987612	0.941275
HSPA4	Heat shock 70 kDa protein 4	Chaperone	0.986045	0.343676
TLN1	Talin-1		0.982898	0.537002
KPNA2	Importin subunit alpha-1		0.945712	0.15363
RPL11	60S ribosomal protein L11	Ribosome	0.914551	0.188126
RBM14-RBM4;RBM14	RNA-binding protein 14		0.901704	0.189997
RPS2	40S ribosomal protein S2	Ribosome	0.897272	0.148327
TYMS	Thymidylate synthase		0.888918	0.177708
TXLNA	Alpha-taxilin		0.883335	0.366734
SHMT2	Serine hydroxymethyltransferase, mitochondrial		0.876104	0.514149
RPS19	40S ribosomal protein S19	Ribosome	0.871343	0.125698
PPP2CA;PPP2CB	Serine/threonine-protein phosphatase 2A catalytic subunit alpha isoform;Serine/threonine-protein phosphatase 2A catalytic subunit beta isoform		0.861518	0.270906
CAPZA1;CAPZA2	F-actin-capping protein subunit alpha-1;F-actin-capping protein subunit alpha-2		0.855506	0.43707
SND1	Staphylococcal nuclease domain-containing protein 1		0.839285	0.416636
KPNB1	Importin subunit beta-1		0.827764	0.157837
RPL13	60S ribosomal protein L13	Ribosome	0.823593	0.122274
RPS27;RPS27L	40S ribosomal protein S27;40S ribosomal protein S27-like	Ribosome	0.817485	0.117216
TUFM	Elongation factor Tu, mitochondrial		0.773869	0.7321
EFTUD2	116 kDa U5 small nuclear ribonucleoprotein component		0.770861	1.11724
SCFD1	Sec1 family domain-containing protein 1		0.768024	0.161584
CNTNAP1	Contactin-associated protein 1		0.763858	0.662934
AKR1A1	Alcohol dehydrogenase [NADP(+)]		0.754159	0.445347
EIF3B	Eukaryotic translation initiation factor 3 subunit B		0.698572	0.170879
QARS	Glutamine--tRNA ligase		0.695322	0.19084
WDR74	WD repeat-containing protein 74	Substrate	0.688146	0.69872
HSPD1	60 kDa heat shock protein, mitochondrial	Chaperone	0.687084	1.09065
WDFY4	WD repeat- and FYVE domain-containing protein 4		0.681581	0.206232
CTBP1	C-terminal-binding protein 1		0.677955	0.723644
EIF3A	Eukaryotic translation initiation factor 3 subunit A		0.660926	0.230713
XRCC6	X-ray repair cross-complementing protein 6		0.657426	0.198619
VAPA	Vesicle-associated membrane protein-associated protein A		0.652679	0.15482
SEC16A	Protein transport protein Sec16A		0.65141	0.447204
C8orf82	UPF0598 protein C8orf82		0.618048	0.267173
MYH9	Myosin-9		0.617805	0.278973
HIST1H2BN;HIST1H2BM;HIST1H2BH;HIST2H2BF;HIST2H2BE;HIST1H2BC;HIST1H2BD;H2BFS;HIST1H2BB;HIST1H2BO;HIST1H2BJ;HIST1H2BK;HIST1H2BL;HIST1H2BA	Histone H2B;Histone H2B type 1-M;Histone H2B type 1-N;Histone H2B type 1-H;Histone H2B type 2-F;Histone H2B type 2-E;Histone H2B type 1-C/E/F/G/I;Histone H2B type 1-D;Histone H2B type F-S;Histone H2B type 1-B;Histone H2B type 1-O;Histone H2B type 1-J;Histone H2B type 1-K;Histone H2B type 1-L;Histone H2B type 1-A		0.612391	0.154773
HNRNPC;HNRNPCL4;HNRNPCL1;HNRNPCL3;HNRNPCL2	Heterogeneous nuclear ribonucleoproteins C1/C2;Heterogeneous nuclear ribonucleoprotein C-like 4;Heterogeneous nuclear ribonucleoprotein C-like 1;Heterogeneous nuclear ribonucleoprotein C-like 3;Heterogeneous nuclear ribonucleoprotein C-like 2		0.603725	0.0746797
PFAS	Phosphoribosylformylglycinamidine synthase		0.584678	0.508601
G3BP1	Ras GTPase-activating protein-binding protein 1		0.550434	0.576505
NUP43	Nucleoporin Nup43		0.536985	0.171485
RPS21	40S ribosomal protein S21	Ribosome	0.505993	0.0800105
CDKN2AIPNL	CDKN2AIP N-terminal-like protein		0.501703	0.22697
PARP1	Poly [ADP-ribose] polymerase 1		0.498499	0.350396
HNRNPA0	Heterogeneous nuclear ribonucleoprotein A0		0.464007	0.130498
CSDE1	Cold shock domain-containing protein E1		0.433935	0.32362
WDR89	WD repeat-containing protein 89	Substrate	0.409154	0.137365
EEF1E1;EEF1E1-BLOC1S5	Eukaryotic translation elongation factor 1 epsilon-1		0.377468	0.108125
HSP90AB2P	Putative heat shock protein HSP 90-beta 2	Chaperone	0.369856	0.150683
SMS	Spermine synthase		0.360601	0.0723833
TRIP6	Thyroid receptor-interacting protein 6		0.355727	0.107027
DDX39B;DDX39A	ATP-dependent RNA helicase DDX39A;Spliceosome RNA helicase DDX39B		0.340277	0.0574159
EIF2S3L;EIF2S3	Putative eukaryotic translation initiation factor 2 subunit 3-like protein;Eukaryotic translation initiation factor 2 subunit 3		0.333554	0.0848793
CTNNB1	Catenin beta-1		0.332094	0.14201
LMNA	Prelamin-A/C;Lamin-A/C		0.305682	0.0920217
DDX1	ATP-dependent RNA helicase DDX1		0.298473	0.0786553
PRKDC	DNA-dependent protein kinase catalytic subunit		0.289276	0.692845
NXF1	Nuclear RNA export factor 1		0.261648	0.0761327
CCT3			0.253425	0.35156
DKFZp686J1372			0.228134	0.085203
PYCR1	Pyrroline-5-carboxylate reductase;Pyrroline-5-carboxylate reductase 1, mitochondrial		0.223502	0.0387618
EMD	Emerin		0.22218	0.0663865
RPLP1	60S acidic ribosomal protein P1	Ribosome	0.210041	0.120178
DYNC1I2	Cytoplasmic dynein 1 intermediate chain 2		0.1747	0.0768233
STRN3	Striatin-3		0.148032	0.0592987
CTPS2;CTPS1	CTP synthase 2;CTP synthase 1		0.146855	0.0322699
FLNC	Filamin-C		0.146309	0.0696976
DCAF6	DDB1- and CUL4-associated factor 6		0.139951	0.0384244
ADRM1	Proteasomal ubiquitin receptor ADRM1		0.129111	0.0639244
SEC61B	Protein transport protein Sec61 subunit beta		0.123294	0.0670583
RPL35	60S ribosomal protein L35	Ribosome	0.118134	0.0250888
AHCY	Adenosylhomocysteinase		0.105307	0.0390317
HNRNPM	Heterogeneous nuclear ribonucleoprotein M		0.0751076	0.0154808
PHB2	Prohibitin-2		0.0516027	0.0102343
IARS	Isoleucine--tRNA ligase, cytoplasmic		0.0427987	0.0407803
PDCL2	Phosducin-like protein 2	Co-factor	0.0419833	0.0140446
MCM3	DNA replication licensing factor MCM3		0.0122569	0.0043123
PAICS	Multifunctional protein ADE2;Phosphoribosylaminoimidazole-succinocarboxamide synthase;Phosphoribosylaminoimidazole carboxylase		0.000395775	5.8621e-05
MTHFD1L	Monofunctional C1-tetrahydrofolate synthase, mitochondrial		-0.0199998	0.0195744
HSP90AA1	Heat shock protein HSP 90-alpha	Chaperone	-0.0573956	0.0205727
CLTC	Clathrin heavy chain;Clathrin heavy chain 1		-0.0574818	0.0398853
GART	Trifunctional purine biosynthetic protein adenosine-3;Phosphoribosylamine--glycine ligase;Phosphoribosylformylglycinamidine cyclo-ligase;Phosphoribosylglycinamide formyltransferase		-0.0682058	0.0326353
PPA1	Inorganic pyrophosphatase		-0.077253	0.019202
BICD1	Protein bicaudal D homolog 1		-0.0818501	0.0287775
HADHB	Trifunctional enzyme subunit beta, mitochondrial;3-ketoacyl-CoA thiolase		-0.0903896	0.0321662
MIOS	WD repeat-containing protein mio		-0.106215	0.148989
CRMP1	Dihydropyrimidinase-related protein 1		-0.11315	0.0806551
DCAF13	DDB1- and CUL4-associated factor 13		-0.116882	0.0539745
RPL32	60S ribosomal protein L32	Ribosome	-0.149517	0.0189533
ATP5A1	ATP synthase subunit alpha, mitochondrial		-0.15917	0.0710931
	Putative ciliary rootlet coiled-coil protein-like 3 protein		-0.214122	0.0677411
PSMD11	26S proteasome non-ATPase regulatory subunit 11		-0.220121	0.081375
STRN4	Striatin-4		-0.260671	0.116881
DOPEY2	Protein dopey-2		-0.294206	0.165491
RFC3	Replication factor C subunit 3		-0.337567	0.17905
KIFC1	Kinesin-like protein KIFC1		-0.339772	0.0804242
PCK2	Phosphoenolpyruvate carboxykinase [GTP], mitochondrial		-0.343927	0.116464
KIF4A;KIF4B	Chromosome-associated kinesin KIF4A;Chromosome-associated kinesin KIF4B		-0.355347	0.306326
GANAB	Neutral alpha-glucosidase AB		-0.390102	0.559684
RPS20	40S ribosomal protein S20	Ribosome	-0.487687	0.184892
GLS	Glutaminase kidney isoform, mitochondrial		-0.490176	0.12334
PA2G4	Proliferation-associated protein 2G4		-0.49071	0.31611
EPRS	Bifunctional glutamate/proline--tRNA ligase;Glutamate--tRNA ligase;Proline--tRNA ligase		-0.494169	0.550373
MAPK1	Mitogen-activated protein kinase 1		-0.502537	0.130998
HMGB1;HMGB1P1	Putative high mobility group protein B1-like 1;High mobility group protein B1		-0.53157	0.273102
MYO1C	Unconventional myosin-Ic		-0.532437	0.281228
CTTNBP2NL	CTTNBP2 N-terminal-like protein		-0.551003	0.393425
PRDX3	Thioredoxin-dependent peroxide reductase, mitochondrial		-0.592397	0.546063
SACM1L	Phosphatidylinositide phosphatase SAC1		-0.595038	0.469741
ALDH18A1	Delta-1-pyrroline-5-carboxylate synthase;Glutamate 5-kinase;Gamma-glutamyl phosphate reductase		-0.610074	0.988826
KIF5A;KIF5C;KIF5B	Kinesin-like protein;Kinesin heavy chain isoform 5C;Kinesin-1 heavy chain;Kinesin heavy chain isoform 5A		-0.626308	0.253237
EIF4A3	Eukaryotic initiation factor 4A-III;Eukaryotic initiation factor 4A-III, N-terminally processed		-0.636643	0.115274
HADHA	Trifunctional enzyme subunit alpha, mitochondrial;Long-chain enoyl-CoA hydratase;Long chain 3-hydroxyacyl-CoA dehydrogenase		-0.650149	0.940421
DKFZp586I031;SEPT7	Septin-7		-0.674194	0.194838
RFWD3	E3 ubiquitin-protein ligase RFWD3		-0.706349	0.287311
LGALS1	Galectin-1		-0.765347	0.274926
RPL4	60S ribosomal protein L4	Ribosome	-0.776611	0.119315
NCOR2	Nuclear receptor corepressor 2		-0.809931	1.41845
STMN1	Stathmin		-0.815158	0.702227
RPL35A	60S ribosomal protein L35a	Ribosome	-0.817197	0.236219
EHD4	EH domain-containing protein 4		-0.852997	0.318733
HDLBP	Vigilin		-0.871091	0.367358
UFD1L	Ubiquitin fusion degradation protein 1 homolog		-0.871756	0.944039
NAP1L1	Nucleosome assembly protein 1-like 1		-0.87464	0.713658
CCT6B	T-complex protein 1 subunit zeta-2	Chaperone	-0.924012	0.522912
ESYT1	Extended synaptotagmin-1		-0.937338	0.549545
RRBP1	Ribosome-binding protein 1		-1.02636	0.780372
SEPT2	Septin-2		-1.04243	0.643045
FARSA	Phenylalanine--tRNA ligase alpha subunit		-1.08697	0.443464
FUBP1;FUBP3;KHSRP	Far upstream element-binding protein 3;Far upstream element-binding protein 1;Far upstream element-binding protein 2		-1.13186	0.488251
MYL6;MYL6B	Myosin light polypeptide 6;Myosin light chain 6B		-1.1378	0.232096
ACO2	Aconitate hydratase, mitochondrial		-1.1937	0.828173
SH3BGRL3	SH3 domain-binding glutamic acid-rich-like protein 3		-1.20035	0.355649
ALDH1B1	Aldehyde dehydrogenase X, mitochondrial		-1.23311	1.0824
CS	Citrate synthase;Citrate synthase, mitochondrial		-1.23393	0.32683
AIMP1	Aminoacyl tRNA synthase complex-interacting multifunctional protein 1;Endothelial monocyte-activating polypeptide 2		-1.27178	0.242475
STMN2	Stathmin;Stathmin-2		-1.28143	1.36127
HNRNPUL1	Heterogeneous nuclear ribonucleoprotein U-like protein 1		-1.2838	1.82332
RPL39P5;RPL39	Putative 60S ribosomal protein L39-like 5;60S ribosomal protein L39	Ribosome	-1.3455	1.30392
RPL6	60S ribosomal protein L6	Ribosome	-1.41741	0.195327
RPL7A	60S ribosomal protein L7a	Ribosome	-1.46299	1.38077
NARS2	Probable asparagine--tRNA ligase, mitochondrial		-1.83521	0.752454
PRSS3	Trypsin-3		-2.56812	0.470745
HSPA6;HSPA7	Heat shock 70 kDa protein 6;Putative heat shock 70 kDa protein 7	Chaperone	-2.63882	1.49072
HNRNPH1	Heterogeneous nuclear ribonucleoprotein H;Heterogeneous nuclear ribonucleoprotein H, N-terminally processed		-3.41996	0.58893
GLS			-3.99334	1.6434
CHMP2B	Charged multivesicular body protein 2b		-4.49175	2.42568
IGHV3OR16-9;IGHV3-66;IGHV3-38;IGHV3OR16-8;IGHV3OR16-10;IGHV3-20;IGHV3-74;IGHV3-21;IGHV3-43;IGHV3-64;IGHV3-72;IGHV3-73;IGHV3-15;IGHV3-49;IGHV3-23	Ig heavy chain V-III region BUT;Ig heavy chain V-III region BRO;Ig heavy chain V-III region JON;Ig heavy chain V-III region KOL;Ig heavy chain V-III region CAM;Ig heavy chain V-III region 23;Ig heavy chain V-III region WEA;Ig heavy chain V-III region TRO;Ig heavy chain V-III region DOB		-6.9783	3.32238

## Sheet: Supplementary Table 1b
Supplementary Table 1. Proteomic data, related to Extended Data Figures 1d, 1f, 2c and 3c
(b) Label-free proteomic analysis of PFD-Halo-tag pulldown fractions from U2OS cell lysates of a stable cell line expressing PFD4-Halo relative to wild-type (WT) control cells, related to Extended Data Figure 1f. Peptides are ranked by Log₂ fold change (PFD4-Halo vs. WT) from three independent experiments. Proteins with a Log₂ fold change >0.5 are shown above the red line.
Gene names	Description	Classification	Log2 Fold Change	p-value (-log10)
PFDN1	Prefoldin subunit 1	Chaperone	11.1246	3.36965
PFDN2	Prefoldin subunit 2	Chaperone	7.66579	4.08546
VBP1	Prefoldin subunit 3	Chaperone	7.57738	4.53009
PFDN4	Prefoldin subunit 4	Chaperone	7.48578	4.54315
TRIM37	E3 ubiquitin-protein ligase TRIM37		7.3125	3.68163
PFDN5	Prefoldin subunit 5	Chaperone	7.16859	3.77237
PFDN6	Prefoldin subunit 6	Chaperone	6.73541	3.41367
TMX1	Thioredoxin-related transmembrane protein 1		5.1822	2.61249
PCM1	Pericentriolar material 1 protein		4.71622	1.02087
S100A16	Protein S100-A16		4.17655	3.21962
KPNA3	Importin subunit alpha-4		4.06415	4.1656
MLLT11	Protein AF1q		4.02425	1.65362
HIST1H2BM	Histone H2B type 1-M		3.73746	2.72687
VASP	Vasodilator-stimulated phosphoprotein		3.63552	2.51706
CHCHD3	MICOS complex subunit MIC19		3.61988	1.13339
FABP5	Fatty acid-binding protein, epidermal		3.53417	1.02558
GNB2	Guanine nucleotide-binding protein G(I)/G(S)/G(T) subunit beta-2		3.51122	3.13994
NUTF2	Nuclear transport factor 2		3.48027	3.59187
MTCH1	Mitochondrial carrier homolog 1		3.46118	2.72138
PKM	Pyruvate kinase PKM;Pyruvate kinase		3.42865	0.702436
YWHAZ	14-3-3 protein zeta/delta		3.41042	0.891611
SLC9A3R1	Na(+)/H(+) exchange regulatory cofactor NHE-RF1		3.38346	3.13845
IARS	Isoleucine--tRNA ligase, cytoplasmic		3.30157	2.07435
LDHA	L-lactate dehydrogenase A chain		3.29639	1.26983
MT2A	Metallothionein-2		3.23159	0.800296
HSP90B1	Endoplasmin	Chaperone	3.21837	3.11489
SFPQ	Splicing factor, proline- and glutamine-rich		3.20352	1.80365
RANBP1	Ran-specific GTPase-activating protein		3.18127	0.97528
YARS	Tyrosine--tRNA ligase, cytoplasmic;Tyrosine--tRNA ligase, cytoplasmic, N-terminally processed;Tyrosine--tRNA ligase		3.15593	1.75707
XRCC5	X-ray repair cross-complementing protein 5		3.13951	1.33348
NONO	Non-POU domain-containing octamer-binding protein		3.05712	1.00146
GDI1	Rab GDP dissociation inhibitor alpha		2.99089	2.90005
LAMB3	Laminin subunit beta-3		2.95094	2.36839
PSMB6	Proteasome subunit beta type-6		2.94707	2.2611
LAMC2	Laminin subunit gamma-2		2.9175	2.39134
PCNA	Proliferating cell nuclear antigen		2.91294	3.10551
LDHB	L-lactate dehydrogenase B chain		2.90596	1.36288
GVINP1	Interferon-induced very large GTPase 1		2.89679	0.893712
CLEC11A	C-type lectin domain family 11 member A		2.88463	1.6306
RPLP1	60S acidic ribosomal protein P1	Ribosome	2.85869	0.776863
VTA1	Vacuolar protein sorting-associated protein VTA1 homolog		2.85682	1.17316
CPSF6	Cleavage and polyadenylation specificity factor subunit 6		2.85411	3.1824
SUMO3;SUMO2;SUMO4	Small ubiquitin-related modifier 2;Small ubiquitin-related modifier 4;Small ubiquitin-related modifier 3		2.84525	2.08764
ATP5F1	ATP synthase F(0) complex subunit B1, mitochondrial		2.83818	2.91143
MRPS23	28S ribosomal protein S23, mitochondrial		2.80089	4.09616
DNAJA1	DnaJ homolog subfamily A member 1		2.79062	0.698073
TSTA3	GDP-L-fucose synthase		2.77897	3.25288
ACSL3	Long-chain-fatty-acid--CoA ligase 3		2.77442	1.22355
HMGCS1	Hydroxymethylglutaryl-CoA synthase, cytoplasmic		2.77345	2.62273
PRRC2C	Protein PRRC2C		2.76084	2.35133
PLS3;LCP1	Plastin-3;Plastin-2		2.76016	2.57053
ATIC	Bifunctional purine biosynthesis protein PURH;Phosphoribosylaminoimidazolecarboxamide formyltransferase;IMP cyclohydrolase		2.75069	1.29778
THRAP3	Thyroid hormone receptor-associated protein 3		2.72819	2.22367
HSPE1	10 kDa heat shock protein, mitochondrial	Chaperone	2.72703	0.940317
SSB	Lupus La protein		2.71461	2.29264
PAIP1			2.7145	2.68459
LMAN1	Protein ERGIC-53		2.668	0.774871
TLN1	Talin-1		2.66123	1.4631
ANXA2;ANXA2P2	Annexin;Annexin A2;Putative annexin A2-like protein		2.65751	0.453596
TET1	Methylcytosine dioxygenase TET1		2.64559	3.14027
ACLY	ATP-citrate synthase		2.643	1.80412
TPM3			2.64131	2.36789
DDOST	Dolichyl-diphosphooligosaccharide--protein glycosyltransferase 48 kDa subunit		2.63739	1.10283
EIF3I	Eukaryotic translation initiation factor 3 subunit I		2.63315	1.26278
PDIA3	Protein disulfide-isomerase A3		2.61556	0.792308
SEC23B	Protein transport protein Sec23B		2.61203	2.12902
PDIA6	Protein disulfide-isomerase A6		2.61025	1.62656
IMPA1	Inositol monophosphatase 1		2.59529	2.614
HYOU1	Hypoxia up-regulated protein 1		2.5938	2.10022
KARS	Lysine--tRNA ligase		2.59166	1.04318
EEF2	Elongation factor 2		2.58092	0.954815
EIF3C;EIF3CL	Eukaryotic translation initiation factor 3 subunit C;Eukaryotic translation initiation factor 3 subunit C-like protein		2.57324	1.91752
CCT4	T-complex protein 1 subunit delta	Chaperone	2.55951	0.789969
SLC25A13	Calcium-binding mitochondrial carrier protein Aralar2		2.55429	1.00755
SPTB	Spectrin beta chain, erythrocytic		2.535	0.685084
WDR1	WD repeat-containing protein 1	Substrate	2.53069	1.15797
ANXA1	Annexin A1;Annexin		2.51898	0.936036
CSRP1	Cysteine and glycine-rich protein 1		2.51871	1.92849
SND1	Staphylococcal nuclease domain-containing protein 1		2.51216	1.51426
GAPDH	Glyceraldehyde-3-phosphate dehydrogenase		2.50559	0.649216
RPS18	40S ribosomal protein S18	Ribosome	2.50099	1.8518
PFN1	Profilin-1		2.49909	0.781829
MDH2	Malate dehydrogenase, mitochondrial;Malate dehydrogenase		2.48468	1.06283
DSTN	Destrin		2.46571	1.29988
ADH5	Alcohol dehydrogenase class-3		2.45939	0.861285
PRDX3	Thioredoxin-dependent peroxide reductase, mitochondrial		2.45923	2.07296
EPRS	Bifunctional glutamate/proline--tRNA ligase;Glutamate--tRNA ligase;Proline--tRNA ligase		2.45492	1.20714
PLP2	Proteolipid protein 2		2.43977	2.72487
EIF5A;EIF5AL1;EIF5A2	Eukaryotic translation initiation factor 5A;Eukaryotic translation initiation factor 5A-1-like;Eukaryotic translation initiation factor 5A-1;Eukaryotic translation initiation factor 5A-2		2.43658	0.957117
KPNB1	Importin subunit beta-1		2.43109	0.574787
GMFB	Glia maturation factor beta		2.41501	1.19477
CAP1	Adenylyl cyclase-associated protein 1		2.41456	1.47533
IKBKAP	Elongator complex protein 1		2.41413	1.48675
ELAVL1	ELAV-like protein 1		2.4138	1.46245
PLAA	Phospholipase A-2-activating protein		2.39345	1.35921
HSP90AA1	Heat shock protein HSP 90-alpha	Chaperone	2.38368	0.962272
EIF4A1;EIF4A2	Eukaryotic initiation factor 4A-I;Eukaryotic initiation factor 4A-II;Eukaryotic initiation factor 4A-II, N-terminally processed		2.37725	0.654333
SF1	Splicing factor 1		2.37426	0.978955
GART	Trifunctional purine biosynthetic protein adenosine-3;Phosphoribosylamine--glycine ligase;Phosphoribosylformylglycinamidine cyclo-ligase;Phosphoribosylglycinamide formyltransferase		2.36703	1.0103
HN1	Hematological and neurological expressed 1 protein;Hematological and neurological expressed 1 protein, N-terminally processed		2.35713	1.23316
SMTN	Smoothelin		2.35519	0.760278
HNRNPD	Heterogeneous nuclear ribonucleoprotein D0		2.35047	1.27773
TALDO1	Transaldolase		2.3482	1.22205
EEF1B2	Elongation factor 1-beta		2.34198	1.09516
POLR1E	DNA-directed RNA polymerase I subunit RPA49		2.34194	0.941752
MTCH2	Mitochondrial carrier homolog 2		2.33943	2.69545
RRP12	RRP12-like protein		2.32388	0.663569
SFN	14-3-3 protein sigma		2.3192	0.765824
CCT5	T-complex protein 1 subunit epsilon	Chaperone	2.31079	1.14288
TAGLN2	Transgelin-2		2.30055	2.70107
TCP1	T-complex protein 1 subunit alpha	Chaperone	2.29733	1.26511
FBL	rRNA 2-O-methyltransferase fibrillarin		2.29609	1.49932
FLNA	Filamin-A		2.29231	1.14335
TPM3	Tropomyosin alpha-3 chain		2.28257	0.670252
PRDX2	Peroxiredoxin-2		2.27792	1.51717
LSM5	U6 snRNA-associated Sm-like protein LSm5		2.25976	0.690145
PPM1G	Protein phosphatase 1G		2.24819	2.93631
PSAP	Prosaposin;Saposin-A;Saposin-B-Val;Saposin-B;Saposin-C;Saposin-D		2.23976	1.33303
DDAH1	N(G),N(G)-dimethylarginine dimethylaminohydrolase 1		2.22599	1.35252
CCT8	T-complex protein 1 subunit theta	Chaperone	2.21506	0.794155
PGAM1;PGAM4	Phosphoglycerate mutase 1;Probable phosphoglycerate mutase 4		2.21478	0.598812
NFKB1	Nuclear factor NF-kappa-B p105 subunit;Nuclear factor NF-kappa-B p50 subunit		2.20867	1.76003
PRDX1	Peroxiredoxin-1		2.20489	1.0073
TMSB10	Thymosin beta-10		2.20143	0.466381
STOML2	Stomatin-like protein 2, mitochondrial		2.18901	1.20886
MICAL2	Protein-methionine sulfoxide oxidase MICAL2		2.18687	1.56998
RAB1B	Ras-related protein Rab-1B		2.18064	1.32977
CCT2	T-complex protein 1 subunit beta	Chaperone	2.17972	0.574703
FAM136A	Protein FAM136A		2.17461	0.770203
IL18	Interleukin-18		2.1721	1.51514
CD2AP	CD2-associated protein		2.1714	1.39782
PDHB	Pyruvate dehydrogenase E1 component subunit beta, mitochondrial		2.15541	1.6703
CLIC1	Chloride intracellular channel protein 1		2.15424	0.762618
FH	Fumarate hydratase, mitochondrial		2.1465	1.38137
TXN	Thioredoxin		2.14192	1.55466
STMN2	Stathmin;Stathmin-2		2.14017	0.621656
TPT1;TPT1P8	Translationally-controlled tumor protein;Putative translationally-controlled tumor protein-like protein TPT1P8		2.13869	1.60947
FLNC	Filamin-C		2.13456	1.01957
PSMD6	26S proteasome non-ATPase regulatory subunit 6		2.10132	1.28282
VPS35	Vacuolar protein sorting-associated protein 35		2.08591	1.34755
TTLL12	Tubulin--tyrosine ligase-like protein 12		2.08363	1.3195
G3BP1	Ras GTPase-activating protein-binding protein 1		2.0773	1.30601
EDC4	Enhancer of mRNA-decapping protein 4		2.07456	0.873175
CTPS1	CTP synthase 1;CTP synthase		2.07204	0.76003
HDGF	Hepatoma-derived growth factor		2.0705	1.74794
PSMA5	Proteasome subunit alpha type-5		2.06712	0.729794
VCP	Transitional endoplasmic reticulum ATPase		2.05846	0.914775
ACTG1	Actin, cytoplasmic 2;Actin, cytoplasmic 2, N-terminally processed	Substrate	2.05607	1.11205
AHCYL2;AHCYL1	Putative adenosylhomocysteinase 3;Adenosylhomocysteinase;Putative adenosylhomocysteinase 2		2.05539	0.773352
TNPO1;TNPO2	Transportin-1;Transportin-2		2.04816	1.42803
NPM1	Nucleophosmin		2.0479	0.495199
SRSF2;SRSF8	Serine/arginine-rich splicing factor 2;Serine/arginine-rich splicing factor 8		2.04543	0.496849
PRPF19	Pre-mRNA-processing factor 19		2.0354	1.12724
PARK7	Protein deglycase DJ-1		2.03433	0.818608
ENO1	Alpha-enolase		2.03267	0.580615
MSN	Moesin		2.03072	1.23979
NUP155	Nuclear pore complex protein Nup155		2.02612	2.54335
HNRNPK	Heterogeneous nuclear ribonucleoprotein K		2.02416	0.992485
UPK2	Uroplakin-2		2.0221	0.805838
ILK	Integrin-linked protein kinase		2.01595	1.93617
RCC2	Protein RCC2		2.01284	1.65434
G6PD	Glucose-6-phosphate 1-dehydrogenase		2.00911	0.522636
SBDS	Ribosome maturation protein SBDS		2.00859	1.35454
SPC24	Kinetochore protein Spc24		2.00681	2.73864
ITGAV	Integrin alpha-V;Integrin alpha-V heavy chain;Integrin alpha-V light chain		2.00653	0.687045
CCT6A	T-complex protein 1 subunit zeta	Chaperone	1.99386	1.13831
FLNB	Filamin-B		1.99316	1.43975
CCT7	T-complex protein 1 subunit eta	Chaperone	1.97908	0.714966
NAP1L1			1.97392	0.924609
CARD11	Caspase recruitment domain-containing protein 11		1.97209	1.64314
CALD1	Caldesmon		1.95774	1.37726
PGK1	Phosphoglycerate kinase 1		1.95735	0.611591
EEA1	Early endosome antigen 1		1.95566	2.87915
PSMC6	26S protease regulatory subunit 10B		1.95538	1.67704
EZR	Ezrin		1.94064	0.505736
RPS27L;RPS27	40S ribosomal protein S27;40S ribosomal protein S27-like	Ribosome	1.93939	0.838973
NUDT5	ADP-sugar pyrophosphatase		1.93671	0.955354
PPP1R7	Protein phosphatase 1 regulatory subunit 7		1.92777	2.09464
UNC45A	Protein unc-45 homolog A		1.91241	1.37706
FDXR	NADPH:adrenodoxin oxidoreductase, mitochondrial		1.9029	2.00572
ANXA6	Annexin;Annexin A6		1.901	0.976351
LGALS1	Galectin-1		1.89462	0.767793
TWF2	Twinfilin-2		1.88754	1.82202
HK2	Hexokinase;Hexokinase-2		1.88287	1.27961
PGD	6-phosphogluconate dehydrogenase, decarboxylating		1.87923	1.18168
AARS	Alanine--tRNA ligase, cytoplasmic		1.87757	1.95227
XRCC6	X-ray repair cross-complementing protein 6		1.87403	0.732825
MTHFD1L	Monofunctional C1-tetrahydrofolate synthase, mitochondrial		1.87038	1.0191
SERPINH1	Serpin H1		1.86224	1.05755
GATAD2B	Transcriptional repressor p66-beta		1.8622	2.14163
SUB1	Activated RNA polymerase II transcriptional coactivator p15		1.85839	0.852747
PDE4DIP	Myomegalin		1.85696	1.25186
FIP1L1	Pre-mRNA 3-end-processing factor FIP1		1.84738	2.14083
ARPC4	Actin-related protein 2/3 complex subunit 4		1.84737	0.754763
STRAP	Serine-threonine kinase receptor-associated protein		1.84712	1.0374
BYSL	Bystin		1.84281	1.85911
CLIP1	CAP-Gly domain-containing linker protein 1		1.83578	1.28384
CAPZA1	F-actin-capping protein subunit alpha-1		1.83541	1.79672
CBR1	Carbonyl reductase [NADPH] 1		1.82904	1.67848
FSCN1	Fascin		1.828	0.946912
AKAP17A	A-kinase anchor protein 17A		1.82785	0.642583
CCT3	T-complex protein 1 subunit gamma	Chaperone	1.82768	0.991943
COMT	Catechol O-methyltransferase		1.82735	1.45947
DUT	Deoxyuridine 5-triphosphate nucleotidohydrolase, mitochondrial		1.82731	0.466082
DARS	Aspartate--tRNA ligase, cytoplasmic		1.82512	2.20332
HSP90AB1	Heat shock protein HSP 90-beta	Chaperone	1.81979	1.30693
NDUFA9	NADH dehydrogenase [ubiquinone] 1 alpha subcomplex subunit 9, mitochondrial		1.81257	0.619507
SLC1A5	Amino acid transporter;Neutral amino acid transporter B(0)		1.8045	0.816356
SARNP	SAP domain-containing ribonucleoprotein		1.80171	0.903598
CORO1C	Coronin;Coronin-1C		1.80128	0.503666
ACAA2	3-ketoacyl-CoA thiolase, mitochondrial		1.79617	0.526954
ERP29	Endoplasmic reticulum resident protein 29		1.79554	1.26173
RARS	Arginine--tRNA ligase, cytoplasmic		1.78859	1.23989
CFL1	Cofilin-1		1.78637	0.681988
FEN1	Flap endonuclease 1		1.78407	1.07093
MAP1B	Microtubule-associated protein 1B;MAP1B heavy chain;MAP1 light chain LC1		1.782	0.271197
PSMD5	26S proteasome non-ATPase regulatory subunit 5		1.77634	0.723549
PPIA	Peptidyl-prolyl cis-trans isomerase A;Peptidyl-prolyl cis-trans isomerase A, N-terminally processed;Peptidyl-prolyl cis-trans isomerase		1.77409	0.458332
UBE2K	Ubiquitin-conjugating enzyme E2 K		1.77084	0.695337
HNRNPA0	Heterogeneous nuclear ribonucleoprotein A0		1.76905	2.03106
ARHGDIA	Rho GDP-dissociation inhibitor 1		1.76592	0.771097
MTHFD2	Bifunctional methylenetetrahydrofolate dehydrogenase/cyclohydrolase, mitochondrial;NAD-dependent methylenetetrahydrofolate dehydrogenase;Methenyltetrahydrofolate cyclohydrolase		1.76544	1.18107
TKT	Transketolase		1.76369	1.61975
TARS	Threonine--tRNA ligase, cytoplasmic		1.75365	1.01843
GSTP1	Glutathione S-transferase P		1.75019	0.683137
PSMA6	Proteasome subunit alpha type;Proteasome subunit alpha type-6		1.74765	1.3994
FAM3C	Protein FAM3C		1.74312	0.460869
TUBA4A	Tubulin alpha-4A chain	Substrate	1.74036	0.5321
ZFP36L1	Zinc finger protein 36, C3H1 type-like 1		1.73421	1.18302
NUP43	Nucleoporin Nup43		1.72922	0.67894
ELP2	Elongator complex protein 2		1.72712	0.655618
DST	Dystonin		1.725	1.22657
POLR1C	DNA-directed RNA polymerases I and III subunit RPAC1		1.72469	1.1985
GLRX3	Glutaredoxin-3		1.72431	0.522965
ATP2A2	Sarcoplasmic/endoplasmic reticulum calcium ATPase 2		1.72324	0.653685
TIAM2	T-lymphoma invasion and metastasis-inducing protein 2		1.72289	1.47322
SAE1	SUMO-activating enzyme subunit 1;SUMO-activating enzyme subunit 1, N-terminally processed		1.72089	1.72249
PRPF3	U4/U6 small nuclear ribonucleoprotein Prp3		1.71523	0.635186
EML4	Echinoderm microtubule-associated protein-like 4		1.71097	2.46744
ERP44	Endoplasmic reticulum resident protein 44		1.70642	1.96164
CANX	Calnexin		1.70508	1.3504
CBFB	Core-binding factor subunit beta		1.70394	1.58963
ATG3	Ubiquitin-like-conjugating enzyme ATG3		1.69701	0.900702
LINC01551	Uncharacterized protein encoded by LINC01551		1.69276	0.504329
PMM2	Phosphomannomutase;Phosphomannomutase 2		1.6892	1.03809
UGGT1	UDP-glucose:glycoprotein glucosyltransferase 1		1.68732	1.76301
P4HA2	Prolyl 4-hydroxylase subunit alpha-2		1.68427	0.619874
TRAP1	Heat shock protein 75 kDa, mitochondrial		1.67455	2.54769
RPAP3	RNA polymerase II-associated protein 3		1.66753	2.12138
DDX39B;DDX39A	Spliceosome RNA helicase DDX39B;ATP-dependent RNA helicase DDX39A		1.65972	0.51114
NUP62	Nuclear pore glycoprotein p62		1.65697	1.37276
EXOSC3	Exosome complex component RRP40		1.65661	0.803093
KPNA2	Importin subunit alpha-1		1.65357	0.62884
EIF3M	Eukaryotic translation initiation factor 3 subunit M		1.65173	0.748573
TPM1	Tropomyosin alpha-1 chain		1.64594	1.99025
RAB11A;RAB11B	Ras-related protein Rab-11A;Ras-related protein Rab-11B		1.64049	0.598374
PFKP	ATP-dependent 6-phosphofructokinase, platelet type		1.63365	0.826592
MTM1	Myotubularin		1.63059	0.902514
RHOC;RHOA	Rho-related GTP-binding protein RhoC;Transforming protein RhoA		1.63043	1.21335
MT1E;MT1L	Metallothionein-1E;Metallothionein-1L		1.626	1.0642
CTNND1	Catenin delta-1		1.62465	1.15553
SEC16A	Protein transport protein Sec16A		1.62228	1.56623
DHX15	Pre-mRNA-splicing factor ATP-dependent RNA helicase DHX15		1.61977	1.02456
IKBIP	Inhibitor of nuclear factor kappa-B kinase-interacting protein		1.61462	1.3981
TPD52	Tumor protein D52		1.61048	1.85318
DPYSL5	Dihydropyrimidinase-related protein 5		1.6096	0.894093
HNRNPH2	Heterogeneous nuclear ribonucleoprotein H2		1.60953	1.82265
MYO18B	Unconventional myosin-XVIIIb		1.60759	2.57312
CNBP	Cellular nucleic acid-binding protein		1.60522	1.00097
SHMT2	Serine hydroxymethyltransferase, mitochondrial;Serine hydroxymethyltransferase		1.599	0.662498
MDH1	Malate dehydrogenase, cytoplasmic		1.59094	0.88771
ACOT1;ACOT2;ACOT6	Acyl-coenzyme A thioesterase 1;Putative acyl-coenzyme A thioesterase 6;Acyl-coenzyme A thioesterase 2, mitochondrial		1.58681	1.24502
FKBP12-Exin;FKBP1A	Peptidyl-prolyl cis-trans isomerase;Peptidyl-prolyl cis-trans isomerase FKBP1A		1.58497	0.908129
ATAD1	ATPase family AAA domain-containing protein 1		1.58407	0.76658
RNPEP	Aminopeptidase B		1.58117	1.08244
ILKAP;ILKAP3	Integrin-linked kinase-associated serine/threonine phosphatase 2C		1.57634	1.35307
RALY	RNA-binding protein Raly		1.57417	0.51272
DDX17	Probable ATP-dependent RNA helicase DDX17		1.57284	0.609407
PRPF38A	Pre-mRNA-splicing factor 38A		1.56868	1.10936
PSMB2	Proteasome subunit beta type-2		1.5647	1.62444
TPM4	Tropomyosin alpha-4 chain		1.56403	1.02596
KIAA0368;ECM29	Proteasome-associated protein ECM29 homolog		1.56045	1.23318
PTMA	Prothymosin alpha;Prothymosin alpha, N-terminally processed;Thymosin alpha-1		1.55983	0.655507
FRMD6	FERM domain-containing protein 6		1.54538	2.17368
NUP188	Nucleoporin NUP188 homolog		1.54438	0.896306
SH3GL1;SH3GL2	Endophilin-A2;Endophilin-A1		1.54358	0.705279
HSPH1	Heat shock protein 105 kDa	Chaperone	1.54264	0.765816
CS	Citrate synthase, mitochondrial;Citrate synthase		1.54167	1.39512
ALYREF	THO complex subunit 4		1.53638	0.803416
POLR1A	DNA-directed RNA polymerase;DNA-directed RNA polymerase I subunit RPA1		1.53575	2.94518
PML	Protein PML		1.53237	1.96685
RCC1	Regulator of chromosome condensation		1.53036	1.00689
PAFAH1B3	Platelet-activating factor acetylhydrolase IB subunit gamma		1.52287	0.733339
LIMA1	LIM domain and actin-binding protein 1		1.52045	1.12814
BTF3	Transcription factor BTF3		1.5177	1.51166
ARHGEF40	Rho guanine nucleotide exchange factor 40		1.50796	2.14515
UQCRH;UQCRHL	Cytochrome b-c1 complex subunit 6, mitochondrial;Cytochrome b-c1 complex subunit 6		1.5074	1.50659
SH3GLB1	Endophilin-B1		1.50368	1.30693
SRM	Spermidine synthase		1.5027	1.21416
VDAC2	Voltage-dependent anion-selective channel protein 2		1.50248	1.75884
VARS	Valine--tRNA ligase		1.50201	0.924671
PTK7	Inactive tyrosine-protein kinase 7		1.50067	1.05209
FKBP4	Peptidyl-prolyl cis-trans isomerase FKBP4;Peptidyl-prolyl cis-trans isomerase FKBP4, N-terminally processed		1.4956	0.852591
SEPT2	Septin-2		1.49486	0.909876
KLC2	Kinesin light chain 2		1.49206	1.18333
S100A11	Protein S100-A11;Protein S100-A11, N-terminally processed		1.49172	0.815872
EIF6	Eukaryotic translation initiation factor 6		1.49064	0.612754
RAC1;RAC3;RAC2	Ras-related C3 botulinum toxin substrate 1;Ras-related C3 botulinum toxin substrate 3;Ras-related C3 botulinum toxin substrate 2		1.48959	0.931668
APRT	Adenine phosphoribosyltransferase		1.48645	0.585717
ZYX	Zyxin		1.48577	0.681124
PYCR1	Pyrroline-5-carboxylate reductase 1, mitochondrial;Pyrroline-5-carboxylate reductase		1.48461	0.542606
DNAJB1	DnaJ homolog subfamily B member 1		1.48416	0.616002
			1.4827	0.867046
ESD	S-formylglutathione hydrolase		1.48117	0.49139
IMMT	MICOS complex subunit MIC60		1.47749	2.90455
NCAPH	Condensin complex subunit 2		1.4754	0.71017
PABPC1;PABPC4	Polyadenylate-binding protein;Polyadenylate-binding protein 1;Polyadenylate-binding protein 4		1.47401	1.52549
AHNAK	Neuroblast differentiation-associated protein AHNAK		1.46628	1.21354
SNRPF	Small nuclear ribonucleoprotein F		1.46616	0.492663
RBP1	Retinol-binding protein 1		1.46346	1.34042
LIN7C	Protein lin-7 homolog C		1.4599	0.790786
GANAB	Neutral alpha-glucosidase AB		1.45934	0.582856
SPTBN1	Spectrin beta chain, non-erythrocytic 1		1.45583	0.384767
ABHD14B	Alpha/beta hydrolase domain-containing protein 14B		1.45555	1.53411
AK2	Adenylate kinase 2, mitochondrial;Adenylate kinase 2, mitochondrial;Adenylate kinase 2, mitochondrial, N-terminally processed		1.44266	2.0657
PABPN1	Polyadenylate-binding protein 2		1.43574	1.82298
AMPD2	AMP deaminase 2		1.43006	2.98617
MYL12A;MYL12B	Myosin regulatory light chain 12A;Myosin regulatory light chain 12B		1.42937	1.99091
SNTB2	Beta-2-syntrophin		1.42894	0.891751
TAP1	Antigen peptide transporter 1		1.42742	1.44489
USP5	Ubiquitin carboxyl-terminal hydrolase 5		1.42708	0.619235
AHCY	Adenosylhomocysteinase		1.42208	0.955782
MYO1C	Unconventional myosin-Ic		1.41872	1.03775
SNRPD2	Small nuclear ribonucleoprotein Sm D2		1.41705	0.466109
MYH9	Myosin-9		1.41579	1.30407
TPR	Nucleoprotein TPR		1.40944	1.54867
SUMO1	Small ubiquitin-related modifier;Small ubiquitin-related modifier 1		1.40712	0.552553
VAT1	Synaptic vesicle membrane protein VAT-1 homolog		1.40623	0.420919
SEPT10	Septin-10		1.39752	0.816131
GDI2	Rab GDP dissociation inhibitor beta		1.39643	0.973679
MROH1	Maestro heat-like repeat-containing protein family member 1		1.39541	1.19944
SNW1	SNW domain-containing protein 1		1.39393	0.647237
EDF1	Endothelial differentiation-related factor 1		1.39262	0.687556
NAPA	Alpha-soluble NSF attachment protein		1.38944	1.94361
STIP1	Stress-induced-phosphoprotein 1		1.38571	0.679159
CAPNS1	Calpain small subunit 1		1.38568	0.448578
HSPA6;HSPA7	Heat shock 70 kDa protein 6;Putative heat shock 70 kDa protein 7	Chaperone	1.38416	0.602506
ENAH;EVL	Ena/VASP-like protein;Protein enabled homolog		1.38041	1.11899
ALDOA	Fructose-bisphosphate aldolase A;Fructose-bisphosphate aldolase		1.3765	0.438891
NTPCR	Cancer-related nucleoside-triphosphatase		1.37164	0.758701
ACOT9	Acyl-coenzyme A thioesterase 9, mitochondrial		1.37004	0.239596
CMC1	COX assembly mitochondrial protein homolog		1.36908	0.39837
RAN	GTP-binding nuclear protein Ran		1.36838	0.610436
ACO2	Aconitate hydratase, mitochondrial		1.36447	1.15544
TBCD	Tubulin-specific chaperone D		1.36434	1.39133
UQCRB	Cytochrome b-c1 complex subunit 7		1.36399	1.54758
HNRNPL	Heterogeneous nuclear ribonucleoprotein L		1.36383	0.872052
DNAJC10	DnaJ homolog subfamily C member 10		1.36345	0.698329
UBA1	Ubiquitin-like modifier-activating enzyme 1		1.36282	0.617347
RTCB	tRNA-splicing ligase RtcB homolog		1.36202	0.887023
MAT2A	S-adenosylmethionine synthase isoform type-2		1.35851	0.735757
PALLD	Palladin		1.35705	0.781189
COX6B1	Cytochrome c oxidase subunit 6B1		1.35266	0.552247
RCN3	Reticulocalbin-3		1.3504	0.852341
ATP1A1	Sodium/potassium-transporting ATPase subunit alpha-1		1.347	0.600181
CORO1B	Coronin-1B;Coronin		1.3373	0.812675
HSPA5	78 kDa glucose-regulated protein	Chaperone	1.33645	1.94879
RCN2	Reticulocalbin-2		1.33594	0.398085
SF3A3	Splicing factor 3A subunit 3		1.33354	0.81271
TBCB	Tubulin-folding cofactor B		1.33302	0.398938
FASN	Fatty acid synthase;[Acyl-carrier-protein] S-acetyltransferase;[Acyl-carrier-protein] S-malonyltransferase;3-oxoacyl-[acyl-carrier-protein] synthase;3-oxoacyl-[acyl-carrier-protein] reductase;3-hydroxyacyl-[acyl-carrier-protein] dehydratase;Enoyl-[acyl-carrier-protein] reductase;Oleoyl-[acyl-carrier-protein] hydrolase		1.33219	1.38166
C12orf10	UPF0160 protein MYG1, mitochondrial		1.32782	1.15548
PDLIM1	PDZ and LIM domain protein 1		1.32282	1.11398
TMPO	Lamina-associated polypeptide 2, isoforms beta/gamma;Thymopoietin;Thymopentin		1.32076	0.95483
SEPT11	Septin-11		1.31644	0.553539
NAT10	N-acetyltransferase 10		1.31546	0.896427
NNT	NAD(P) transhydrogenase, mitochondrial		1.31351	1.28103
TMED10	Transmembrane emp24 domain-containing protein 10		1.30971	1.00598
PTRH2	Peptidyl-tRNA hydrolase 2, mitochondrial		1.30875	0.446687
DPM1	Dolichol-phosphate mannosyltransferase subunit 1		1.30667	0.695353
DCP1A	mRNA-decapping enzyme 1A		1.30471	0.974349
LOXL4	Lysyl oxidase homolog 4		1.30099	0.978897
DHCR7	7-dehydrocholesterol reductase		1.29956	1.65141
SRSF5	Serine/arginine-rich splicing factor 5		1.29873	1.07065
NUDT16	U8 snoRNA-decapping enzyme		1.29709	0.604493
AKR1B1	Aldose reductase		1.29506	0.397402
CARD10	Caspase recruitment domain-containing protein 10		1.29202	0.7625
HSD17B10	3-hydroxyacyl-CoA dehydrogenase type-2		1.29153	1.1857
RBM7	RNA-binding protein 7		1.28511	0.812936
ESYT1	Extended synaptotagmin-1		1.28425	0.58505
EEF1E1;EEF1E1-BLOC1S5	Eukaryotic translation elongation factor 1 epsilon-1		1.28323	0.937607
NOB1	RNA-binding protein NOB1		1.28059	1.48836
LTA4H	Leukotriene A-4 hydrolase		1.28055	0.835576
SARS	Serine--tRNA ligase, cytoplasmic		1.27849	0.837167
TIMM9	Mitochondrial import inner membrane translocase subunit Tim9		1.27842	0.916611
DDX52	Probable ATP-dependent RNA helicase DDX52		1.2781	0.927846
PRKAR2B	cAMP-dependent protein kinase type II-beta regulatory subunit		1.27749	0.442374
MAGEA4;MAGEA8	Melanoma-associated antigen 4;Melanoma-associated antigen 8		1.27732	0.484235
GLO1	Lactoylglutathione lyase		1.27385	0.758886
PCMT1	Protein-L-isoaspartate(D-aspartate) O-methyltransferase;Protein-L-isoaspartate O-methyltransferase		1.26721	0.827546
CHMP1A	Charged multivesicular body protein 1a		1.26525	0.949617
PAK2	Serine/threonine-protein kinase PAK 2;PAK-2p27;PAK-2p34		1.26477	2.22582
PSIP1	PC4 and SFRS1-interacting protein		1.26071	1.54516
TRMT112	Multifunctional methyltransferase subunit TRM112-like protein		1.2605	1.15621
PBDC1	Protein PBDC1		1.25836	0.808541
NAP1L1	Nucleosome assembly protein 1-like 1		1.25596	1.11869
RPS24	40S ribosomal protein S24	Ribosome	1.25556	0.429395
IDH3A	Isocitrate dehydrogenase [NAD] subunit alpha, mitochondrial		1.25494	0.658824
DDX1	ATP-dependent RNA helicase DDX1		1.25153	0.56261
UBA5	Ubiquitin-like modifier-activating enzyme 5		1.24834	0.544367
FARSB	Phenylalanine--tRNA ligase beta subunit		1.24814	1.52969
			1.24694	0.289702
TMOD3	Tropomodulin-3		1.24657	0.905344
PFN2	Profilin;Profilin-2		1.2453	0.683451
ERLEC1	Endoplasmic reticulum lectin 1		1.24275	0.846588
MON2	Protein MON2 homolog		1.24067	0.820873
LASP1	LIM and SH3 domain protein 1		1.24044	0.377207
PPP2CA;PPP2CB	Serine/threonine-protein phosphatase 2A catalytic subunit alpha isoform;Serine/threonine-protein phosphatase 2A catalytic subunit beta isoform;Serine/threonine-protein phosphatase		1.2388	1.01297
PDIA4	Protein disulfide-isomerase A4		1.23333	1.71849
RABL3	Rab-like protein 3		1.23148	0.370531
CLNS1A	Methylosome subunit pICln		1.22696	0.412397
CSDE1	Cold shock domain-containing protein E1		1.22642	0.904448
MAPKAPK2	MAP kinase-activated protein kinase 2		1.2243	0.877802
SLC25A6	ADP/ATP translocase 3;ADP/ATP translocase 3, N-terminally processed		1.22425	0.61331
TARDBP;TDP43	TAR DNA-binding protein 43		1.22059	0.844242
ANLN	Actin-binding protein anillin		1.21914	0.547246
SNRPE	Small nuclear ribonucleoprotein E		1.21492	0.352354
NASP	Nuclear autoantigenic sperm protein		1.21295	0.623497
EIF3A	Eukaryotic translation initiation factor 3 subunit A		1.20555	1.03989
CALU	Calumenin		1.20446	0.711567
MCM4	DNA replication licensing factor MCM4		1.20326	0.89986
LSM3	U6 snRNA-associated Sm-like protein LSm3		1.20064	0.684898
TSPYL5	Testis-specific Y-encoded-like protein 5		1.19452	0.519168
SUPT4H1	Transcription elongation factor SPT4		1.19374	0.677409
TCEA1	Transcription elongation factor A protein 1		1.19244	0.786266
CAPRIN1	Caprin-1		1.19185	0.716378
XRN2	5-3 exoribonuclease 2		1.18738	0.823974
CYFIP1	Cytoplasmic FMR1-interacting protein 1		1.18588	1.60857
UQCRC1	Cytochrome b-c1 complex subunit 1, mitochondrial		1.18348	0.579638
PDAP1	28 kDa heat- and acid-stable phosphoprotein		1.18316	0.441028
MARS	Methionine--tRNA ligase, cytoplasmic		1.18292	1.1555
PURA;PURB	Transcriptional activator protein Pur-alpha;Transcriptional activator protein Pur-beta		1.17677	0.744432
RBM15B	Putative RNA-binding protein 15B		1.17467	0.625624
PPIB	Peptidyl-prolyl cis-trans isomerase B		1.17282	0.72048
PCNP	PEST proteolytic signal-containing nuclear protein		1.17058	0.761597
PPT1	Palmitoyl-protein thioesterase 1		1.15963	0.527463
KANK1	KN motif and ankyrin repeat domain-containing protein 1		1.15627	0.501826
CYB5R3	NADH-cytochrome b5 reductase 3;NADH-cytochrome b5 reductase 3 membrane-bound form;NADH-cytochrome b5 reductase 3 soluble form		1.1515	0.94698
			1.15132	0.467613
SCRN1	Secernin-1		1.1501	0.567751
GOLGA3	Golgin subfamily A member 3		1.14863	0.841666
APEH	Acylamino-acid-releasing enzyme		1.14523	0.684477
UGDH	UDP-glucose 6-dehydrogenase		1.1399	1.17908
CTSD	Cathepsin D;Cathepsin D light chain;Cathepsin D heavy chain		1.13409	0.671368
USO1	General vesicular transport factor p115		1.13387	1.73248
EIF2S1	Eukaryotic translation initiation factor 2 subunit 1		1.13338	0.853877
PPIL4	Peptidyl-prolyl cis-trans isomerase-like 4		1.13205	1.12489
GBAS	Protein NipSnap homolog 2		1.13156	0.81324
YIF1A	Protein YIF1A		1.12538	0.345163
ERC1	ELKS/Rab6-interacting/CAST family member 1		1.12103	0.429563
NARS	Asparagine--tRNA ligase, cytoplasmic		1.12025	0.337843
EIF2S3L;EIF2S3	Putative eukaryotic translation initiation factor 2 subunit 3-like protein;Eukaryotic translation initiation factor 2 subunit 3		1.11831	0.512724
BAG2	BAG family molecular chaperone regulator 2		1.11619	1.38795
GLUD1;GLUD2	Glutamate dehydrogenase 1, mitochondrial;Glutamate dehydrogenase 2, mitochondrial		1.11481	0.792128
PRDX5	Peroxiredoxin-5, mitochondrial		1.11477	0.514893
CALR	Calreticulin		1.11363	0.668866
PRKCSH	Glucosidase 2 subunit beta		1.10285	0.35149
CD44	CD44 antigen		1.10017	1.55863
EEF1G	Elongation factor 1-gamma		1.09822	0.580509
MAPK1IP1L	MAPK-interacting and spindle-stabilizing protein-like		1.09737	0.505959
SCP2	Non-specific lipid-transfer protein		1.09665	0.512521
DHX9	ATP-dependent RNA helicase A		1.08701	0.499587
ACTB	Actin, cytoplasmic 1;Actin, cytoplasmic 1, N-terminally processed	Substrate	1.08292	1.03842
PDLIM7	PDZ and LIM domain protein 7		1.0821	0.356728
DLG5	Disks large homolog 5		1.08134	0.477601
UMPS	Uridine 5-monophosphate synthase;Orotate phosphoribosyltransferase;Orotidine 5-phosphate decarboxylase		1.08027	0.588247
PSMD4	26S proteasome non-ATPase regulatory subunit 4		1.07872	0.456269
BTAF1	TATA-binding protein-associated factor 172		1.07805	0.94021
HN1L	Hematological and neurological expressed 1-like protein		1.07702	0.75488
HIST1H1C;HIST1H1D	Histone H1.2;Histone H1.3		1.07062	0.528415
RELA	Transcription factor p65		1.06838	1.4646
MAP4	Microtubule-associated protein;Microtubule-associated protein 4		1.06539	1.24569
IK	Protein Red		1.06176	1.51465
ATP6V1E1	V-type proton ATPase subunit E 1		1.05943	0.413373
MYL9	Myosin regulatory light polypeptide 9		1.05496	0.96954
PDS5A	Sister chromatid cohesion protein PDS5 homolog A		1.05473	0.817773
MRPL55	39S ribosomal protein L55, mitochondrial		1.05005	0.334272
YWHAG	14-3-3 protein gamma;14-3-3 protein gamma, N-terminally processed		1.04951	0.788113
HSPA4	Heat shock 70 kDa protein 4	Chaperone	1.04938	0.565792
NFKB2	Nuclear factor NF-kappa-B p100 subunit;Nuclear factor NF-kappa-B p52 subunit		1.04859	1.28144
EEF1D	Elongation factor 1-delta		1.04073	1.04096
ALDH16A1	Aldehyde dehydrogenase family 16 member A1		1.03636	0.660057
DNAAF5	Dynein assembly factor 5, axonemal		1.03615	0.182863
NCAPG	Condensin complex subunit 3		1.03495	0.518427
P4HB	Protein disulfide-isomerase		1.03238	0.87181
TTC4	Tetratricopeptide repeat protein 4		1.02936	1.50007
RACGAP1	Rac GTPase-activating protein 1		1.02918	0.631087
EIF3K	Eukaryotic translation initiation factor 3 subunit K		1.02746	2.16416
MVP	Major vault protein		1.027	0.313693
HIST1H2BD	Histone H2B type 1-D		1.02394	0.258592
POP1	Ribonucleases P/MRP protein subunit POP1		1.02183	1.61089
TOM1	Target of Myb protein 1		1.01732	0.500329
TMCC1	Transmembrane and coiled-coil domains protein 1		1.01555	0.408508
CCAR2	Cell cycle and apoptosis regulator protein 2		1.01205	0.498582
HNRNPU	Heterogeneous nuclear ribonucleoprotein U		1.0052	0.945439
RBMX;RBMXL1	RNA-binding motif protein, X chromosome;RNA-binding motif protein, X chromosome, N-terminally processed;RNA binding motif protein, X-linked-like-1		1.00479	0.553691
BRK1	Protein BRICK1		1.0044	0.45391
CIR1	Corepressor interacting with RBPJ 1		1.0038	0.521625
CDKN2AIPNL	CDKN2AIP N-terminal-like protein		1.00242	0.746669
TBCA	Tubulin-specific chaperone A		0.99326	1.42294
RAB7A	Ras-related protein Rab-7a		0.991796	1.19401
CSE1L	Exportin-2		0.990842	0.198045
ATP5H	ATP synthase subunit d, mitochondrial		0.98375	0.226008
PIKFYVE	1-phosphatidylinositol 3-phosphate 5-kinase		0.983026	1.23477
RFC1	Replication factor C subunit 1		0.982994	0.468111
HIST1H4A	Histone H4		0.982787	0.618081
CDC5L	Cell division cycle 5-like protein		0.981447	0.441423
NCL	Nucleolin		0.979863	0.604216
ITGA3	Integrin alpha-3;Integrin alpha-3 heavy chain;Integrin alpha-3 light chain		0.979706	0.816747
IPO5	Importin-5		0.972174	0.59898
ADK	Adenosine kinase		0.970492	1.02621
MT-ATP8	ATP synthase protein 8		0.96662	0.775374
GLMN	Glomulin		0.965787	0.769284
SEPT7	Septin-7		0.965511	0.324424
DERL1	Derlin-1		0.963635	0.547328
YIPF5	Protein YIPF5		0.963049	0.919641
PPP1R11	Protein phosphatase 1 regulatory subunit 11		0.957733	1.03936
LEMD3	Inner nuclear membrane protein Man1		0.957411	0.576745
VDAC3	Voltage-dependent anion-selective channel protein 3		0.95738	1.06513
RBM26	RNA-binding protein 26		0.951745	0.315461
PA2G4	Proliferation-associated protein 2G4		0.948352	0.875812
STMN1	Stathmin		0.947313	0.410507
EIF3D	Eukaryotic translation initiation factor 3 subunit D		0.945615	0.545221
EHD4	EH domain-containing protein 4		0.945457	0.497864
H2BFS;HIST1H2BJ;HIST1H2BK	Histone H2B type F-S;Histone H2B type 1-J;Histone H2B type 1-K		0.942273	1.27278
GLRX	Glutaredoxin-1		0.94139	0.597963
QARS	Glutamine--tRNA ligase		0.933976	0.613366
PPFIA1	Liprin-alpha-1		0.933673	0.542241
NUDC	Nuclear migration protein nudC		0.933264	0.523399
IKBIP	Inhibitor of nuclear factor kappa-B kinase-interacting protein		0.930385	0.429389
TACC1	Transforming acidic coiled-coil-containing protein 1		0.930213	1.14028
CLINT1	Clathrin interactor 1		0.926662	0.65878
EXOC6B	Exocyst complex component 6B		0.925084	0.3056
ABCF2	ATP-binding cassette sub-family F member 2		0.9224	0.469278
ADSL	Adenylosuccinate lyase		0.922213	0.484878
MYO19	Unconventional myosin-XIX		0.91931	0.569493
COLGALT1	Procollagen galactosyltransferase 1		0.915538	0.949071
SNRPD3	Small nuclear ribonucleoprotein Sm D3		0.915318	0.436828
SNX2	Sorting nexin-2		0.913687	0.430201
NUDCD1	NudC domain-containing protein 1		0.912946	0.484537
SYNPO2	Synaptopodin-2		0.912834	0.194061
SNIP1	Smad nuclear-interacting protein 1		0.911995	0.280464
TRIP12	E3 ubiquitin-protein ligase TRIP12		0.908791	1.15437
NME7	Nucleoside diphosphate kinase 7		0.908074	1.14676
CDV3	Protein CDV3 homolog		0.905432	0.447288
CHORDC1	Cysteine and histidine-rich domain-containing protein 1		0.904804	0.667593
EEF1A1;EEF1A1P5	Elongation factor 1-alpha 1;Putative elongation factor 1-alpha-like 3;Elongation factor 1-alpha		0.9029	0.97819
HINT2	Histidine triad nucleotide-binding protein 2, mitochondrial		0.901239	0.260938
SNX12	Sorting nexin-12		0.896983	0.691419
YWHAE	14-3-3 protein epsilon		0.89687	0.620694
CAAP1	Caspase activity and apoptosis inhibitor 1		0.895892	0.457066
SRSF11	Serine/arginine-rich splicing factor 11		0.893597	0.497046
TRIP4	Activating signal cointegrator 1		0.891938	1.06047
DDB1	DNA damage-binding protein 1		0.88243	0.528407
CCDC50	Coiled-coil domain-containing protein 50		0.878536	0.769768
HCFC1	Host cell factor 1;HCF N-terminal chain 1;HCF N-terminal chain 2;HCF N-terminal chain 3;HCF N-terminal chain 4;HCF N-terminal chain 5;HCF N-terminal chain 6;HCF C-terminal chain 1;HCF C-terminal chain 2;HCF C-terminal chain 3;HCF C-terminal chain 4;HCF C-terminal chain 5;HCF C-terminal chain 6		0.877302	0.44843
SCFD1	Sec1 family domain-containing protein 1		0.875582	2.78623
PDLIM4	PDZ and LIM domain protein 4		0.87406	0.716093
HNRNPDL	Heterogeneous nuclear ribonucleoprotein D-like		0.873603	0.530486
KRT18	Keratin, type I cytoskeletal 18		0.870745	0.832732
OAT	Ornithine aminotransferase, mitochondrial;Ornithine aminotransferase, hepatic form;Ornithine aminotransferase, renal form		0.870111	0.282751
NDUFA5	NADH dehydrogenase [ubiquinone] 1 alpha subcomplex subunit 5		0.870099	0.457734
TPI1	Triosephosphate isomerase		0.869961	0.419476
AMPH	Amphiphysin		0.865053	1.08895
RBM3	RNA-binding protein 3		0.86476	0.672088
PSMC5	26S protease regulatory subunit 8		0.861233	0.758527
BCLAF1	Bcl-2-associated transcription factor 1		0.85596	0.639546
TOMM20	Mitochondrial import receptor subunit TOM20 homolog		0.855691	1.70598
CIAO1	Probable cytosolic iron-sulfur protein assembly protein CIAO1		0.851405	0.465321
NDUFS6	NADH dehydrogenase [ubiquinone] iron-sulfur protein 6, mitochondrial		0.848115	0.309564
TPD52L2	Tumor protein D54		0.84597	0.24412
ACTR3;ACTR3B	Actin-related protein 3;Actin-related protein 3B	Substrate	0.844982	1.09614
MIF	Macrophage migration inhibitory factor		0.844073	0.315731
COPB2	Coatomer subunit beta		0.835477	0.7522
DDX3X;DDX3Y	ATP-dependent RNA helicase DDX3X;ATP-dependent RNA helicase DDX3Y		0.834672	0.889439
USP10	Ubiquitin carboxyl-terminal hydrolase 10		0.830224	0.400288
NSF	Vesicle-fusing ATPase		0.829911	1.18573
PIN1	Peptidyl-prolyl cis-trans isomerase NIMA-interacting 1		0.827524	0.342751
MAGOHB	Protein mago nashi homolog 2		0.826729	1.13616
ATP5O	ATP synthase subunit O, mitochondrial		0.826096	0.377114
ARCN1	Coatomer subunit delta		0.825215	0.846743
SLC25A24	Calcium-binding mitochondrial carrier protein SCaMC-1		0.823357	0.583633
SRPR	Signal recognition particle receptor subunit alpha		0.823264	2.41939
PGAM5	Serine/threonine-protein phosphatase PGAM5, mitochondrial		0.822967	0.188786
CUL2	Cullin-2		0.821945	0.663176
RPS4X	40S ribosomal protein S4, X isoform	Ribosome	0.819738	1.22277
FUBP1	Far upstream element-binding protein 1		0.817256	1.30634
RBBP4;RBBP7	Histone-binding protein RBBP4;Histone-binding protein RBBP7		0.81678	0.292451
TRIOBP	TRIO and F-actin-binding protein		0.813894	0.400674
TCOF1	Treacle protein		0.812933	0.378993
CPSF3	Cleavage and polyadenylation specificity factor subunit 3		0.81193	0.32197
ACAT2	Acetyl-CoA acetyltransferase, cytosolic		0.809965	0.200703
MYL6	Myosin light polypeptide 6		0.807917	1.27606
WDR13	WD repeat-containing protein 13	Substrate	0.807247	0.415091
MCM3	DNA replication licensing factor MCM3		0.806984	0.235419
C5orf51	UPF0600 protein C5orf51		0.805762	0.362399
LRRC59	Leucine-rich repeat-containing protein 59		0.799006	0.37588
AIP	AH receptor-interacting protein		0.797733	0.677791
NPM1	Nucleophosmin		0.796199	0.528602
C11orf57	Uncharacterized protein C11orf57		0.796186	0.491677
PRPF6	Pre-mRNA-processing factor 6		0.787916	1.67451
PSME3	Proteasome activator complex subunit 3		0.785861	0.878089
MRPS14	28S ribosomal protein S14, mitochondrial		0.785362	1.68182
NUP35	Nucleoporin NUP53		0.784777	1.37697
SGTA	Small glutamine-rich tetratricopeptide repeat-containing protein alpha		0.784201	0.393197
GSDMD	Gasdermin-D		0.782517	0.553743
KNOP1	Lysine-rich nucleolar protein 1		0.779912	0.471204
ATAD3C	ATPase family AAA domain-containing protein 3C		0.776859	0.647031
CTNNA1	Catenin alpha-1		0.775523	0.544833
GARS	Glycine--tRNA ligase		0.774942	0.742586
YWHAQ	14-3-3 protein theta		0.77472	0.514871
COPG1	Coatomer subunit gamma-1		0.774281	1.21335
NAMPT	Nicotinamide phosphoribosyltransferase		0.773413	0.517853
TUBA1C;TUBA1B	Tubulin alpha-1C chain	Substrate	0.770315	0.307062
ACP1	Low molecular weight phosphotyrosine protein phosphatase		0.769391	1.65888
CLPP	ATP-dependent Clp protease proteolytic subunit, mitochondrial;ATP-dependent Clp protease proteolytic subunit		0.767041	0.231474
MACF1	Microtubule-actin cross-linking factor 1, isoforms 1/2/3/5		0.767022	0.893277
MYBBP1A	Myb-binding protein 1A		0.760778	0.228187
EIF3H	Eukaryotic translation initiation factor 3 subunit H		0.759311	0.406322
PGRMC1	Membrane-associated progesterone receptor component 1		0.758664	0.980978
ARGLU1	Arginine and glutamate-rich protein 1		0.758663	0.709959
HNRNPF	Heterogeneous nuclear ribonucleoprotein F;Heterogeneous nuclear ribonucleoprotein F, N-terminally processed		0.75849	1.7204
MTFR1L	Mitochondrial fission regulator 1-like		0.755855	1.08522
KATNAL2	Katanin p60 ATPase-containing subunit A-like 2		0.751479	0.478185
TBC1D30	TBC1 domain family member 30		0.748515	0.350817
PAICS	Multifunctional protein ADE2;Phosphoribosylaminoimidazole-succinocarboxamide synthase;Phosphoribosylaminoimidazole carboxylase		0.74629	0.642087
ACIN1	Apoptotic chromatin condensation inducer in the nucleus		0.745717	0.269168
TRIM16	Tripartite motif-containing protein 16		0.741861	0.665579
VDAC1	Voltage-dependent anion-selective channel protein 1		0.738908	2.12856
ITGB1	Integrin beta;Integrin beta-1		0.737982	0.375649
HSPB1	Heat shock protein beta-1	Chaperone	0.73565	0.849457
SMC2	Structural maintenance of chromosomes protein 2		0.733329	0.599245
SS18	Protein SSXT		0.733299	0.254086
FDFT1	Squalene synthase		0.733026	0.81913
RFWD3	E3 ubiquitin-protein ligase RFWD3		0.732372	1.19259
GRSF1	G-rich sequence factor 1		0.732088	0.546286
RICTOR	Rapamycin-insensitive companion of mTOR		0.729148	1.63526
PLIN3	Perilipin-3		0.727041	0.369031
CAST	Calpastatin		0.725302	0.316311
GPATCH4	G patch domain-containing protein 4		0.724454	0.839569
SMC4	Structural maintenance of chromosomes protein;Structural maintenance of chromosomes protein 4		0.724363	0.260859
TCEB1	Transcription elongation factor B polypeptide 1		0.723749	0.374367
CAND1	Cullin-associated NEDD8-dissociated protein 1		0.719584	1.14705
MDN1	Midasin		0.716472	0.583118
NAP1L4	Nucleosome assembly protein 1-like 4		0.715986	0.428275
DDX56	Probable ATP-dependent RNA helicase DDX56		0.715826	1.18814
RPSA	40S ribosomal protein SA	Ribosome	0.715754	0.618068
EFTUD2	116 kDa U5 small nuclear ribonucleoprotein component		0.714795	0.432508
HNRNPC	Heterogeneous nuclear ribonucleoproteins C1/C2		0.713597	0.531258
CWF19L2	CWF19-like protein 2		0.712367	0.594209
ST13;ST13P5;ST13P4	Hsc70-interacting protein;Putative protein FAM10A5;Putative protein FAM10A4		0.711582	0.861074
MRPS28	28S ribosomal protein S28, mitochondrial		0.711542	0.752694
TMEM109	Transmembrane protein 109		0.709501	1.0739
GCC2	GRIP and coiled-coil domain-containing protein 2		0.709468	0.916011
AGO1	Protein argonaute;Protein argonaute-1		0.708842	0.757355
ALCAM	CD166 antigen		0.704788	0.632516
AIMP2	Aminoacyl tRNA synthase complex-interacting multifunctional protein 2		0.704674	0.216986
PSMC4	26S protease regulatory subunit 6B		0.702969	0.830593
RPN1	Dolichyl-diphosphooligosaccharide--protein glycosyltransferase subunit 1		0.699835	0.646452
SEPHS1	Selenide, water dikinase 1		0.699708	0.420654
SRSF4	Serine/arginine-rich splicing factor 4		0.698176	0.704408
SEC22B	Vesicle-trafficking protein SEC22b		0.697896	1.42068
CXorf67	Uncharacterized protein CXorf67		0.696418	0.374302
HADHA	Trifunctional enzyme subunit alpha, mitochondrial;Long-chain enoyl-CoA hydratase;Long chain 3-hydroxyacyl-CoA dehydrogenase		0.690959	0.312432
HSPA8	Heat shock cognate 71 kDa protein	Chaperone	0.690198	0.940518
PPP1R18	Phostensin		0.689601	0.308718
PRKAR1A	cAMP-dependent protein kinase type I-alpha regulatory subunit;cAMP-dependent protein kinase type I-alpha regulatory subunit, N-terminally processed		0.689182	0.653491
PTMS	Parathymosin		0.687162	0.198038
LRPPRC	Leucine-rich PPR motif-containing protein, mitochondrial		0.686965	0.521523
BMS1	Ribosome biogenesis protein BMS1 homolog		0.684432	0.578781
KIF5B	Kinesin-1 heavy chain		0.680896	0.916783
DPF2	Zinc finger protein ubi-d4		0.680501	0.30423
CDC2;CDK1	Cyclin-dependent kinase 1		0.679571	3.13617
AKAP2	A-kinase anchor protein 2		0.679302	0.267376
SEPT9	Septin-9		0.679246	0.301781
MAPRE1	Microtubule-associated protein RP/EB family member 1		0.678069	0.439486
EXOC8	Exocyst complex component 8		0.67757	0.363432
KIF11	Kinesin-like protein KIF11		0.676877	0.324004
CYR61	Protein CYR61		0.675515	2.43799
STX7	Syntaxin-7		0.673376	1.69699
BNC1	Zinc finger protein basonuclin-1		0.669991	0.339823
VPS4A	Vacuolar protein sorting-associated protein 4A		0.666292	0.404776
PPM1B;PPM1A	Protein phosphatase 1B;Protein phosphatase 1A		0.661325	1.7586
HIP1R	Huntingtin-interacting protein 1-related protein		0.660852	0.830235
GIT1	ARF GTPase-activating protein GIT1		0.660318	0.833883
UQCRC2	Cytochrome b-c1 complex subunit 2, mitochondrial		0.655879	0.347552
CALM2;CALM3;CALM1			0.654607	1.06231
PSMA3	Proteasome subunit alpha type-3		0.652476	0.594091
OPTN	Optineurin		0.652122	0.476306
GNS	N-acetylglucosamine-6-sulfatase		0.650812	0.553205
WDR77	Methylosome protein 50	Substrate	0.645957	0.368585
ATP6AP1	V-type proton ATPase subunit S1		0.643177	0.289831
UBR4	E3 ubiquitin-protein ligase UBR4		0.64156	0.32443
EIF3B	Eukaryotic translation initiation factor 3 subunit B		0.63748	0.303742
SRI	Sorcin		0.632338	0.699275
PLOD1	Procollagen-lysine,2-oxoglutarate 5-dioxygenase 1		0.631814	1.16482
NSUN2	tRNA (cytosine(34)-C(5))-methyltransferase		0.630645	0.477833
TCERG1	Transcription elongation regulator 1		0.629974	0.347327
MZT2B;MZT2A	Mitotic-spindle organizing protein 2A;Mitotic-spindle organizing protein 2B		0.629707	0.290469
ANXA11	Annexin A11		0.629676	0.184278
ACTR2	Actin-related protein 2	Substrate	0.626868	0.301752
PRPF4B	Serine/threonine-protein kinase PRP4 homolog		0.626378	0.952006
CHD4;CHD5;CHD3	Chromodomain-helicase-DNA-binding protein 4;Chromodomain-helicase-DNA-binding protein 5;Chromodomain-helicase-DNA-binding protein 3		0.625624	1.14228
MRPL27	39S ribosomal protein L27, mitochondrial		0.622528	1.08328
SFXN1	Sideroflexin-1		0.621494	1.48051
HNRNPH3	Heterogeneous nuclear ribonucleoprotein H3		0.620988	0.21261
ECH1	Delta(3,5)-Delta(2,4)-dienoyl-CoA isomerase, mitochondrial		0.618991	0.454548
CTTN	Src substrate cortactin		0.618725	0.22857
FAM162A	Protein FAM162A		0.615534	0.277094
ATOX1	Copper transport protein ATOX1		0.615489	0.826622
AIMP1	Aminoacyl tRNA synthase complex-interacting multifunctional protein 1;Endothelial monocyte-activating polypeptide 2		0.615269	0.722917
CPNE3	Copine-3		0.614695	0.284981
SRSF3	Serine/arginine-rich splicing factor 3		0.606441	0.467343
TOMM6	Mitochondrial import receptor subunit TOM6 homolog		0.603884	0.611141
SH3BP4	SH3 domain-binding protein 4		0.602757	0.649997
HIST2H2AC;HIST3H2A;HIST1H2AB;HIST2H2AA3;HIST1H2AC;HIST1H2AG;H2AFJ;HIST1H2AH;HIST1H2AJ;HIST1H2AD;H2AFV;H2AFZ;HIST2H2AB;HIST1H2AA;H2AFX	Histone H2A type 2-C;Histone H2A type 3;Histone H2A type 1-B/E;Histone H2A type 2-A;Histone H2A type 1-C;Histone H2A type 1;Histone H2A.J;Histone H2A type 1-H;Histone H2A type 1-J;Histone H2A type 1-D;Histone H2A.V;Histone H2A.Z;Histone H2A type 2-B;Histone H2A type 1-A;Histone H2AX;Histone H2A		0.599243	0.45572
LZTFL1	Leucine zipper transcription factor-like protein 1		0.589951	0.418705
MYCBP	C-Myc-binding protein		0.588239	0.242556
MBD2	Methyl-CpG-binding domain protein 2		0.588121	0.425261
ENO2	Enolase;Gamma-enolase		0.587548	0.18139
RRBP1	Ribosome-binding protein 1		0.585412	1.2101
RNH1	Ribonuclease inhibitor		0.585244	0.451813
DPP3	Dipeptidyl peptidase 3		0.584646	0.476054
ZRANB2	Zinc finger Ran-binding domain-containing protein 2		0.578597	0.688246
MAFF	Transcription factor MafF		0.576807	0.499953
TARS2	Threonine--tRNA ligase, mitochondrial		0.569997	0.26746
USP3	Ubiquitin carboxyl-terminal hydrolase;Ubiquitin carboxyl-terminal hydrolase 3		0.569695	0.785384
RBX1	E3 ubiquitin-protein ligase RBX1;E3 ubiquitin-protein ligase RBX1, N-terminally processed		0.569237	0.29502
COPS8	COP9 signalosome complex subunit 8		0.565863	0.557673
TRIM56	E3 ubiquitin-protein ligase TRIM56		0.563313	0.357225
UQCRFS1;UQCRFS1P1	Cytochrome b-c1 complex subunit Rieske, mitochondrial;Cytochrome b-c1 complex subunit 11;Putative cytochrome b-c1 complex subunit Rieske-like protein 1		0.559785	0.231638
PPP1R10	Serine/threonine-protein phosphatase 1 regulatory subunit 10		0.557236	0.291407
TOMM22	Mitochondrial import receptor subunit TOM22 homolog		0.556115	0.348887
HNRNPUL2-BSCL2;HNRNPUL2	Heterogeneous nuclear ribonucleoprotein U-like protein 2		0.55071	0.210076
NCDN	Neurochondrin		0.549735	0.544138
NUP85	Nuclear pore complex protein Nup85		0.54874	0.144501
SEPT8	Septin-8		0.547318	0.331209
YME1L1	ATP-dependent zinc metalloprotease YME1L1		0.542841	0.46717
PCBP2;PCBP3	Poly(rC)-binding protein 2;Poly(rC)-binding protein 3		0.541041	0.347737
ACADVL	Very long-chain specific acyl-CoA dehydrogenase, mitochondrial		0.537146	0.301202
GCLM	Glutamate--cysteine ligase regulatory subunit		0.536795	0.270382
ATP5B	ATP synthase subunit beta, mitochondrial;ATP synthase subunit beta		0.536584	0.581637
POLR2B	DNA-directed RNA polymerase;DNA-directed RNA polymerase II subunit RPB2		0.533304	0.243031
FRYL	Protein furry homolog-like		0.532095	0.323918
HARS	Histidine--tRNA ligase, cytoplasmic		0.532078	0.403606
BNIP1	Vesicle transport protein SEC20		0.531998	0.503786
CCDC124	Coiled-coil domain-containing protein 124		0.527939	0.750146
SNRNP70	U1 small nuclear ribonucleoprotein 70 kDa		0.527419	0.833287
CLUH	Clustered mitochondria protein homolog		0.525709	0.287131
DCTN4	Dynactin subunit 4		0.522395	0.471786
COTL1	Coactosin-like protein		0.51796	0.872134
SCRIB	Protein scribble homolog		0.517364	0.162985
SPTBN1	Spectrin beta chain, non-erythrocytic 1		0.513788	0.552013
PDCD6IP	Programmed cell death 6-interacting protein		0.513681	0.359764
RAB13	Ras-related protein Rab-13		0.513215	0.506929
APOL2	Apolipoprotein L2		0.512995	0.766468
TBL1XR1	F-box-like/WD repeat-containing protein TBL1XR1		0.510283	0.162784
C19orf52	Uncharacterized protein C19orf52		0.508814	0.212699
NCLN	Nicalin		0.507992	0.581863
CPSF7	Cleavage and polyadenylation specificity factor subunit 7		0.507978	0.334005
MRPL39	39S ribosomal protein L39, mitochondrial		0.502211	0.387602
TAP2			0.501705	0.717688
IARS2	Isoleucine--tRNA ligase, mitochondrial		0.501429	0.377143
ITPA	Inosine triphosphate pyrophosphatase		0.49877	0.108619
GABPB1	GA-binding protein subunit beta-1		0.49866	0.728266
CSTF3	Cleavage stimulation factor subunit 3		0.496278	0.184182
SNRPC	U1 small nuclear ribonucleoprotein C		0.493405	0.144504
SSR4	Translocon-associated protein subunit delta		0.490566	1.37909
PRPF8	Pre-mRNA-processing-splicing factor 8		0.490438	0.201029
DBNL	Drebrin-like protein		0.477968	0.440742
HGS	Hepatocyte growth factor-regulated tyrosine kinase substrate		0.476798	0.157846
USP34	Ubiquitin carboxyl-terminal hydrolase 34		0.47641	0.120334
CUL4A;CUL4B	Cullin-4A;Cullin-4B		0.476156	0.486187
SEC23A;SEC23B	Protein transport protein Sec23A		0.473962	0.178136
FUBP3	Far upstream element-binding protein 3		0.467747	0.292423
KIF21A	Kinesin-like protein;Kinesin-like protein KIF21A		0.467257	0.318579
BRD9	Bromodomain-containing protein 9		0.464551	0.35038
CAPZB	F-actin-capping protein subunit beta		0.46437	0.739276
TECR	Very-long-chain enoyl-CoA reductase		0.464364	0.117196
PTBP1	Polypyrimidine tract-binding protein 1		0.46328	0.429223
LAMTOR1	Ragulator complex protein LAMTOR1		0.460812	0.491979
SH3BGRL3	SH3 domain-binding glutamic acid-rich-like protein 3		0.460517	0.233327
UBA2	SUMO-activating enzyme subunit 2		0.459944	0.345491
BLVRB	Flavin reductase (NADPH)		0.458912	0.0945347
CLTC	Clathrin heavy chain 1;Clathrin heavy chain		0.457565	0.401362
HADHB	Trifunctional enzyme subunit beta, mitochondrial;3-ketoacyl-CoA thiolase		0.455534	0.857903
MCM5	DNA replication licensing factor MCM5;DNA helicase		0.454272	0.361415
NHP2	H/ACA ribonucleoprotein complex subunit 2		0.449792	0.289178
ANXA3	Annexin A3;Annexin		0.449099	0.429808
CKB	Creatine kinase B-type		0.446569	0.277503
PGLS	6-phosphogluconolactonase		0.446051	0.12122
PCBP1	Poly(rC)-binding protein 1		0.44463	0.909085
PPP2R1A	Serine/threonine-protein phosphatase 2A 65 kDa regulatory subunit A alpha isoform		0.435921	0.890883
UBE2O	E2/E3 hybrid ubiquitin-protein ligase UBE2O		0.43462	0.251955
FXR1	Fragile X mental retardation syndrome-related protein 1		0.433614	0.447297
RPA1	Replication protein A 70 kDa DNA-binding subunit;Replication protein A 70 kDa DNA-binding subunit, N-terminally processed		0.431459	0.238531
HSPB8	Heat shock protein beta-8	Chaperone	0.430338	0.41193
KTN1	Kinectin		0.42982	0.198448
RCBTB2	RCC1 and BTB domain-containing protein 2		0.429606	0.142102
CD3EAP	DNA-directed RNA polymerase I subunit RPA34		0.428134	0.361217
DHX30	Putative ATP-dependent RNA helicase DHX30		0.427842	0.286034
NDRG1	Protein NDRG1		0.421516	0.348835
ALDH9A1	4-trimethylaminobutyraldehyde dehydrogenase		0.419015	0.309476
NOMO3;NOMO2;NOMO1	Nodal modulator 2;Nodal modulator 1;Nodal modulator 3		0.41801	0.405833
AKAP8	A-kinase anchor protein 8		0.417299	0.404608
INPPL1	Phosphatidylinositol 3,4,5-trisphosphate 5-phosphatase 2		0.4165	0.138239
RUVBL2	RuvB-like 2		0.415155	0.302583
TFIP11	Tuftelin-interacting protein 11		0.414312	0.541506
TOR1AIP1	Torsin-1A-interacting protein 1		0.41305	0.524752
MCM2	DNA replication licensing factor MCM2		0.409824	0.13258
AFG3L2	AFG3-like protein 2		0.407516	0.162285
EHD1	EH domain-containing protein 1		0.405164	0.197003
FDPS	Farnesyl pyrophosphate synthase		0.400089	0.119414
PLOD2	Procollagen-lysine,2-oxoglutarate 5-dioxygenase 2		0.399079	0.207984
HSDL2	Hydroxysteroid dehydrogenase-like protein 2		0.392995	0.555453
ATXN10	Ataxin-10		0.391863	0.230547
FHOD1	FH1/FH2 domain-containing protein 1		0.391448	0.379288
GNAI3;GNAS;GNAT2;GNAO1;GNAT1;GNAT3;GNAL;GNAI2;GNAI1	Guanine nucleotide-binding protein G(k) subunit alpha;Guanine nucleotide-binding protein G(o) subunit alpha;Guanine nucleotide-binding protein G(s) subunit alpha isoforms short;Guanine nucleotide-binding protein G(s) subunit alpha isoforms XLas;Guanine nucleotide-binding protein G(t) subunit alpha-1;Guanine nucleotide-binding protein G(t) subunit alpha-3;Guanine nucleotide-binding protein G(olf) …		0.390532	0.310426
UTP20	Small subunit processome component 20 homolog		0.390511	0.502634
H2AFY	Core histone macro-H2A.1;Histone H2A		0.389938	0.257867
CNN3	Calponin-3;Calponin		0.38968	0.164927
ELOVL1	Elongation of very long chain fatty acids protein 1		0.386637	1.81926
DNAJA2	DnaJ homolog subfamily A member 2		0.38524	0.109133
RBM17	Splicing factor 45		0.380829	0.534078
FHL3	Four and a half LIM domains protein 3		0.380639	0.102531
PRDX6	Peroxiredoxin-6		0.379971	0.374731
GFPT1	Glutamine--fructose-6-phosphate aminotransferase [isomerizing] 1		0.379861	0.190819
H3F3B;HIST2H3A;HIST3H3;H3F3A;HIST1H3A;H3F3C	Histone H3;Histone H3.2;Histone H3.1t;Histone H3.3;Histone H3.1;Histone H3.3C		0.379807	0.434772
HLA-A;HLA-B;HLA-F;HLA-C;HLA-H	HLA class I histocompatibility antigen, Cw-7 alpha chain;Putative HLA class I histocompatibility antigen, alpha chain H;HLA class I histocompatibility antigen, A-3 alpha chain;HLA class I histocompatibility antigen, alpha chain F		0.378994	0.545956
SPTLC1	Serine palmitoyltransferase 1		0.378855	0.0806456
VTI1B	Vesicle transport through interaction with t-SNAREs homolog 1B		0.378675	0.13405
TNKS1BP1	182 kDa tankyrase-1-binding protein		0.376071	1.37722
NMT1	Glycylpeptide N-tetradecanoyltransferase 1		0.375436	0.3513
GIGYF2	PERQ amino acid-rich with GYF domain-containing protein 2		0.374755	0.259162
SREBF2	Sterol regulatory element-binding protein 2;Processed sterol regulatory element-binding protein 2		0.368762	0.386091
P4HA1	Prolyl 4-hydroxylase subunit alpha-1		0.368468	0.502311
KHSRP	Far upstream element-binding protein 2		0.364973	0.459317
COX5B	Cytochrome c oxidase subunit 5B, mitochondrial		0.363979	0.537952
GTF3C5	General transcription factor 3C polypeptide 5		0.363278	0.0932073
SMARCC2	SWI/SNF complex subunit SMARCC2		0.362145	0.149905
SENP1	Sentrin-specific protease 1		0.36161	0.178332
HP1BP3	Heterochromatin protein 1-binding protein 3		0.361377	0.510927
CELF1	CUGBP Elav-like family member 1		0.3609	0.129738
VPS18	Vacuolar protein sorting-associated protein 18 homolog		0.360036	0.0812723
GNL3	Guanine nucleotide-binding protein-like 3		0.35924	0.181154
TRIO	Triple functional domain protein		0.35898	0.366911
PELO	Protein pelota homolog		0.356866	0.473978
HSPA8		Chaperone	0.353135	0.282222
EIF3E	Eukaryotic translation initiation factor 3 subunit E		0.350953	0.477851
ATP6V1B2	V-type proton ATPase subunit B, brain isoform		0.350681	0.2313
ELP3	Elongator complex protein 3		0.349855	0.510356
FYTTD1	UAP56-interacting factor		0.349383	0.34329
LRRC8E	Volume-regulated anion channel subunit LRRC8E		0.349273	0.340261
PSMD9	26S proteasome non-ATPase regulatory subunit 9		0.34789	0.475492
DDX5	Probable ATP-dependent RNA helicase DDX5		0.345342	0.300461
LNP	Protein lunapark		0.338673	0.144958
HSPD1	60 kDa heat shock protein, mitochondrial	Chaperone	0.33396	1.30654
TSEN34	tRNA-splicing endonuclease subunit Sen34		0.32861	0.133156
PSMD2	26S proteasome non-ATPase regulatory subunit 2		0.327452	0.0866859
MRE11A	Double-strand break repair protein MRE11A		0.324731	0.362138
LSM8	U6 snRNA-associated Sm-like protein LSm8		0.322716	0.112714
TUBA1A	Tubulin alpha-1A chain	Substrate	0.319921	0.483819
TOP1	DNA topoisomerase 1		0.315954	0.299556
ATAD3A	ATPase family AAA domain-containing protein 3A		0.315191	0.473772
TOR1AIP1	Torsin-1A-interacting protein 1		0.314787	0.432403
SNX1	Sorting nexin-1		0.3133	0.693753
XPNPEP1	Xaa-Pro aminopeptidase 1		0.311857	0.186373
DYNLRB1;DYNLRB2	Dynein light chain roadblock-type 1;Dynein light chain roadblock-type 2		0.310292	0.116383
TSTD1	Thiosulfate sulfurtransferase/rhodanese-like domain-containing protein 1		0.30919	0.356432
ATP5D	ATP synthase subunit delta, mitochondrial		0.3088	0.236356
ADSS	Adenylosuccinate synthetase isozyme 2		0.307058	0.1387
POLR3C	DNA-directed RNA polymerase III subunit RPC3		0.305359	0.33813
DUSP3	Dual specificity protein phosphatase 3		0.3033	0.107013
RDX	Radixin		0.302046	0.308845
MYO1B	Unconventional myosin-Ib		0.297639	0.142442
PPIG	Peptidyl-prolyl cis-trans isomerase;Peptidyl-prolyl cis-trans isomerase G		0.295419	0.175604
STRN	Striatin		0.291548	0.42112
ZNF638	Zinc finger protein 638		0.289348	0.0804248
PDCD5	Programmed cell death protein 5		0.28899	0.289487
CAD	CAD protein;Glutamine-dependent carbamoyl-phosphate synthase;Aspartate carbamoyltransferase;Dihydroorotase		0.28704	0.536369
HINT1	Histidine triad nucleotide-binding protein 1		0.28273	0.0777429
ADAR	Double-stranded RNA-specific adenosine deaminase		0.280416	0.725906
ATP6V1H	V-type proton ATPase subunit H		0.280289	0.0911731
RNF20	E3 ubiquitin-protein ligase BRE1A		0.273113	0.197337
PES1	Pescadillo homolog		0.265224	0.142988
EIF4A3	Eukaryotic initiation factor 4A-III;Eukaryotic initiation factor 4A-III, N-terminally processed		0.26309	0.192632
POLR2E	DNA-directed RNA polymerases I, II, and III subunit RPABC1		0.261421	0.0607233
ZW10	Centromere/kinetochore protein zw10 homolog		0.260867	0.276008
SYNCRIP	Heterogeneous nuclear ribonucleoprotein Q		0.260784	0.254435
MYO18A	Unconventional myosin-XVIIIa		0.260518	0.118491
CTBP2	C-terminal-binding protein 2		0.259321	0.134378
GLI2	Zinc finger protein GLI2		0.258588	0.149036
ATP5EP2;ATP5E	ATP synthase subunit epsilon-like protein, mitochondrial;ATP synthase subunit epsilon, mitochondrial		0.25817	0.636812
BICD2	Protein bicaudal D homolog 2		0.257998	0.101553
SRP9;DKFZp564M2223	Signal recognition particle 9 kDa protein		0.255534	0.376982
PSMD11	26S proteasome non-ATPase regulatory subunit 11		0.255393	0.307791
USP54	Inactive ubiquitin carboxyl-terminal hydrolase 54		0.253181	0.17104
CD2BP2	CD2 antigen cytoplasmic tail-binding protein 2		0.253089	0.0852546
CHRAC1	Chromatin accessibility complex protein 1		0.252561	0.385387
ATM	Serine-protein kinase ATM		0.252033	0.0671254
SGTB	Small glutamine-rich tetratricopeptide repeat-containing protein beta		0.251794	0.161983
TAB2	TGF-beta-activated kinase 1 and MAP3K7-binding protein 2		0.248646	0.135008
CDK5RAP2	CDK5 regulatory subunit-associated protein 2		0.245459	0.196898
ATP2B1;ATP2B4;ATP2B2;ATP2B3	Plasma membrane calcium-transporting ATPase 1;Plasma membrane calcium-transporting ATPase 4;Plasma membrane calcium-transporting ATPase 2;Plasma membrane calcium-transporting ATPase 3		0.245225	0.0511081
RANBP2	E3 SUMO-protein ligase RanBP2		0.242493	0.551787
GOLGA2	Golgin subfamily A member 2		0.241152	0.571063
SOAT1	Sterol O-acyltransferase 1		0.24077	0.0593177
SRSF6	Serine/arginine-rich splicing factor 6		0.239367	0.309163
SREK1IP1	Protein SREK1IP1		0.234433	0.134351
IQGAP3	Ras GTPase-activating-like protein IQGAP3		0.233358	0.158298
YWHAH	14-3-3 protein eta		0.230958	0.161226
EIF4G1	Eukaryotic translation initiation factor 4 gamma 1		0.228004	0.0844333
NME1-NME2;NME2;NME2P1;NME1	Nucleoside diphosphate kinase;Nucleoside diphosphate kinase B;Putative nucleoside diphosphate kinase;Nucleoside diphosphate kinase A		0.22655	0.0384161
STK4	Serine/threonine-protein kinase 4;Serine/threonine-protein kinase 4 37kDa subunit;Serine/threonine-protein kinase 4 18kDa subunit		0.225688	0.220415
COPA	Coatomer subunit alpha;Xenin;Proxenin		0.225246	0.316859
COPB1	Coatomer subunit beta		0.222722	0.310913
HEATR6	HEAT repeat-containing protein 6		0.222293	0.0442439
GOLT1B	Vesicle transport protein GOT1B		0.221199	0.0919194
SYNE1	Nesprin-1		0.220401	0.0939127
PPP2R1B	Serine/threonine-protein phosphatase 2A 65 kDa regulatory subunit A beta isoform		0.216953	0.334924
HUWE1	E3 ubiquitin-protein ligase HUWE1		0.216759	0.0279508
SCAMP3	Secretory carrier-associated membrane protein 3		0.214818	0.0629741
MTHFD1	C-1-tetrahydrofolate synthase, cytoplasmic;Methylenetetrahydrofolate dehydrogenase;Methenyltetrahydrofolate cyclohydrolase;Formyltetrahydrofolate synthetase;C-1-tetrahydrofolate synthase, cytoplasmic, N-terminally processed		0.214808	0.200958
EIF2B4	Translation initiation factor eIF-2B subunit delta		0.212969	0.12491
QDPR	Dihydropteridine reductase		0.206524	0.0959037
HAT1	Histone acetyltransferase type B catalytic subunit		0.205139	0.0547784
RANGAP1	Ran GTPase-activating protein 1		0.205088	0.71468
CENPE	Centromere-associated protein E;Kinesin-like protein		0.202541	0.0756491
TUFM	Elongation factor Tu, mitochondrial		0.199684	0.321697
TMEM201	Transmembrane protein 201		0.198668	0.102038
MSH6	DNA mismatch repair protein Msh6		0.197754	0.0698746
SMU1	WD40 repeat-containing protein SMU1;WD40 repeat-containing protein SMU1, N-terminally processed		0.197374	0.128693
ARHGEF2	Rho guanine nucleotide exchange factor 2		0.195474	0.265544
GAPVD1	GTPase-activating protein and VPS9 domain-containing protein 1		0.195011	0.153042
NPM3	Nucleoplasmin-3		0.194755	0.126617
HK1	Hexokinase-1		0.182956	0.062175
PSMD3	26S proteasome non-ATPase regulatory subunit 3		0.182448	0.126958
RSRC2	Arginine/serine-rich coiled-coil protein 2		0.182398	0.227352
ALDH18A1	Delta-1-pyrroline-5-carboxylate synthase;Glutamate 5-kinase;Gamma-glutamyl phosphate reductase		0.181606	0.350812
RPS23	40S ribosomal protein S23	Ribosome	0.180803	0.247002
INTS12	Integrator complex subunit 12		0.179605	0.0598633
NOLC1	Nucleolar and coiled-body phosphoprotein 1		0.176943	0.14401
SNRPG;SNRPGP15	Small nuclear ribonucleoprotein G;Putative small nuclear ribonucleoprotein G-like protein 15		0.171919	0.067634
GNB1	Guanine nucleotide-binding protein G(I)/G(S)/G(T) subunit beta-1		0.171227	0.118104
XPO5	Exportin-5		0.169529	0.127936
BUB3	Mitotic checkpoint protein BUB3		0.166136	0.0628288
ALDH1B1	Aldehyde dehydrogenase X, mitochondrial		0.162805	0.0465432
RBM14	RNA-binding protein 14		0.161736	0.295763
CSTF1	Cleavage stimulation factor subunit 1		0.161587	0.0754343
PUF60	Poly(U)-binding-splicing factor PUF60		0.15923	0.147895
TRIM28	Transcription intermediary factor 1-beta		0.153983	0.0347928
RSBN1L	Round spermatid basic protein 1-like protein		0.15215	0.0534025
MYH10	Myosin-10		0.151625	0.0799342
TMOD1	Tropomodulin-1		0.149075	0.101361
SUCLG2	Succinyl-CoA ligase [GDP-forming] subunit beta, mitochondrial		0.148921	0.0976402
OGDH	2-oxoglutarate dehydrogenase, mitochondrial		0.146508	0.0558142
PPP1R12A	Protein phosphatase 1 regulatory subunit 12A		0.143871	0.127533
ACTN4	Alpha-actinin-4		0.143069	0.109857
COX5A	Cytochrome c oxidase subunit 5A, mitochondrial		0.141027	0.13501
SPTAN1	Spectrin alpha chain, non-erythrocytic 1		0.137613	0.211656
SLC12A2	Solute carrier family 12 member 2		0.137129	0.0720958
AKAP9	A-kinase anchor protein 9		0.136106	0.296775
YWHAB	14-3-3 protein beta/alpha;14-3-3 protein beta/alpha, N-terminally processed		0.132378	0.0864068
EXOSC2	Exosome complex component RRP4		0.131813	0.213571
TIMM13	Mitochondrial import inner membrane translocase subunit Tim13		0.130742	0.205544
PPP1R13L	RelA-associated inhibitor		0.129041	0.149188
CCDC88A	Girdin		0.129016	0.119483
PSMC2	26S protease regulatory subunit 7		0.126503	0.0816282
MCM6	DNA replication licensing factor MCM6		0.124252	0.216017
PRKAR2A	cAMP-dependent protein kinase type II-alpha regulatory subunit		0.124212	0.246082
SFXN3	Sideroflexin-3		0.11775	0.59806
TCEB2	Transcription elongation factor B polypeptide 2		0.117077	0.0438177
GOLGB1	Golgin subfamily B member 1		0.115633	0.0747123
HSPA1B;HSPA1A	Heat shock 70 kDa protein 1B;Heat shock 70 kDa protein 1A	Chaperone	0.11448	0.0928007
CUTA	Protein CutA		0.114462	0.104898
VPS51	Vacuolar protein sorting-associated protein 51 homolog		0.107487	0.0505191
HAX1	HCLS1-associated protein X-1		0.105926	0.0364707
UACA	Uveal autoantigen with coiled-coil domains and ankyrin repeats		0.102297	0.181996
PAXBP1	PAX3- and PAX7-binding protein 1		0.101458	0.199411
CSRP2	Cysteine and glycine-rich protein 2		0.0963643	0.0339683
DOCK7	Dedicator of cytokinesis protein 7		0.095719	0.065566
HDLBP	Vigilin		0.0956764	0.190545
HSPA9	Stress-70 protein, mitochondrial	Chaperone	0.0953935	0.0934393
MCM7	DNA replication licensing factor MCM7		0.09489	0.0543522
ERH	Enhancer of rudimentary homolog		0.0929139	0.126751
NCEH1	Neutral cholesterol ester hydrolase 1		0.0913811	0.0321339
HNRNPA2B1;HNRPA2B1	Heterogeneous nuclear ribonucleoproteins A2/B1		0.0882632	0.0417107
FAM114A1	Protein NOXP20		0.0873197	0.0309134
ACTL6A	Actin-like protein 6A	Substrate	0.0853519	0.0524879
SDHA	Succinate dehydrogenase [ubiquinone] flavoprotein subunit, mitochondrial		0.0820096	0.0814122
FADS2	Fatty acid desaturase 2		0.0813637	0.0507946
STX4	Syntaxin-4		0.0793114	0.0209758
ADRM1	Proteasomal ubiquitin receptor ADRM1		0.0781136	0.0982723
GLG1	Golgi apparatus protein 1		0.0753981	0.0300851
MTOR	Serine/threonine-protein kinase mTOR		0.0747541	0.119962
SLC35E1	Solute carrier family 35 member E1		0.0746676	0.20033
CBX3	Chromobox protein homolog 3		0.0717017	0.0284292
MAGOH	Protein mago nashi homolog		0.0705255	0.0874257
PNPT1	Polyribonucleotide nucleotidyltransferase 1, mitochondrial		0.0702629	0.0417869
NDUFB4	NADH dehydrogenase [ubiquinone] 1 beta subcomplex subunit 4		0.0675672	0.044042
MRPL24	39S ribosomal protein L24, mitochondrial		0.0675627	0.0451032
SCD	Acyl-CoA desaturase		0.0652682	0.0165304
WDR26	WD repeat-containing protein 26	Substrate	0.0600293	0.0199347
MLEC	Malectin		0.059206	0.0171098
NUDCD2	NudC domain-containing protein 2		0.0580432	0.0159507
UBE3A	Ubiquitin-protein ligase E3A		0.0568841	0.0255606
TK1	Thymidine kinase;Thymidine kinase, cytosolic		0.0565065	0.0433901
CPSF2	Cleavage and polyadenylation specificity factor subunit 2		0.0558891	0.0552963
NDUFS1	NADH-ubiquinone oxidoreductase 75 kDa subunit, mitochondrial		0.0490971	0.034569
ATP5A1	ATP synthase subunit alpha, mitochondrial		0.0437298	0.0707872
CLP1	Polyribonucleotide 5-hydroxyl-kinase Clp1		0.0424074	0.0209164
CFL2	Cofilin-2		0.0388241	0.052148
NRAS	GTPase NRas		0.038002	0.0172677
CROCC	Rootletin		0.0376771	0.00641695
H1FX	Histone H1x		0.0337448	0.0405229
SRP14	Signal recognition particle 14 kDa protein		0.0309862	0.0187573
PPP1CB	Serine/threonine-protein phosphatase PP1-beta catalytic subunit;Serine/threonine-protein phosphatase		0.0288124	0.0286696
VAC14	Protein VAC14 homolog		0.0252654	0.0383646
GALNT2	Polypeptide N-acetylgalactosaminyltransferase 2;Polypeptide N-acetylgalactosaminyltransferase 2 soluble form		0.0230268	0.00316124
CUTC	Copper homeostasis protein cutC homolog		0.0227941	0.0118174
ZC3H14	Zinc finger CCCH domain-containing protein 14		0.0184663	0.0152698
PSMD12	26S proteasome non-ATPase regulatory subunit 12		0.0164261	0.0047574
CCDC6	Coiled-coil domain-containing protein 6		0.00479952	0.00200136
YWHAB	14-3-3 protein beta/alpha;14-3-3 protein beta/alpha, N-terminally processed		0.00215594	0.00126638
SMARCC1	SWI/SNF complex subunit SMARCC1		-0.00418218	0.00464723
CAP2	Adenylyl cyclase-associated protein;Adenylyl cyclase-associated protein 2		-0.00518036	0.00475945
MBD3	Methyl-CpG-binding domain protein 3		-0.00523186	0.00202785
UFD1L	Ubiquitin fusion degradation protein 1 homolog		-0.00616201	0.00212223
DECR1	2,4-dienoyl-CoA reductase, mitochondrial		-0.00690778	0.00128465
PSMA7	Proteasome subunit alpha type-7		-0.00751623	0.00695001
METTL1	tRNA (guanine-N(7)-)-methyltransferase		-0.00858943	0.00594976
SUN2	SUN domain-containing protein 2		-0.00861994	0.009364
PPP1CC	Serine/threonine-protein phosphatase;Serine/threonine-protein phosphatase PP1-gamma catalytic subunit		-0.0112292	0.00828928
MSH2	DNA mismatch repair protein Msh2		-0.0152505	0.00918289
PRKDC	DNA-dependent protein kinase catalytic subunit		-0.0176875	0.0251377
CBWD3;CBWD7;CBWD5;CBWD2;CBWD1;CBWD6	COBW domain-containing protein 3;COBW domain-containing protein 1;COBW domain-containing protein 5;COBW domain-containing protein 6;COBW domain-containing protein 2		-0.0230427	0.0293719
IDH1	Isocitrate dehydrogenase [NADP] cytoplasmic		-0.023433	0.00910822
KCTD5	BTB/POZ domain-containing protein KCTD5		-0.0248826	0.0204476
QKI	Protein quaking		-0.0259565	0.0328544
UBQLN1;UBQLN4	Ubiquilin-1;Ubiquilin-4		-0.0287069	0.0253684
			-0.0292581	0.00856607
MRPL14	39S ribosomal protein L14, mitochondrial		-0.0298856	0.0506699
TMPO	Lamina-associated polypeptide 2, isoform alpha;Thymopoietin;Thymopentin		-0.0316537	0.0294783
IMPDH2	Inosine-5-monophosphate dehydrogenase 2		-0.0327918	0.0154995
DDX41	Probable ATP-dependent RNA helicase DDX41		-0.03302	0.0128427
IQSEC1	IQ motif and SEC7 domain-containing protein 1		-0.0343539	0.0196141
CLTB	Clathrin light chain B		-0.0352402	0.0201233
LMNB2	Lamin-B2		-0.0353285	0.0296507
CPSF4	Cleavage and polyadenylation specificity factor subunit 4		-0.0355288	0.019262
RSBN1	Round spermatid basic protein 1		-0.0377986	0.050302
DDAH2	N(G),N(G)-dimethylarginine dimethylaminohydrolase 2		-0.0379314	0.0490533
ARFGEF3	Brefeldin A-inhibited guanine nucleotide-exchange protein 3		-0.038168	0.0253723
KIF4A;KIF4B	Chromosome-associated kinesin KIF4A;Chromosome-associated kinesin KIF4B		-0.0413361	0.034388
RAD50	DNA repair protein RAD50		-0.0427367	0.0198584
BRD2	Bromodomain-containing protein 2		-0.043136	0.0164999
EPB41L3	Band 4.1-like protein 3;Band 4.1-like protein 3, N-terminally processed		-0.0471872	0.0277498
SF3B6	Splicing factor 3B subunit 6		-0.0498975	0.0194923
DNAJC13	DnaJ homolog subfamily C member 13		-0.050478	0.0353673
MAPKAP1	Target of rapamycin complex 2 subunit MAPKAP1		-0.0533142	0.0579774
FAU	40S ribosomal protein S30		-0.0549704	0.0632843
ACOT7	Cytosolic acyl coenzyme A thioester hydrolase		-0.0558084	0.0463803
POLE3	DNA polymerase epsilon subunit 3		-0.0559298	0.0234524
ATP5C1	ATP synthase subunit gamma, mitochondrial		-0.0573775	0.0184578
ACBD5	Acyl-CoA-binding domain-containing protein 5		-0.0579084	0.0959507
HIGD1A	HIG1 domain family member 1A, mitochondrial		-0.0591475	0.0591737
DDI2	Protein DDI1 homolog 2		-0.0593681	0.051911
CXorf56	UPF0428 protein CXorf56		-0.0594762	0.030561
BAG4	BAG family molecular chaperone regulator 4		-0.0599353	0.0791611
DYNC1I2	Cytoplasmic dynein 1 intermediate chain 2		-0.0600764	0.0159484
SLC25A3	Phosphate carrier protein, mitochondrial		-0.0602334	0.0181538
LARP1	La-related protein 1		-0.0637557	0.0606014
PPP1CA;PPP1CC	Serine/threonine-protein phosphatase;Serine/threonine-protein phosphatase PP1-alpha catalytic subunit		-0.0660477	0.0298215
LMNA	Prelamin-A/C;Lamin-A/C		-0.0675488	0.0595027
CASC4	Protein CASC4		-0.0722065	0.0585132
COG1	Conserved oligomeric Golgi complex subunit 1		-0.07293	0.0242741
SMC1A	Structural maintenance of chromosomes protein;Structural maintenance of chromosomes protein 1A		-0.0731513	0.0710677
MMS19	MMS19 nucleotide excision repair protein homolog		-0.0739778	0.070578
SNRNP40;DKFZp434D199	U5 small nuclear ribonucleoprotein 40 kDa protein		-0.0748564	0.050572
ELOVL5	Elongation of very long chain fatty acids protein;Elongation of very long chain fatty acids protein 5		-0.0775248	0.0190578
IQGAP1	Ras GTPase-activating-like protein IQGAP1		-0.0797183	0.0606295
SRRT	Serrate RNA effector molecule homolog		-0.0815811	0.0321181
IPO4	Importin-4		-0.0835241	0.0542441
L1CAM	Neural cell adhesion molecule L1		-0.0883274	0.0861676
COG4	Conserved oligomeric Golgi complex subunit 4		-0.0922006	0.0378841
RNF40	E3 ubiquitin-protein ligase BRE1B		-0.092392	0.111288
TTI1	TELO2-interacting protein 1 homolog		-0.0937455	0.0856376
LRRFIP2	Leucine-rich repeat flightless-interacting protein 2		-0.0976003	0.0967166
PUM1	Pumilio homolog 1		-0.0993462	0.243047
BCAS2	Pre-mRNA-splicing factor SPF27		-0.104066	0.0302449
LSM12	Protein LSM12 homolog		-0.104872	0.115856
CNOT3	CCR4-NOT transcription complex subunit 3		-0.106613	0.0562204
WBP11	WW domain-binding protein 11		-0.107676	0.0642973
NSFL1C	NSFL1 cofactor p47		-0.108347	0.0324412
RUVBL1	RuvB-like 1		-0.111263	0.414285
SOGA1	Protein SOGA1;N-terminal form;C-terminal 80 kDa form		-0.11265	0.0548978
CEP290	Centrosomal protein of 290 kDa		-0.114198	0.137357
VIM	Vimentin		-0.115717	0.169759
TUBB2A	Tubulin beta-2A chain	Substrate	-0.116557	0.0288926
SMC3	Structural maintenance of chromosomes protein 3		-0.11765	0.0340755
CKAP4	Cytoskeleton-associated protein 4		-0.119167	0.301507
FAM120A	Constitutive coactivator of PPAR-gamma-like protein 1		-0.121099	0.189202
SPCS2	Signal peptidase complex subunit 2		-0.124405	0.194545
SRSF1	Serine/arginine-rich splicing factor 1		-0.128042	0.0462837
ARL6IP6	ADP-ribosylation factor-like protein 6-interacting protein 6		-0.129695	0.10356
PSMC1	26S protease regulatory subunit 4		-0.132881	0.111937
EIF4G2	Eukaryotic translation initiation factor 4 gamma 2		-0.136302	0.112783
RPL11	60S ribosomal protein L11	Ribosome	-0.138269	0.0533367
COX20	Cytochrome c oxidase protein 20 homolog		-0.142248	0.126024
SLIRP	SRA stem-loop-interacting RNA-binding protein, mitochondrial		-0.145913	0.12857
KHDRBS1;KHDRBS2	KH domain-containing, RNA-binding, signal transduction-associated protein 1;KH domain-containing, RNA-binding, signal transduction-associated protein 2		-0.14618	0.105395
LUC7L2	Putative RNA-binding protein Luc7-like 2		-0.149076	0.193133
TUBG1;TUBG2	Tubulin gamma chain;Tubulin gamma-2 chain;Tubulin gamma-1 chain	Substrate	-0.151947	0.18412
RABEP1	Rab GTPase-binding effector protein 1		-0.157832	0.185671
RBM39	RNA-binding protein 39		-0.162815	0.614879
MPHOSPH10	U3 small nucleolar ribonucleoprotein protein MPP10		-0.162882	0.0994812
GALK1	Galactokinase		-0.165263	0.0362316
DNMBP	Dynamin-binding protein		-0.168536	0.187472
FLOT1	Flotillin-1		-0.171537	0.15938
NUP93	Nuclear pore complex protein Nup93		-0.171925	0.653377
ABCE1	ATP-binding cassette sub-family E member 1		-0.174637	0.0623961
DDX46	Probable ATP-dependent RNA helicase DDX46		-0.175373	0.134287
SH3PXD2A	SH3 and PX domain-containing protein 2A		-0.176223	0.218264
DNAJB12	DnaJ homolog subfamily B member 12		-0.180478	0.203973
RBM25	RNA-binding protein 25		-0.181519	0.0310691
VAPB	Vesicle-associated membrane protein-associated protein B/C		-0.18171	0.221416
PRPF40A	Pre-mRNA-processing factor 40 homolog A		-0.182102	0.254569
RBM10	RNA-binding protein 10		-0.184984	0.0670429
RECQL4	ATP-dependent DNA helicase Q4		-0.185426	0.0531437
			-0.187656	0.111451
HNRNPH1	Heterogeneous nuclear ribonucleoprotein H;Heterogeneous nuclear ribonucleoprotein H, N-terminally processed		-0.19105	0.196058
SRPK1	SRSF protein kinase 1		-0.191498	0.0645554
RPS25	40S ribosomal protein S25	Ribosome	-0.194276	0.834915
CNPY2	Protein canopy homolog 2		-0.199362	0.102711
NDUFS3	NADH dehydrogenase [ubiquinone] iron-sulfur protein 3, mitochondrial		-0.199504	0.215676
JUN	Transcription factor AP-1		-0.199711	0.237464
HNRNPUL1	Heterogeneous nuclear ribonucleoprotein U-like protein 1		-0.200502	0.0768619
TUBB3	Tubulin beta-3 chain	Substrate	-0.20274	0.106023
SRSF9	Serine/arginine-rich splicing factor 9		-0.203032	0.0773348
SF3B5	Splicing factor 3B subunit 5		-0.206394	0.0693324
KIFC1	Kinesin-like protein KIFC1		-0.207593	0.22959
NUMA1	Nuclear mitotic apparatus protein 1		-0.210977	0.237085
IQCB1	IQ calmodulin-binding motif-containing protein 1		-0.211664	0.186043
FASTKD1	FAST kinase domain-containing protein 1		-0.213909	0.09377
KANK2	KN motif and ankyrin repeat domain-containing protein 2		-0.214769	0.165989
SON	Protein SON		-0.224738	0.160894
RBM14	RNA-binding protein 14		-0.226618	0.0636582
PUM2;PUM1	Pumilio homolog 2		-0.227343	0.0925331
ARID1A	AT-rich interactive domain-containing protein 1A		-0.230144	0.167719
SF3B1	Splicing factor 3B subunit 1		-0.236337	0.148036
DDX28	Probable ATP-dependent RNA helicase DDX28		-0.240119	0.464073
PSMC3	26S protease regulatory subunit 6A		-0.242041	0.220952
DYNC1H1	Cytoplasmic dynein 1 heavy chain 1		-0.243689	0.484693
TUBB4B	Tubulin beta-4B chain	Substrate	-0.244626	1.06134
TUBB6	Tubulin beta-6 chain	Substrate	-0.252167	0.420543
SUMF2	Sulfatase-modifying factor 2		-0.252429	0.161099
EIF2B3	Translation initiation factor eIF-2B subunit gamma		-0.255264	0.248265
			-0.261085	0.468705
RPL23A	60S ribosomal protein L23a	Ribosome	-0.261941	0.161508
			-0.265291	0.0357743
HACD2	Very-long-chain (3R)-3-hydroxyacyl-CoA dehydratase 2		-0.267014	0.329396
CCDC55;NSRP1	Nuclear speckle splicing regulatory protein 1		-0.267992	0.202926
GADD45GIP1	Growth arrest and DNA damage-inducible proteins-interacting protein 1		-0.273858	0.336184
IPO7	Importin-7		-0.277512	0.654592
FUNDC2	FUN14 domain-containing protein 2		-0.282318	0.248955
LRRFIP1	Leucine-rich repeat flightless-interacting protein 1		-0.286373	0.391739
NCOR2	Nuclear receptor corepressor 2		-0.286666	0.3924
SART1	U4/U6.U5 tri-snRNP-associated protein 1		-0.289274	0.616502
PDXP	Pyridoxal phosphate phosphatase		-0.289695	0.179133
GPAA1	Glycosylphosphatidylinositol anchor attachment 1 protein		-0.291709	0.284629
MATR3	Matrin-3		-0.293603	0.552149
CCDC137	Coiled-coil domain-containing protein 137		-0.296539	0.224807
TFB2M	Dimethyladenosine transferase 2, mitochondrial		-0.307893	0.213339
C2orf47	Uncharacterized protein C2orf47, mitochondrial		-0.311379	0.103423
HNRNPM	Heterogeneous nuclear ribonucleoprotein M		-0.31388	1.5632
PCYT2	Ethanolamine-phosphate cytidylyltransferase		-0.317731	0.848733
LLGL1	Lethal(2) giant larvae protein homolog 1		-0.31969	0.173268
CEP85	Centrosomal protein of 85 kDa		-0.320095	0.128268
SUGT1	Suppressor of G2 allele of SKP1 homolog		-0.324207	0.156428
TGFB2	Transforming growth factor beta-2;Latency-associated peptide		-0.32492	0.207551
RPRC1;MAP7D1	MAP7 domain-containing protein 1		-0.32592	0.743844
ANAPC7	Anaphase-promoting complex subunit 7		-0.329166	0.241746
CAPN2	Calpain-2 catalytic subunit		-0.332959	0.181665
POLDIP3	Polymerase delta-interacting protein 3		-0.335011	0.519738
HNRNPR	Heterogeneous nuclear ribonucleoprotein R		-0.335211	0.107734
PPIH	Peptidyl-prolyl cis-trans isomerase H;Peptidyl-prolyl cis-trans isomerase		-0.335698	0.125468
STAT1	Signal transducer and activator of transcription;Signal transducer and activator of transcription 1-alpha/beta		-0.336213	0.284394
RPS21	40S ribosomal protein S21	Ribosome	-0.336648	0.140371
FMNL3	Formin-like protein 3		-0.336655	0.147992
POLR2A	DNA-directed RNA polymerase II subunit RPB1		-0.337648	0.199093
SBF1	Myotubularin-related protein 5		-0.338878	0.29803
RPL19	Ribosomal protein L19;60S ribosomal protein L19	Ribosome	-0.339396	0.337314
CEP135	Centrosomal protein of 135 kDa		-0.343978	0.358535
YIF1B			-0.344393	0.656689
LSG1	Large subunit GTPase 1 homolog		-0.345907	0.492411
HDAC2;HDAC1	Histone deacetylase 2;Histone deacetylase 1		-0.347375	0.115875
PHGDH	D-3-phosphoglycerate dehydrogenase		-0.349331	1.20535
EMC7	ER membrane protein complex subunit 7		-0.349602	0.105015
YBX1;YBX3	Nuclease-sensitive element-binding protein 1;Y-box-binding protein 3		-0.349731	0.140366
NUP107	Nuclear pore complex protein Nup107		-0.358425	0.7318
PPP4R1	Serine/threonine-protein phosphatase 4 regulatory subunit 1		-0.35903	0.0861474
DCTN2	Dynactin subunit 2		-0.366997	0.597334
SLTM	SAFB-like transcription modulator		-0.36916	0.692443
TTC9C	Tetratricopeptide repeat protein 9C		-0.369762	0.598512
SRRM1	Serine/arginine repetitive matrix protein 1		-0.370432	0.317816
ARVCF	Armadillo repeat protein deleted in velo-cardio-facial syndrome		-0.375859	0.725315
HSD17B4	Peroxisomal multifunctional enzyme type 2;(3R)-hydroxyacyl-CoA dehydrogenase;Enoyl-CoA hydratase 2		-0.377116	0.0972555
NELFA	Negative elongation factor A		-0.37812	0.534554
DCTN1;DKFZp686E0752	Dynactin subunit 1		-0.381143	0.672085
PKP4	Plakophilin-4		-0.384813	0.452257
EXOC7	Exocyst complex component 7		-0.387136	0.187807
XPO1	Exportin-1		-0.393696	1.9039
SCAF8	Protein SCAF8		-0.398216	0.782155
FYCO1	FYVE and coiled-coil domain-containing protein 1		-0.40119	0.123776
ACTR1A	Alpha-centractin		-0.401447	0.97579
CACTIN	Cactin		-0.403283	0.171338
PHB2	Prohibitin-2		-0.405516	0.403378
CHTOP	Chromatin target of PRMT1 protein		-0.411186	0.877764
SLC7A5	Large neutral amino acids transporter small subunit 1		-0.413133	0.209419
CENPF	Centromere protein F		-0.413731	0.60889
MRPL46	39S ribosomal protein L46, mitochondrial		-0.413959	2.33004
STRN3	Striatin-3		-0.415496	0.515125
FADS1	Fatty acid desaturase 1		-0.418781	0.864128
CDC42EP1	Cdc42 effector protein 1		-0.420453	0.199253
AKR1A1	Alcohol dehydrogenase [NADP(+)]		-0.421357	0.357757
PLOD3	Procollagen-lysine,2-oxoglutarate 5-dioxygenase 3		-0.423363	1.24237
MRPS17;hCG_1984214	28S ribosomal protein S17, mitochondrial		-0.426146	0.21174
GCN1L1	Translational activator GCN1		-0.427577	1.17668
SDAD1	Protein SDA1 homolog		-0.429064	0.463219
CEP170	Centrosomal protein of 170 kDa		-0.4328	0.510391
TUBB	Tubulin beta chain	Substrate	-0.434071	0.929773
NCAPD2	Condensin complex subunit 1		-0.439601	1.06966
PTRF	Polymerase I and transcript release factor		-0.446806	1.29458
SMARCA4;SMARCA2	Transcription activator BRG1;Probable global transcription activator SNF2L2		-0.452942	0.174832
H1F0	Histone H1.0;Histone H1.0, N-terminally processed		-0.461554	0.35905
AHCTF1	Protein ELYS		-0.46378	0.226726
GPR39	G-protein coupled receptor 39		-0.464971	0.206297
CAPG	Macrophage-capping protein		-0.466473	0.219873
KIAA1524	Protein CIP2A		-0.466552	1.00844
MTA2	Metastasis-associated protein MTA2		-0.472077	0.306959
TUBA1B	Tubulin alpha-1B chain	Substrate	-0.472848	0.702039
MMTAG2	Multiple myeloma tumor-associated protein 2		-0.478584	0.555509
UBXN1	UBX domain-containing protein 1		-0.481475	0.420267
CSNK2A2	Casein kinase II subunit alpha		-0.482121	0.131426
KLC4	Kinesin light chain 4		-0.484062	1.38848
MLST8	Target of rapamycin complex subunit LST8		-0.49308	0.820566
PHF5A	PHD finger-like domain-containing protein 5A		-0.497554	1.18632
CEP131	Centrosomal protein of 131 kDa		-0.498099	0.555855
PPAPDC2	Presqualene diphosphate phosphatase		-0.500467	0.566113
CIT	Citron Rho-interacting kinase		-0.501498	1.98929
RP9	Retinitis pigmentosa 9 protein		-0.506557	0.593511
FAM65A	Protein FAM65A		-0.506955	0.222975
THADA	Thyroid adenoma-associated protein		-0.514202	0.966432
SLC25A5	ADP/ATP translocase 2;ADP/ATP translocase 2, N-terminally processed		-0.517203	0.84
PHLDB1	Pleckstrin homology-like domain family B member 1		-0.527145	0.167523
MAPK1	Mitogen-activated protein kinase 1		-0.531499	0.15861
TRIP11	Thyroid receptor-interacting protein 11		-0.542192	0.314851
FLII	Protein flightless-1 homolog		-0.549245	1.54819
TAF8	Transcription initiation factor TFIID subunit 8		-0.550926	0.882152
TRPV1;SHPK	Sedoheptulokinase		-0.555647	1.10634
AP3M1	AP-3 complex subunit mu-1		-0.556888	0.360354
RPL30	60S ribosomal protein L30	Ribosome	-0.557285	0.245224
LUC7L3	Luc7-like protein 3		-0.562009	0.762354
LMNB1	Lamin-B1		-0.565713	1.09513
EMD	Emerin		-0.56765	1.65922
PLEC	Plectin		-0.570541	0.715587
ARL6IP4	ADP-ribosylation factor-like protein 6-interacting protein 4		-0.572661	0.694007
VPS37B	Vacuolar protein sorting-associated protein 37B		-0.573879	0.422085
SIRT2	NAD-dependent protein deacetylase sirtuin-2		-0.574536	0.365649
SNAP29	Synaptosomal-associated protein 29;Synaptosomal-associated protein		-0.578	0.295751
GPHN	Gephyrin;Molybdopterin adenylyltransferase;Molybdopterin molybdenumtransferase		-0.580519	0.539086
RRP1	Ribosomal RNA processing protein 1 homolog A		-0.581953	1.46413
GCDH	Glutaryl-CoA dehydrogenase, mitochondrial		-0.59398	0.90393
TONSL	Tonsoku-like protein		-0.599171	0.265374
SFXN2	Sideroflexin-2		-0.600009	0.629399
ICK	Serine/threonine-protein kinase ICK		-0.603883	0.928662
RPL7	60S ribosomal protein L7	Ribosome	-0.606975	0.954814
URI1	Unconventional prefoldin RPB5 interactor 1		-0.609635	0.580653
LRCH4	Leucine-rich repeat and calponin homology domain-containing protein 4		-0.613546	1.19303
SPTBN2	Spectrin beta chain, non-erythrocytic 2		-0.616033	0.467738
CPSF1	Cleavage and polyadenylation specificity factor subunit 1		-0.617215	1.72903
PPP6C	Serine/threonine-protein phosphatase 6 catalytic subunit;Serine/threonine-protein phosphatase 6 catalytic subunit, N-terminally processed		-0.619536	0.803974
ALDH7A1	Alpha-aminoadipic semialdehyde dehydrogenase		-0.620431	0.287614
CLTA	Clathrin light chain A		-0.636921	0.902665
TBCC	Tubulin-specific chaperone C		-0.639441	0.335382
CTNNB1	Catenin beta-1		-0.650182	0.595757
ACAD9	Acyl-CoA dehydrogenase family member 9, mitochondrial		-0.650398	0.539364
NDUFA2	NADH dehydrogenase [ubiquinone] 1 alpha subcomplex subunit 2		-0.657949	0.821083
RAF1	RAF proto-oncogene serine/threonine-protein kinase		-0.65804	0.776097
TBCE	Tubulin-specific chaperone E		-0.661151	1.01801
SH3GLB2	Endophilin-B2		-0.667554	0.322672
ELFN2	Protein phosphatase 1 regulatory subunit 29		-0.673311	1.08103
TSEN2	tRNA-splicing endonuclease subunit Sen2		-0.673489	1.65792
EXOSC4	Exosome complex component RRP41		-0.674927	0.663219
SNRNP200	U5 small nuclear ribonucleoprotein 200 kDa helicase		-0.677611	1.28681
PHB	Prohibitin		-0.680424	1.51585
RBBP6	E3 ubiquitin-protein ligase RBBP6		-0.682648	0.873781
ITGB5	Integrin beta-5		-0.685462	0.471674
ZNF326	DBIRD complex subunit ZNF326		-0.68587	0.543913
KIF7	Kinesin-like protein KIF7		-0.697597	0.308378
CSTF2;CSTF2T	Cleavage stimulation factor subunit 2;Cleavage stimulation factor subunit 2 tau variant		-0.698195	0.328313
C19orf25	UPF0449 protein C19orf25		-0.699083	1.19636
XPO7	Exportin-7		-0.706176	1.5741
NUCB1	Nucleobindin-1		-0.727913	0.808387
LSR	Lipolysis-stimulated lipoprotein receptor		-0.757547	1.27005
COPS3	COP9 signalosome complex subunit 3		-0.766163	0.510722
LRRC8A	Volume-regulated anion channel subunit LRRC8A		-0.768144	1.47393
RAB11FIP5	Rab11 family-interacting protein 5		-0.770732	0.958417
LRRC8C	Volume-regulated anion channel subunit LRRC8C		-0.776187	2.81101
TUBB2B	Tubulin beta-2B chain	Substrate	-0.781607	1.33104
GRIPAP1	GRIP1-associated protein 1		-0.789581	0.996294
USP42	Ubiquitin carboxyl-terminal hydrolase 42		-0.791881	0.786491
FAM98B	Protein FAM98B		-0.79327	0.219246
RB1CC1	RB1-inducible coiled-coil protein 1		-0.794135	0.622166
PYCR2	Pyrroline-5-carboxylate reductase 2		-0.794708	0.154751
TRA2B	Transformer-2 protein homolog beta		-0.797226	0.855411
SPATA5L1	Spermatogenesis-associated protein 5-like protein 1		-0.805386	1.10467
TGM2	Protein-glutamine gamma-glutamyltransferase 2		-0.805504	0.691995
FAM83D	Protein FAM83D		-0.807243	1.75854
TAF10	Transcription initiation factor TFIID subunit 10		-0.807362	0.267563
HS3ST4	Heparan sulfate glucosamine 3-O-sulfotransferase 4		-0.80855	0.0753285
DHX8	ATP-dependent RNA helicase DHX8		-0.810462	1.06663
TFRC	Transferrin receptor protein 1;Transferrin receptor protein 1, serum form		-0.812244	0.737474
RCBTB1	RCC1 and BTB domain-containing protein 1		-0.817049	1.09684
ARFGAP2	ADP-ribosylation factor GTPase-activating protein 2		-0.818003	0.52357
HNRNPA1;HNRNPA1L2	Heterogeneous nuclear ribonucleoprotein A1;Heterogeneous nuclear ribonucleoprotein A1, N-terminally processed;Heterogeneous nuclear ribonucleoprotein A1-like 2		-0.823729	0.295126
DPYSL2	Dihydropyrimidinase-related protein 2		-0.827228	1.20118
UTRN	Utrophin		-0.828562	0.370378
SUGP2	SURP and G-patch domain-containing protein 2		-0.835708	0.865211
GLUL	Glutamine synthetase		-0.846088	0.549716
NIPSNAP1	Protein NipSnap homolog 1		-0.84731	0.592416
BAX	Apoptosis regulator BAX		-0.852448	1.49852
HEATR1	HEAT repeat-containing protein 1;HEAT repeat-containing protein 1, N-terminally processed		-0.86463	0.184917
RSRC1	Serine/Arginine-related protein 53		-0.869838	1.04648
SURF6	Surfeit locus protein 6		-0.880791	0.179465
RPLP2	60S acidic ribosomal protein P2	Ribosome	-0.908026	0.382658
ABCB10	ATP-binding cassette sub-family B member 10, mitochondrial		-0.922146	0.668606
ACOT8	Acyl-coenzyme A thioesterase 8		-0.923635	1.32377
DPYSL2	Dihydropyrimidinase-related protein 2		-0.928641	1.66217
BAT3;BAG6	Large proline-rich protein BAG6		-0.92868	0.831559
ACTN1	Alpha-actinin-1		-0.933976	1.25396
GPATCH1	G patch domain-containing protein 1		-0.940664	1.11679
FAM96B	Mitotic spindle-associated MMXD complex subunit MIP18		-0.965371	1.09461
TSEN54	tRNA-splicing endonuclease subunit Sen54		-0.967345	2.32777
RUNX1	Runt-related transcription factor 1		-0.96777	0.744432
UBR5	E3 ubiquitin-protein ligase UBR5		-0.975037	1.63088
RPS2	40S ribosomal protein S2	Ribosome	-0.976517	0.455247
SLC25A10	Mitochondrial dicarboxylate carrier		-0.9914	0.233502
MYH14	Myosin-14		-0.994503	1.65179
DR1	Protein Dr1		-0.997585	0.383986
UBE2M	NEDD8-conjugating enzyme Ubc12		-0.99966	0.320762
LRRFIP1	Leucine-rich repeat flightless-interacting protein 1		-0.999931	2.95013
SHMT1	Serine hydroxymethyltransferase, cytosolic		-1.00326	1.13337
CWC25	Pre-mRNA-splicing factor CWC25 homolog		-1.0084	2.01865
KLC3	Kinesin light chain 3		-1.01015	0.716463
GEMIN2			-1.01639	0.332244
MAGED2	Melanoma-associated antigen D2		-1.02213	1.71761
BICD1	Protein bicaudal D homolog 1		-1.02421	1.15292
NBEAL2	Neurobeachin-like protein 2		-1.02671	1.19457
DPYSL4	Dihydropyrimidinase-related protein 4		-1.02752	1.73004
PSMA1	Proteasome subunit alpha type-1;Proteasome subunit alpha type		-1.02916	0.534497
OCIAD1	OCIA domain-containing protein 1		-1.03059	0.529158
KIF20B	Kinesin-like protein KIF20B		-1.04009	0.385495
SF3B3	Splicing factor 3B subunit 3		-1.04208	0.5363
SEC13	Protein SEC13 homolog		-1.06214	0.348302
CDC42BPG	Serine/threonine-protein kinase MRCK gamma		-1.06902	0.40266
RBM4;RBM4B	RNA-binding protein 4;RNA-binding protein 4B		-1.08184	0.511346
CDC42	Cell division control protein 42 homolog		-1.08336	0.663685
COG5			-1.09732	0.996045
CRMP1	Dihydropyrimidinase-related protein 1		-1.14005	2.56124
TP53BP1	Tumor suppressor p53-binding protein 1		-1.14131	2.03832
TELO2	Telomere length regulation protein TEL2 homolog		-1.16779	1.48185
LUC7L	Putative RNA-binding protein Luc7-like 1		-1.23963	2.77365
IFT74	Intraflagellar transport protein 74 homolog		-1.24445	1.51691
CEP128	Centrosomal protein of 128 kDa		-1.24469	1.26893
RNPC3	RNA-binding protein 40		-1.25254	1.21745
RPS5	40S ribosomal protein S5;40S ribosomal protein S5, N-terminally processed	Ribosome	-1.25664	0.416933
ATG2A	Autophagy-related protein 2 homolog A		-1.25792	0.166858
WASF2	Wiskott-Aldrich syndrome protein family member 2		-1.27997	0.989923
NDUFB6	NADH dehydrogenase [ubiquinone] 1 beta subcomplex subunit 6		-1.29396	0.585822
USP9X	Probable ubiquitin carboxyl-terminal hydrolase FAF-X		-1.3115	1.364
TUBA3E	Tubulin alpha-3E chain	Substrate	-1.32358	1.41622
EFHD2	EF-hand domain-containing protein D2		-1.33298	0.322969
FHL2	Four and a half LIM domains protein 2		-1.33599	0.267257
TAPBP	Tapasin		-1.34306	1.09263
COPE	Coatomer subunit epsilon		-1.35635	0.509887
NIN	Ninein		-1.36034	2.86436
NUP214	Nuclear pore complex protein Nup214		-1.36161	0.512256
SMARCE1	SWI/SNF-related matrix-associated actin-dependent regulator of chromatin subfamily E member 1		-1.39256	2.33422
ARFGAP3	ADP-ribosylation factor GTPase-activating protein 3		-1.40262	1.10317
IPO8	Importin-8		-1.40725	1.79035
MAX	Protein max		-1.41142	0.493061
RPL8	60S ribosomal protein L8	Ribosome	-1.41664	2.16011
DCTN3	Dynactin subunit 3		-1.42076	0.518529
TUBB4A	Tubulin beta-4A chain	Substrate	-1.43265	2.63255
PFKL	ATP-dependent 6-phosphofructokinase, liver type		-1.47099	1.20665
SLU7	Pre-mRNA-splicing factor SLU7		-1.48781	1.82148
SRP54	Signal recognition particle 54 kDa protein		-1.50932	0.814399
RPL24	60S ribosomal protein L24	Ribosome	-1.51939	1.01011
NDE1;NDEL1	Nuclear distribution protein nudE homolog 1;Nuclear distribution protein nudE-like 1		-1.55815	1.57844
CSPG4	Chondroitin sulfate proteoglycan 4		-1.58473	2.57543
FAM133B;FAM133A	Protein FAM133B;Protein FAM133A		-1.58562	1.84825
SRRM2	Serine/arginine repetitive matrix protein 2		-1.58721	2.51623
KIF15	Kinesin-like protein KIF15		-1.61642	2.14894
ID1	DNA-binding protein inhibitor ID-1		-1.66674	2.52468
MAD1L1	Mitotic spindle assembly checkpoint protein MAD1		-1.70445	1.64353
CEP250	Centrosome-associated protein CEP250		-1.79077	1.59851
PPA1	Inorganic pyrophosphatase		-1.79459	0.942722
SPAG5	Sperm-associated antigen 5		-1.79832	0.504365
KLHL12	Kelch-like protein 12		-1.8261	2.30215
PKP2	Plakophilin-2		-1.84889	0.893722
TAF4	Transcription initiation factor TFIID subunit 4		-1.88503	1.18394
ATP5C1	ATP synthase subunit gamma, mitochondrial		-1.89339	0.544562
RPAP1	RNA polymerase II-associated protein 1		-1.94307	1.22414
ACSL1	Long-chain-fatty-acid--CoA ligase 1		-1.99576	0.779847
U2AF2	Splicing factor U2AF 65 kDa subunit		-2.05898	0.78809
NPEPPS;NPEPPSL1	Puromycin-sensitive aminopeptidase;Puromycin-sensitive aminopeptidase-like protein		-2.12339	0.649761
DDX20	Probable ATP-dependent RNA helicase DDX20		-2.13206	0.537243
DCD	Dermcidin;Survival-promoting peptide;DCD-1		-2.16041	0.610808
RAI14	Ankycorbin		-2.19112	0.39951
SPATA7	Spermatogenesis-associated protein 7		-2.28909	0.386761
ELFN1	Protein ELFN1		-2.31836	2.38146
ATP5I	ATP synthase subunit e, mitochondrial		-2.45093	0.85704
UBC;UBB;RPS27A;UBA52	Polyubiquitin-C;Ubiquitin;Ubiquitin-60S ribosomal protein L40;Ubiquitin;60S ribosomal protein L40;Ubiquitin-40S ribosomal protein S27a;Ubiquitin;40S ribosomal protein S27a;Polyubiquitin-B;Ubiquitin		-2.48089	0.523093
FTSJ3	pre-rRNA processing protein FTSJ3		-2.55754	1.61267
			-2.6117	2.56676
PLRG1	Pleiotropic regulator 1		-2.78939	1.34554
ZNHIT3	Zinc finger HIT domain-containing protein 3		-2.8687	1.31323
AMIGO2	Amphoterin-induced protein 2		-2.8952	0.959154
RPS15	40S ribosomal protein S15	Ribosome	-2.91276	0.998526
RPS12	40S ribosomal protein S12	Ribosome	-2.91506	1.22573
CUX1	Homeobox protein cut-like 1;Protein CASP		-2.9262	0.35528
EIF2B5	Translation initiation factor eIF-2B subunit epsilon		-3.21716	0.96368
DHRS2	Dehydrogenase/reductase SDR family member 2, mitochondrial		-3.45367	3.18343
HNRNPM			-3.80691	2.5484
PRSS3	Trypsin-3		-3.81496	0.750918
CGN	Cingulin		-4.4038	0.292545
CTSC	Dipeptidyl peptidase 1;Dipeptidyl peptidase 1 exclusion domain chain;Dipeptidyl peptidase 1 heavy chain;Dipeptidyl peptidase 1 light chain		-5.7741	1.2664
ATPIF1	ATPase inhibitor, mitochondrial		-6.27193	2.88543

## Sheet: Supplementary Table 1c
Supplementary Table 1. Proteomic data, related to Extended Data Figures 1d, 1f, 2c and 3c
(c) Label-free proteomic analysis of total cell lysates from a stable U2OS cell line with PFD3 kock down (KD) relative to wild-type (WT) control cells, related to Extended Data Figure 2c. Peptides are ranked by Log₂ fold change (PFD3 KD vs. WT) from three independent experiments and color-coded in the Log₂ Fold Change (FC) Marker column: green for Log₂ fold change >0.5, grey for Log₂ fold change …
Gene names	Description	Classification	Log2 Fold Change	Log2 FC Marker	p-value (-log10)
KATNAL2	Katanin p60 ATPase-containing subunit A-like 2		4.07854		0.788034
PRKACG	cAMP-dependent protein kinase catalytic subunit gamma		3.69642		3.27568
HIST1H1E;HIST1H1D	Histone H1.4;Histone H1.3		3.50934		0.919019
GBP1	Interferon-induced guanylate-binding protein 1		3.28939		1.64494
TOR1AIP1	Torsin-1A-interacting protein 1		3.27401		1.00478
PLA2G15	Group XV phospholipase A2		3.22057		1.50114
ATP1A2;ATP1A4	Sodium/potassium-transporting ATPase subunit alpha-2;Sodium/potassium-transporting ATPase subunit alpha-4		3.01121		1.79384
HSP90AB4P	Putative heat shock protein HSP 90-beta 4		2.97715		0.671553
COX7A2	Cytochrome c oxidase subunit 7A2, mitochondrial		2.76855		0.657533
CGN	Cingulin		2.57337		2.68514
H2AFY	Core histone macro-H2A.1		2.55265		0.75982
DEGS1	Sphingolipid delta(4)-desaturase DES1		2.50686		1.46138
MAPK1IP1L	MAPK-interacting and spindle-stabilizing protein-like		2.46332		0.434746
MLKL	Mixed lineage kinase domain-like protein		2.45424		0.715944
ATR	Serine/threonine-protein kinase ATR		2.45072		0.617475
SLC7A6OS	Probable RNA polymerase II nuclear localization protein SLC7A6OS		2.45055		0.703901
EMP3	Epithelial membrane protein 3		2.43391		0.581437
GALM	Aldose 1-epimerase		2.33139		2.04779
RASSF9	Ras association domain-containing protein 9		2.28529		0.929989
GLA	Alpha-galactosidase A		2.27619		0.93566
YOD1	Ubiquitin thioesterase OTU1		2.2336		1.22003
RAC2	Ras-related C3 botulinum toxin substrate 2		2.20366		3.95875
LAMB3	Laminin subunit beta-3		2.15641		3.55971
RAB15	Ras-related protein Rab-15		2.13644		1.40801
ATP5G1;ATP5G2;ATP5G3	ATP synthase F(0) complex subunit C1, mitochondrial;ATP synthase F(0) complex subunit C2, mitochondrial;ATP synthase F(0) complex subunit C3, mitochondrial		2.11562		0.968499
MKKS			2.10429		1.04068
LRRK1	Leucine-rich repeat serine/threonine-protein kinase 1		2.07069		0.511214
ENG	Endoglin		2.03236		3.47983
CKMT1A;CKMT1B	Creatine kinase U-type, mitochondrial		1.92787		1.83805
CDC42SE2	CDC42 small effector protein 2		1.91842		1.08099
TMBIM1	Protein lifeguard 3		1.91101		2.08964
EPG5	Ectopic P granules protein 5 homolog		1.90445		1.19047
RAB3D	Ras-related protein Rab-3D		1.90332		2.7882
CTIF	CBP80/20-dependent translation initiation factor		1.8756		1.41185
TMED3	Transmembrane emp24 domain-containing protein 3		1.85771		0.923725
OXLD1	Oxidoreductase-like domain-containing protein 1		1.84791		0.43084
DPYS	Dihydropyrimidinase		1.82366		1.59419
XAGE1A	X antigen family member 1		1.81715		0.895192
TMEM147	Transmembrane protein 147		1.78546		0.919681
MAGEA4	Melanoma-associated antigen 4		1.77356		6.36377
LAMC2	Laminin subunit gamma-2		1.74772		2.33629
SULT1A1;SULT1A2	Sulfotransferase 1A1;Sulfotransferase;Sulfotransferase 1A2		1.74732		4.36735
SYNE1	Nesprin-1		1.73691		1.08492
NEXN	Nexilin		1.73639		2.25504
FGF1	Fibroblast growth factor 1		1.72506		0.596376
PKMYT1	Membrane-associated tyrosine- and threonine-specific cdc2-inhibitory kinase		1.71458		3.34439
NEURL4	Neuralized-like protein 4		1.70464		0.978183
RBPMS2	RNA-binding protein with multiple splicing 2		1.69512		1.63356
USF1	Upstream stimulatory factor 1		1.6906		0.994218
ANKRD18A;ANKRD18B	Ankyrin repeat domain-containing protein 18A;Ankyrin repeat domain-containing protein 18B		1.68338		0.472086
KEAP1	Kelch-like ECH-associated protein 1		1.68336		0.411124
ABCA13	ATP-binding cassette sub-family A member 13		1.67171		0.817996
TRAF1	TNF receptor-associated factor 1		1.66768		1.70573
C1orf50	Uncharacterized protein C1orf50		1.65925		1.06108
NCEH1	Neutral cholesterol ester hydrolase 1		1.65528		4.16968
TMEM69	Transmembrane protein 69		1.65052		2.54931
ARG2	Arginase-2, mitochondrial		1.64769		5.2233
INPP1	Inositol polyphosphate 1-phosphatase		1.6472		1.14483
B2M	Beta-2-microglobulin;Beta-2-microglobulin form pI 5.3		1.61745		3.43005
CISD1	CDGSH iron-sulfur domain-containing protein 1		1.61152		3.73721
IQGAP2	Ras GTPase-activating-like protein IQGAP2		1.59636		1.90537
CYB561D2	Cytochrome b561 domain-containing protein 2		1.59449		0.760824
EPDR1	Mammalian ependymin-related protein 1		1.59279		2.20019
ABLIM3;ABLIM2	Actin-binding LIM protein 3;Actin-binding LIM protein 2		1.57082		0.705851
SIL1	Nucleotide exchange factor SIL1		1.56807		2.45799
HLA-B			1.52383		4.02928
DHRS7B	Dehydrogenase/reductase SDR family member 7B		1.5198		2.4423
CCND2	G1/S-specific cyclin-D2		1.51934		2.49479
TMEM222	Transmembrane protein 222		1.51849		0.621468
PLEKHA7	Pleckstrin homology domain-containing family A member 7		1.51556		0.447927
UCK1	Uridine-cytidine kinase 1		1.51133		0.998771
CDA	Cytidine deaminase		1.50828		0.619291
RAB3B	Ras-related protein Rab-3B		1.48459		3.4491
LTV1	Protein LTV1 homolog		1.4731		2.41244
UAP1	UDP-N-acetylhexosamine pyrophosphorylase;UDP-N-acetylgalactosamine pyrophosphorylase;UDP-N-acetylglucosamine pyrophosphorylase		1.4719		4.60223
DCBLD1	Discoidin, CUB and LCCL domain-containing protein 1		1.46158		0.579726
CEP63	Centrosomal protein of 63 kDa		1.45281		0.491052
TNIP1	TNFAIP3-interacting protein 1		1.45172		0.422838
PPP2R1B	Serine/threonine-protein phosphatase 2A 65 kDa regulatory subunit A beta isoform		1.44975		4.59718
CEP290	Centrosomal protein of 290 kDa		1.44608		0.48656
EPT1	Ethanolaminephosphotransferase 1		1.44516		1.24812
DNAJB6	DnaJ homolog subfamily B member 6		1.44486		0.690568
CCDC175	Coiled-coil domain-containing protein 175		1.43956		0.663298
SQRDL	Sulfide:quinone oxidoreductase, mitochondrial		1.42615		1.64391
CD55	Complement decay-accelerating factor		1.40936		1.65887
C18orf25	Uncharacterized protein C18orf25		1.40402		2.29864
XPA	DNA repair protein complementing XP-A cells		1.40208		1.57572
FTL	Ferritin light chain		1.4003		2.50366
TUBA4A	Tubulin alpha-4A chain		1.39679		2.61277
LAT2	Linker for activation of T-cells family member 2		1.39474		2.8545
DDX60	Probable ATP-dependent RNA helicase DDX60		1.3914		2.06475
MYO1B	Unconventional myosin-Ib		1.3861		0.4558
SESN2	Sestrin-2		1.38374		1.73091
CD58	Lymphocyte function-associated antigen 3		1.38352		0.757338
UBE3C	Ubiquitin-protein ligase E3C		1.37981		4.38907
DICER1	Endoribonuclease Dicer		1.37794		0.821538
NBEAL2	Neurobeachin-like protein 2		1.37118		3.23101
CCNDBP1;MYH15	Cyclin-D1-binding protein 1;Myosin-15		1.36589		2.67309
RIC1	RAB6A-GEF complex partner protein 1		1.35638		0.285701
ARID3A	AT-rich interactive domain-containing protein 3A		1.34891		1.03607
GYG1	Glycogenin-1		1.34878		0.98621
ZCRB1	Zinc finger CCHC-type and RNA-binding motif-containing protein 1		1.34794		0.655886
AGPAT9	Glycerol-3-phosphate acyltransferase 3		1.34649		0.715644
SERPINB8	Serpin B8		1.33857		1.70037
C6	Complement component C6		1.32434		1.66457
FAM32A	Protein FAM32A		1.31952		0.623865
MGST1	Microsomal glutathione S-transferase 1		1.31641		2.26147
ACSL1	Long-chain-fatty-acid--CoA ligase 1		1.31414		0.871616
TARSL2	Probable threonine--tRNA ligase 2, cytoplasmic		1.3135		1.49045
PLD1	Phospholipase D1		1.30726		1.11074
SCAMP4	Secretory carrier-associated membrane protein 4		1.30388		0.234345
DDX46	Probable ATP-dependent RNA helicase DDX46		1.2944		1.44519
C19orf12	Protein C19orf12		1.29316		1.02317
RLTPR	Leucine-rich repeat-containing protein 16C		1.29308		1.10907
HSPB8	Heat shock protein beta-8		1.28464		3.86261
SNAPC1	snRNA-activating protein complex subunit 1		1.28263		2.00429
NAGLU	Alpha-N-acetylglucosaminidase;Alpha-N-acetylglucosaminidase 82 kDa form;Alpha-N-acetylglucosaminidase 77 kDa form		1.27441		0.494304
RHEB	GTP-binding protein Rheb		1.27179		2.87475
RBCK1	RanBP-type and C3HC4-type zinc finger-containing protein 1		1.26612		0.670795
GEMIN6	Gem-associated protein 6		1.26226		0.981387
INPP5F	Phosphatidylinositide phosphatase SAC2		1.25893		0.442909
MSRB3	Methionine-R-sulfoxide reductase B3		1.25676		3.15159
TOMM34	Mitochondrial import receptor subunit TOM34		1.25507		5.47898
HLA-A			1.24956		3.12624
RIOK1	Serine/threonine-protein kinase RIO1		1.24465		1.82301
RTN4	Reticulon-4		1.23573		1.23653
LAMTOR4	Ragulator complex protein LAMTOR4;Ragulator complex protein LAMTOR4, N-terminally processed		1.23391		1.1836
HLA-A			1.22849		2.61589
GOLM1	Golgi membrane protein 1		1.22645		1.22327
CPA4	Carboxypeptidase A4		1.22233		3.16951
PLAU	Urokinase-type plasminogen activator;Urokinase-type plasminogen activator long chain A;Urokinase-type plasminogen activator short chain A;Urokinase-type plasminogen activator chain B		1.21946		1.33265
PPT1	Palmitoyl-protein thioesterase 1		1.2091		3.45091
TAGLN	Transgelin		1.2054		3.92259
ABCF2	ATP-binding cassette sub-family F member 2		1.20192		4.22727
FLNC	Filamin-C		1.1955		6.35389
ORC6	Origin recognition complex subunit 6		1.18726		0.552498
LAYN	Layilin		1.18593		3.14263
TACC3	Transforming acidic coiled-coil-containing protein 3		1.18561		3.608
CUL1	Cullin-1		1.18271		3.83862
MGST2	Microsomal glutathione S-transferase 2		1.17975		0.759657
NDRG2	Protein NDRG2		1.17155		0.616156
ACAD8	Isobutyryl-CoA dehydrogenase, mitochondrial		1.17073		0.954383
RAB29	Ras-related protein Rab-7L1		1.16292		1.26085
HINT1	Histidine triad nucleotide-binding protein 1		1.16096		2.74917
DPH2	Diphthamide biosynthesis protein 2		1.15948		4.39037
OAS3	2-5-oligoadenylate synthase 3		1.15521		2.74598
PHLDA3	Pleckstrin homology-like domain family A member 3		1.15058		1.0209
MMGT1	Membrane magnesium transporter 1		1.14569		0.242911
CT45A10	Cancer/testis antigen family 45 member A10		1.14228		1.48064
LIMA1	LIM domain and actin-binding protein 1		1.13923		4.48196
LDLRAP1	Low density lipoprotein receptor adapter protein 1		1.13538		2.61931
PIGG	GPI ethanolamine phosphate transferase 2		1.12858		2.5355
POLR3G	DNA-directed RNA polymerase III subunit RPC7		1.12245		0.677635
CLP1	Polyribonucleotide 5-hydroxyl-kinase Clp1		1.11978		0.589233
TAP1	Antigen peptide transporter 1		1.11877		2.17109
CSPG4	Chondroitin sulfate proteoglycan 4		1.11383		5.22073
AKAP1	A-kinase anchor protein 1, mitochondrial		1.1138		1.73359
DDX60L	Probable ATP-dependent RNA helicase DDX60-like		1.11082		0.907785
HLA-A			1.11006		3.28867
TRMT1	tRNA (guanine(26)-N(2))-dimethyltransferase		1.10855		4.23457
FAM160B1	Protein FAM160B1		1.10829		2.51625
MOCS2	Molybdopterin synthase sulfur carrier subunit		1.10716		2.12873
NOB1	RNA-binding protein NOB1		1.10627		3.77787
HMGA2	High mobility group protein HMGI-C		1.10158		1.81448
F3	Tissue factor		1.09985		1.03868
ERAP1	Endoplasmic reticulum aminopeptidase 1		1.09954		3.26957
RNF10	RING finger protein 10		1.09441		2.02968
RGPD5;RGPD8	RANBP2-like and GRIP domain-containing protein 5/6		1.09353		2.20646
MRPS24	28S ribosomal protein S24, mitochondrial		1.09331		1.35167
THNSL1	Threonine synthase-like 1		1.09042		0.904966
FTSJ2	rRNA methyltransferase 2, mitochondrial		1.09032		0.699357
SLC39A10	Zinc transporter ZIP10		1.08903		4.03554
GPATCH4	G patch domain-containing protein 4		1.08687		3.18639
PAK1IP1	p21-activated protein kinase-interacting protein 1		1.07955		1.46653
NUDT10	Diphosphoinositol polyphosphate phosphohydrolase 3-alpha		1.07849		0.420869
STK39	STE20/SPS1-related proline-alanine-rich protein kinase		1.07831		0.586863
RAB3IL1	Guanine nucleotide exchange factor for Rab-3A		1.07526		2.98671
GLTP	Glycolipid transfer protein		1.07387		3.15067
PCBP2			1.07269		1.81582
AP4E1	AP-4 complex subunit epsilon-1		1.07181		2.87077
STX6	Syntaxin-6		1.06466		5.2634
UPP1	Uridine phosphorylase 1		1.06302		3.12062
TMUB1	Transmembrane and ubiquitin-like domain-containing protein 1		1.0616		2.87327
PSMB9	Proteasome subunit beta type;Proteasome subunit beta type-9		1.0615		3.03522
AFAP1	Actin filament-associated protein 1		1.05672		1.01993
PODXL2	Podocalyxin-like protein 2		1.05558		1.40493
SPTBN2	Spectrin beta chain, non-erythrocytic 2		1.05139		1.08008
LRRC8E	Volume-regulated anion channel subunit LRRC8E		1.04902		2.3745
MAP2K7	Dual specificity mitogen-activated protein kinase kinase 7		1.04846		1.27854
PALM3	Paralemmin-3		1.04747		2.43576
C9orf16	UPF0184 protein C9orf16		1.04716		0.698344
UBE2J1	Ubiquitin-conjugating enzyme E2 J1		1.04505		2.85266
GALNT14	Polypeptide N-acetylgalactosaminyltransferase 14		1.03868		2.38475
TANK	TRAF family member-associated NF-kappa-B activator		1.02956		0.239017
WARS2	Tryptophan--tRNA ligase, mitochondrial		1.02022		2.15218
C1GALT1C1	C1GALT1-specific chaperone 1		1.02		2.00057
CNOT1	CCR4-NOT transcription complex subunit 1		1.01986		1.8608
PRR11	Proline-rich protein 11		1.01597		1.2758
UXS1	UDP-glucuronic acid decarboxylase 1		1.01512		0.445838
ITGA2	Integrin alpha-2		1.01467		3.80875
RNMT	mRNA cap guanine-N7 methyltransferase		1.00914		3.42193
SLC25A19	Mitochondrial thiamine pyrophosphate carrier		1.00796		2.06702
KIF1A	Kinesin-like protein KIF1A		1.00749		2.61589
NEGR1	Neuronal growth regulator 1		1.00641		1.67616
XIRP2	Xin actin-binding repeat-containing protein 2		1.00602		0.472438
SHKBP1	SH3KBP1-binding protein 1		0.998645		0.273517
KLF5	Krueppel-like factor 5		0.99646		0.910515
ERMP1	Endoplasmic reticulum metallopeptidase 1		0.99466		2.83661
ZNF706	Zinc finger protein 706		0.993985		0.265434
WDR41	WD repeat-containing protein 41		0.993112		1.48507
TTC27	Tetratricopeptide repeat protein 27		0.992176		4.41338
UBE2G2	Ubiquitin-conjugating enzyme E2 G2		0.990677		2.72882
DENND4A	C-myc promoter-binding protein		0.990128		0.963779
PROCR	Endothelial protein C receptor		0.989059		3.12139
EXD2	Exonuclease 3-5 domain-containing protein 2		0.988047		1.8688
NOM1	Nucleolar MIF4G domain-containing protein 1		0.987139		2.61028
SF1	Splicing factor 1		0.986649		0.789651
WDR4	tRNA (guanine-N(7)-)-methyltransferase non-catalytic subunit WDR4		0.98546		2.05976
COIL	Coilin		0.979914		2.69927
NUPL2	Nucleoporin-like protein 2		0.979475		0.723918
TUFT1	Tuftelin		0.977201		2.50564
LETM1	LETM1 and EF-hand domain-containing protein 1, mitochondrial		0.975809		2.77101
ERC2	ERC protein 2		0.975133		0.497147
RAB32	Ras-related protein Rab-32		0.972961		4.42825
SCARB1	Scavenger receptor class B member 1		0.97235		2.28225
RAB43	Ras-related protein Rab-43		0.968688		0.780347
RPRD1A	Regulation of nuclear pre-mRNA domain-containing protein 1A		0.967884		2.46426
CBX4	E3 SUMO-protein ligase CBX4		0.967799		1.88217
WBSCR22	Probable 18S rRNA (guanine-N(7))-methyltransferase		0.966693		1.77928
SRXN1	Sulfiredoxin-1		0.962223		3.80004
TUBAL3	Tubulin alpha chain-like 3		0.961908		0.351278
PSTPIP2	Proline-serine-threonine phosphatase-interacting protein 2		0.961034		1.2255
SYTL4	Synaptotagmin-like protein 4		0.959752		3.38822
SP100	Nuclear autoantigen Sp-100		0.956341		2.19852
HAUS1	HAUS augmin-like complex subunit 1		0.956257		0.733319
IFT81	Intraflagellar transport protein 81 homolog		0.956163		1.5032
MRPS33	28S ribosomal protein S33, mitochondrial		0.95414		0.352044
NIP7	60S ribosome subunit biogenesis protein NIP7 homolog		0.951443		2.0532
SNX11	Sorting nexin-11		0.948632		1.09871
PRMT7	Protein arginine N-methyltransferase 7		0.948493		1.30542
ACSL4	Long-chain-fatty-acid--CoA ligase 4		0.947964		1.64758
OPTN	Optineurin		0.946639		1.03836
TGM2	Protein-glutamine gamma-glutamyltransferase 2		0.94176		3.62015
SLFN5	Schlafen family member 5		0.941163		1.22508
ESYT2	Extended synaptotagmin-2		0.938583		2.60032
MAN2A1	Alpha-mannosidase 2		0.934504		3.16429
PNP	Purine nucleoside phosphorylase		0.932688		3.98295
HEXB	Beta-hexosaminidase subunit beta;Beta-hexosaminidase subunit beta chain B;Beta-hexosaminidase subunit beta chain A		0.932229		3.39885
MFSD10	Major facilitator superfamily domain-containing protein 10		0.929831		1.95777
AGO3	Protein argonaute-3		0.927551		1.36265
FAM219A	Protein FAM219A		0.926661		0.684052
IL18	Interleukin-18		0.923782		3.40374
RND3	Rho-related GTP-binding protein RhoE		0.921611		1.99088
B4GALNT1	Beta-1,4 N-acetylgalactosaminyltransferase 1		0.920292		1.96486
KDSR	3-ketodihydrosphingosine reductase		0.910487		1.41674
NDUFAF4	NADH dehydrogenase [ubiquinone] 1 alpha subcomplex assembly factor 4		0.909171		2.48886
CCNH	Cyclin-H		0.908544		1.79714
SLC35A4			0.906391		1.26312
TFB2M	Dimethyladenosine transferase 2, mitochondrial		0.906052		2.02922
ABRACL	Costars family protein ABRACL		0.903594		1.64397
DNAJC11	DnaJ homolog subfamily C member 11		0.903079		2.88015
HNRNPR	Heterogeneous nuclear ribonucleoprotein R		0.902371		0.210851
GNPDA1	Glucosamine-6-phosphate isomerase 1;Glucosamine-6-phosphate isomerase		0.901679		3.04449
SMAGP	Small cell adhesion glycoprotein		0.900446		2.27517
PDLIM1	PDZ and LIM domain protein 1		0.900151		4.32808
MOCS2	Molybdopterin synthase catalytic subunit		0.899575		2.08375
ZCCHC8	Zinc finger CCHC domain-containing protein 8		0.899375		3.03779
NOL8	Nucleolar protein 8		0.899254		0.696117
LOX	Protein-lysine 6-oxidase		0.89732		1.39473
KIN	DNA/RNA-binding protein KIN17		0.896794		1.73581
PPME1	Protein phosphatase methylesterase 1		0.892093		3.86066
SAMD9	Sterile alpha motif domain-containing protein 9		0.890135		1.36538
RHBDD1	Rhomboid-related protein 4		0.889994		0.93146
SYT2	Synaptotagmin-2		0.888056		1.31361
YARS2	Tyrosine--tRNA ligase, mitochondrial;Tyrosine--tRNA ligase		0.887715		3.22623
MED10	Mediator of RNA polymerase II transcription subunit 10		0.886452		0.682842
NDUFA13	NADH dehydrogenase [ubiquinone] 1 alpha subcomplex subunit 13		0.886299		0.347556
ZNHIT6	Box C/D snoRNA protein 1		0.884488		2.5818
PLEKHG4	Puratrophin-1		0.879498		2.13036
RCE1	CAAX prenyl protease 2		0.879211		1.6089
HELZ2	Helicase with zinc finger domain 2		0.87638		1.50021
DIAPH2	Protein diaphanous homolog 2		0.870549		1.24666
FRMD8	FERM domain-containing protein 8		0.869325		0.847833
GALC	Galactocerebrosidase		0.868933		1.81723
RANBP6	Ran-binding protein 6		0.867957		2.32295
TLDC1	TLD domain-containing protein 1		0.866316		2.8984
OCIAD1	OCIA domain-containing protein 1		0.865871		2.11691
CNNM4	Metal transporter CNNM4		0.863995		1.00416
SPAG1	Sperm-associated antigen 1		0.86279		1.64371
POMP	Proteasome maturation protein		0.862177		2.46743
UBE2D1;UBE2D4	Ubiquitin-conjugating enzyme E2 D1;Ubiquitin-conjugating enzyme E2 D4		0.861384		1.50191
FASTKD2	FAST kinase domain-containing protein 2		0.861144		2.0573
CT45A2;CT45A9;CT45A8	Cancer/testis antigen family 45 member A2;Cancer/testis antigen family 45 member A9;Cancer/testis antigen family 45 member A8		0.857781		4.00113
GAK	Cyclin-G-associated kinase		0.857506		2.76282
TMEM132E	Transmembrane protein 132E		0.849635		0.655504
TRIAP1	TP53-regulated inhibitor of apoptosis 1		0.84914		1.62034
SGPP1	Sphingosine-1-phosphate phosphatase 1		0.84883		0.861379
ERCC6	DNA excision repair protein ERCC-6		0.848167		3.25331
SLC16A7	Monocarboxylate transporter 2		0.847578		1.75584
PSMB10	Proteasome subunit beta type-10		0.846101		5.3622
CYP2S1	Cytochrome P450 2S1		0.844777		0.596845
SLC39A14	Zinc transporter ZIP14		0.843105		1.25617
CMBL	Carboxymethylenebutenolidase homolog		0.84258		2.51367
RIOK2	Serine/threonine-protein kinase RIO2		0.840602		1.33793
DDAH1	N(G),N(G)-dimethylarginine dimethylaminohydrolase 1		0.840148		2.47114
MAP2K3	Dual specificity mitogen-activated protein kinase kinase 3		0.840104		3.04755
NARS2	Probable asparagine--tRNA ligase, mitochondrial		0.840018		1.87854
CNN1	Calponin-1;Calponin		0.839699		2.6837
YAE1D1	Yae1 domain-containing protein 1		0.837891		3.37264
MISP	Mitotic interactor and substrate of PLK1		0.837468		2.6301
LRR1;PPIL5	Leucine-rich repeat protein 1		0.836592		1.63727
NME1	Nucleoside diphosphate kinase A		0.833789		1.25264
TENM2	Teneurin-2;Ten-2, soluble form;Ten-2 intracellular domain		0.832975		2.06568
CLUH			0.830525		5.21464
FNDC3A	Fibronectin type-III domain-containing protein 3A		0.829734		1.86249
REXO2	Oligoribonuclease, mitochondrial		0.827767		4.32709
PMS1	PMS1 protein homolog 1		0.826759		1.2306
PLIN2	Perilipin-2		0.826199		3.08089
TCF4	Transcription factor 4		0.82576		0.997882
SCFD2	Sec1 family domain-containing protein 2		0.825667		1.88763
NEU1	Sialidase-1		0.825274		2.43161
MRM1	rRNA methyltransferase 1, mitochondrial		0.825096		2.92623
IGKV1-12			0.825025		1.46194
IMUP	Immortalization up-regulated protein		0.822589		1.60489
FAS	Tumor necrosis factor receptor superfamily member 6		0.818048		2.61715
SLC25A12	Calcium-binding mitochondrial carrier protein Aralar1		0.816614		1.884
CHP1	Calcineurin B homologous protein 1		0.813722		2.14727
RRP12	RRP12-like protein		0.813233		2.54168
CHD7	Chromodomain-helicase-DNA-binding protein 7		0.812048		2.07563
RAB33B	Ras-related protein Rab-33B		0.809419		0.634536
FAM103A1	RNMT-activating mini protein		0.809324		1.8007
RMND5A	Protein RMD5 homolog A		0.80887		0.981843
KIAA0100	Protein KIAA0100		0.808519		1.49912
MTRR	Methionine synthase reductase		0.808405		3.00895
PPP2R3A	Serine/threonine-protein phosphatase 2A regulatory subunit B subunit alpha		0.804531		0.650299
TRMU	Mitochondrial tRNA-specific 2-thiouridylase 1		0.80323		0.793979
PGGT1B	Geranylgeranyl transferase type-1 subunit beta		0.802917		3.41058
MRPS10	28S ribosomal protein S10, mitochondrial		0.802322		3.28382
GPRC5A	Retinoic acid-induced protein 3		0.798311		2.96804
PRKAB2	5-AMP-activated protein kinase subunit beta-2		0.795897		2.25804
RILPL1	RILP-like protein 1		0.79329		0.905041
ALOX5	Arachidonate 5-lipoxygenase		0.792334		1.38212
DAGLB	Sn1-specific diacylglycerol lipase beta		0.792071		2.72964
C1orf112	Uncharacterized protein C1orf112		0.789736		0.796843
PTRH2	Peptidyl-tRNA hydrolase 2, mitochondrial		0.7892		4.21932
PDCD2L	Programmed cell death protein 2-like		0.788438		1.72981
MYDGF	Myeloid-derived growth factor		0.786576		2.17437
CHORDC1	Cysteine and histidine-rich domain-containing protein 1		0.785906		3.13651
DPH5	Diphthine synthase		0.784552		2.29687
DPH1	Diphthamide biosynthesis protein 1		0.782125		1.7892
POLE2	DNA polymerase epsilon subunit 2		0.780988		1.16223
RPUSD2	RNA pseudouridylate synthase domain-containing protein 2		0.780407		1.65508
TAP2	Antigen peptide transporter 2		0.779604		1.88816
NLE1	Notchless protein homolog 1		0.779298		2.70327
SHCBP1	SHC SH2 domain-binding protein 1		0.778257		2.04956
WEE1	Wee1-like protein kinase		0.776856		0.885948
PITHD1	PITH domain-containing protein 1		0.775426		1.88623
REEP3	Receptor expression-enhancing protein 3		0.775172		0.897299
DHX32	Putative pre-mRNA-splicing factor ATP-dependent RNA helicase DHX32		0.775143		1.19517
ANK2	Ankyrin-2		0.774172		1.19613
POGK	Pogo transposable element with KRAB domain		0.7739		0.813838
KCTD14	BTB/POZ domain-containing protein KCTD14		0.772299		2.24167
CNPY2	Protein canopy homolog 2		0.771803		2.06822
NOP2	Probable 28S rRNA (cytosine(4447)-C(5))-methyltransferase		0.771427		4.20065
FXN	Frataxin, mitochondrial;Frataxin intermediate form;Frataxin(56-210);Frataxin(78-210);Frataxin mature form		0.770411		1.27755
ANKRD13A;ANKRD13D	Ankyrin repeat domain-containing protein 13A;Ankyrin repeat domain-containing protein 13D		0.770401		0.973115
ANKRD52	Serine/threonine-protein phosphatase 6 regulatory ankyrin repeat subunit C		0.77036		1.92167
HAUS3	HAUS augmin-like complex subunit 3		0.770164		0.612208
TMEM87A	Transmembrane protein 87A		0.769508		2.83968
TMEM33	Transmembrane protein 33		0.766641		3.14758
CHCHD1	Coiled-coil-helix-coiled-coil-helix domain-containing protein 1		0.766302		1.58547
CPPED1	Serine/threonine-protein phosphatase CPPED1		0.7658		1.8651
HLA-C			0.764942		1.76284
ELOVL1	Elongation of very long chain fatty acids protein 1		0.763202		2.46607
SPG20	Spartin		0.762224		3.20609
MIF4GD	MIF4G domain-containing protein		0.761667		1.32659
LGALS8	Galectin;Galectin-8		0.76071		1.47285
LRRC20	Leucine-rich repeat-containing protein 20		0.759268		3.00122
EXTL2	Exostosin-like 2;Processed exostosin-like 2		0.757428		0.184471
C1orf52	UPF0690 protein C1orf52		0.757339		0.705171
AFG3L2	AFG3-like protein 2		0.756329		4.59982
FRRS1	Ferric-chelate reductase 1		0.756322		1.05718
HMOX1	Heme oxygenase 1		0.755932		2.67384
TNS2	Tensin-2		0.753334		1.10149
RCN3	Reticulocalbin-3		0.752999		3.02088
ALKBH2	Alpha-ketoglutarate-dependent dioxygenase alkB homolog 2		0.752204		2.09544
DUSP3	Dual specificity protein phosphatase 3		0.751767		2.33103
DIMT1	Probable dimethyladenosine transferase		0.750459		2.75054
JTB	Protein JTB		0.749716		0.290792
PURA	Transcriptional activator protein Pur-alpha		0.749584		1.6796
CXorf67	Uncharacterized protein CXorf67		0.748775		2.41086
RIN1	Ras and Rab interactor 1		0.747477		2.46158
SEMA7A	Semaphorin-7A		0.746983		1.90201
BAG3	BAG family molecular chaperone regulator 3		0.746712		2.82742
CYB5R1	NADH-cytochrome b5 reductase 1		0.746651		2.13375
WBP4	WW domain-binding protein 4		0.746338		2.27087
SDC2	Syndecan;Syndecan-2		0.745385		0.413721
RTN4	Reticulon-4		0.744907		3.14807
C10orf47;PROSER2	Proline and serine-rich protein 2		0.744503		0.253509
WDR55	WD repeat-containing protein 55		0.743312		3.40192
NEDD4L	E3 ubiquitin-protein ligase NEDD4-like		0.742614		1.40184
PAPSS2	Bifunctional 3-phosphoadenosine 5-phosphosulfate synthase 2;Sulfate adenylyltransferase;Adenylyl-sulfate kinase		0.742041		2.42986
MXRA8	Matrix-remodeling-associated protein 8		0.74015		1.76055
RETSAT	All-trans-retinol 13,14-reductase		0.740025		1.27448
SORD	Sorbitol dehydrogenase		0.739309		3.4299
MTIF2	Translation initiation factor IF-2, mitochondrial		0.738583		0.957049
SSC4D	Scavenger receptor cysteine-rich domain-containing group B protein		0.737765		2.00788
ZC3HAV1L	Zinc finger CCCH-type antiviral protein 1-like		0.737296		2.04515
TIMM8B	Mitochondrial import inner membrane translocase subunit Tim8 B		0.736242		2.69167
TMEM63A	CSC1-like protein 1		0.733785		0.416721
CDK5	Cyclin-dependent-like kinase 5		0.733349		1.43081
HLA-C	HLA class I histocompatibility antigen, Cw-7 alpha chain		0.73306		1.63195
MAX	Protein max		0.7319		2.51953
PMAIP1	Phorbol-12-myristate-13-acetate-induced protein 1		0.731201		1.27654
EML1	Echinoderm microtubule-associated protein-like 1		0.729489		0.24572
AIFM2	Apoptosis-inducing factor 2		0.728146		1.51837
HSP90AB2P	Putative heat shock protein HSP 90-beta 2		0.727015		2.03369
CLK1	Dual specificity protein kinase CLK1		0.724178		1.42642
UNC93B1	Protein unc-93 homolog B1		0.723782		0.320568
JUN	Transcription factor AP-1		0.72347		2.40397
MAP4K3	Mitogen-activated protein kinase kinase kinase kinase 3;Mitogen-activated protein kinase kinase kinase kinase		0.717314		0.488377
NEDD4	E3 ubiquitin-protein ligase NEDD4		0.71697		4.83427
RNMTL1	rRNA methyltransferase 3, mitochondrial		0.714302		1.04732
MRPL57	Ribosomal protein 63, mitochondrial		0.714293		1.90794
DDRGK1	DDRGK domain-containing protein 1		0.713399		2.80502
NARS	Asparagine--tRNA ligase, cytoplasmic		0.711585		3.97552
MAGEB2	Melanoma-associated antigen B2		0.71121		3.71038
COMT	Catechol O-methyltransferase		0.710624		2.49398
RPLP0;RPLP0P6	60S acidic ribosomal protein P0;60S acidic ribosomal protein P0-like		0.710336		3.03804
NOC3L	Nucleolar complex protein 3 homolog		0.70949		2.39926
GDPD1	Glycerophosphodiester phosphodiesterase domain-containing protein 1		0.709146		0.643084
NRBF2	Nuclear receptor-binding factor 2		0.709106		0.562869
CYR61	Protein CYR61		0.706993		2.04648
ZNF830	Zinc finger protein 830		0.705725		1.48035
DNAH1	Dynein heavy chain 1, axonemal		0.705074		1.34797
ARMCX1	Armadillo repeat-containing X-linked protein 1		0.703926		1.89336
LGMN	Legumain		0.702929		1.27912
APBB1	Amyloid beta A4 precursor protein-binding family B member 1		0.70193		0.444535
SKA3	Spindle and kinetochore-associated protein 3		0.700324		1.89767
DCUN1D5	DCN1-like protein 5;DCN1-like protein		0.697138		2.05821
ZFP36L1	Zinc finger protein 36, C3H1 type-like 1		0.696921		2.62949
HDHD1	Pseudouridine-5-phosphatase		0.695796		0.557126
SCPEP1	Retinoid-inducible serine carboxypeptidase		0.694586		4.01672
KIF2C	Kinesin-like protein KIF2C;Kinesin-like protein		0.694314		5.16555
ERI1	3-5 exoribonuclease 1		0.693683		1.02302
ITGA5	Integrin alpha-5;Integrin alpha-5 heavy chain;Integrin alpha-5 light chain		0.6935		2.37497
FAM83G	Protein FAM83G		0.691129		1.74476
CASC3	Protein CASC3		0.690701		0.870817
ZMIZ1	Zinc finger MIZ domain-containing protein 1		0.690498		1.25114
ASAH1	Acid ceramidase;Acid ceramidase subunit alpha;Acid ceramidase subunit beta		0.689394		1.41255
TIMM9	Mitochondrial import inner membrane translocase subunit Tim9		0.688831		2.17072
URGCP	Up-regulator of cell proliferation		0.687904		2.20914
PANX1	Pannexin-1		0.686958		1.59308
PBDC1	Protein PBDC1		0.686651		2.58399
MBNL1	Muscleblind-like protein 1		0.686598		0.147384
GOLT1B	Vesicle transport protein GOT1B		0.68582		1.89208
MAP2K5	Dual specificity mitogen-activated protein kinase kinase 5		0.685127		0.531895
KDM2A	Lysine-specific demethylase 2A		0.683826		2.45916
NANP	N-acylneuraminate-9-phosphatase		0.683099		1.38642
CADM1	Cell adhesion molecule 1		0.682222		0.720942
AKAP12	A-kinase anchor protein 12		0.681897		2.91228
CA2	Carbonic anhydrase 2		0.681193		2.15187
PPP1R8	Nuclear inhibitor of protein phosphatase 1;Activator of RNA decay		0.680262		2.12991
MARC1;MARC2	Mitochondrial amidoxime-reducing component 1;Mitochondrial amidoxime reducing component 2		0.679897		2.60918
EXOC6	Exocyst complex component 6		0.679808		1.71757
BAG2	BAG family molecular chaperone regulator 2		0.67864		3.00408
YRDC	YrdC domain-containing protein, mitochondrial		0.677572		2.0722
PSMG1	Proteasome assembly chaperone 1		0.675067		2.55667
SLC7A6	Y+L amino acid transporter 2		0.673542		0.876687
DENND1A	DENN domain-containing protein 1A		0.67331		2.09625
KIF20B	Kinesin-like protein KIF20B		0.670724		1.52502
NHSL2	NHS-like protein 2		0.670293		1.21453
ATG9A	Autophagy-related protein 9A		0.668984		1.35003
EPB41L3	Band 4.1-like protein 3;Band 4.1-like protein 3, N-terminally processed		0.667788		4.62074
MAEA	Macrophage erythroblast attacher		0.667604		1.45062
LRPAP1	Alpha-2-macroglobulin receptor-associated protein		0.667536		2.71904
SGTB	Small glutamine-rich tetratricopeptide repeat-containing protein beta		0.666122		2.40767
PTPN2	Tyrosine-protein phosphatase non-receptor type 2;Tyrosine-protein phosphatase non-receptor type;Protein-tyrosine-phosphatase		0.665689		2.65535
AP5Z1	AP-5 complex subunit zeta-1		0.662269		0.797748
ALG3	Dol-P-Man:Man(5)GlcNAc(2)-PP-Dol alpha-1,3-mannosyltransferase		0.661897		0.815886
SDF2	Stromal cell-derived factor 2		0.660783		1.37631
ARMCX3	Armadillo repeat-containing X-linked protein 3		0.659374		2.50384
COA6	Cytochrome c oxidase assembly factor 6 homolog		0.658543		1.36007
SLC25A22	Mitochondrial glutamate carrier 1		0.658199		2.61919
STAMBPL1	AMSH-like protease		0.65767		0.551093
ENDOD1	Endonuclease domain-containing 1 protein		0.657619		0.999635
LAMA4	Laminin subunit alpha-4		0.656029		0.569749
EIF3J	Eukaryotic translation initiation factor 3 subunit J		0.655655		2.17772
TYMP	Thymidine phosphorylase		0.65537		0.915288
GAN	Gigaxonin		0.654395		1.02787
BRCA1	Breast cancer type 1 susceptibility protein		0.654252		0.256204
HIST2H3PS2	Histone H3		0.653811		1.19868
DAB2	Disabled homolog 2		0.653371		3.16761
TXNDC15	Thioredoxin domain-containing protein 15		0.652205		1.10434
GRB10			0.65162		0.433139
ORMDL2;ORMDL1	ORM1-like protein 2		0.651488		1.45609
ABCB10	ATP-binding cassette sub-family B member 10, mitochondrial		0.651095		0.838827
FADS3	Fatty acid desaturase 3		0.650723		0.778453
POP4	Ribonuclease P protein subunit p29		0.650612		1.10294
CHID1	Chitinase domain-containing protein 1		0.650473		0.217509
GABARAPL2	Gamma-aminobutyric acid receptor-associated protein-like 2		0.649727		3.56029
DBT	Lipoamide acyltransferase component of branched-chain alpha-keto acid dehydrogenase complex, mitochondrial		0.649703		2.04708
DNM1L	Dynamin-1-like protein		0.649197		1.98137
NAA25	N-alpha-acetyltransferase 25, NatB auxiliary subunit		0.648433		1.92701
S100A11	Protein S100-A11;Protein S100-A11, N-terminally processed		0.647741		2.06704
CAD	CAD protein;Glutamine-dependent carbamoyl-phosphate synthase;Aspartate carbamoyltransferase;Dihydroorotase		0.646394		5.33781
CMPK1	UMP-CMP kinase		0.645684		2.54263
HIF1AN	Hypoxia-inducible factor 1-alpha inhibitor		0.644707		1.9234
MAN1A2	Mannosyl-oligosaccharide 1,2-alpha-mannosidase IB;alpha-1,2-Mannosidase		0.644066		1.18856
NEIL2	Endonuclease 8-like 2		0.643777		0.536843
CDV3	Protein CDV3 homolog		0.642476		3.56808
HTATIP2	Oxidoreductase HTATIP2		0.640807		1.9775
GPALPP1	GPALPP motifs-containing protein 1		0.640432		0.231596
IBA57	Putative transferase CAF17, mitochondrial		0.639893		1.97336
TNIK	TRAF2 and NCK-interacting protein kinase		0.638785		0.561505
RTCA	RNA 3-terminal phosphate cyclase		0.63696		2.17073
IGF2BP3	Insulin-like growth factor 2 mRNA-binding protein 3		0.635631		1.1656
TXNRD1	Thioredoxin reductase 1, cytoplasmic		0.635572		3.81646
BCS1L	Mitochondrial chaperone BCS1		0.635518		2.05924
TMEM237	Transmembrane protein 237		0.635058		1.43374
KIF21A	Kinesin-like protein KIF21A		0.63475		2.49167
MOCOS	Molybdenum cofactor sulfurase		0.634203		2.53184
FAM83D	Protein FAM83D		0.634113		2.37825
NT5C3A	5-nucleotidase;Cytosolic 5-nucleotidase 3A		0.633198		1.80365
HM13	Minor histocompatibility antigen H13		0.632451		2.44038
DNM1L	Dynamin-1-like protein		0.629707		3.22502
SDCBP	Syntenin-1		0.628068		1.32457
SYNJ2	Synaptojanin-2		0.627607		0.585344
DYM	Dymeclin		0.627099		1.07549
PTS	6-pyruvoyl tetrahydrobiopterin synthase		0.626655		0.586077
FUT8	Alpha-(1,6)-fucosyltransferase		0.626301		2.14446
TMEM165	Transmembrane protein 165		0.625969		4.13072
SHMT2	Serine hydroxymethyltransferase, mitochondrial;Serine hydroxymethyltransferase		0.625211		4.33176
KIF16B	Kinesin-like protein KIF16B		0.625142		0.631324
CNTNAP1	Contactin-associated protein 1		0.624701		1.43956
NARS			0.624295		1.29635
EPN3	Epsin-3		0.62385		1.42183
SSR3	Translocon-associated protein subunit gamma		0.62273		1.3767
CLU	Clusterin;Clusterin beta chain;Clusterin alpha chain;Clusterin		0.622073		3.01174
TRIM23	E3 ubiquitin-protein ligase TRIM23		0.6213		1.26043
S100A16	Protein S100-A16		0.619576		3.05888
SLC5A6	Sodium-dependent multivitamin transporter		0.619431		1.75083
GTPBP10	GTP-binding protein 10		0.619052		2.30468
ADA	Adenosine deaminase		0.616666		2.1062
EZH2	Histone-lysine N-methyltransferase EZH2		0.616639		1.2415
POLR2M;GCOM1	DNA-directed RNA polymerase II subunit GRINL1A		0.616615		1.73156
SURF2	Surfeit locus protein 2		0.616083		1.72759
MTPAP	Poly(A) RNA polymerase, mitochondrial		0.615837		0.696295
DDX21	Nucleolar RNA helicase 2		0.614337		3.99737
POMK	Protein O-mannose kinase		0.613234		0.798443
VCL	Vinculin		0.61322		3.71573
LPIN1	Phosphatidate phosphatase LPIN1		0.613025		0.630042
PRDX4	Peroxiredoxin-4		0.611046		1.49724
TRMT5	tRNA (guanine(37)-N1)-methyltransferase		0.610661		2.56951
TMEM14C	Transmembrane protein 14C		0.610366		1.40742
ABCC4	Multidrug resistance-associated protein 4		0.610247		1.16566
ERBB2IP	Protein LAP2		0.610153		3.48585
STK26	Serine/threonine-protein kinase 26		0.609923		2.65747
DHRS7	Dehydrogenase/reductase SDR family member 7		0.609152		1.37174
RINT1	RAD50-interacting protein 1		0.608501		1.30602
NUDT15	Probable 8-oxo-dGTP diphosphatase NUDT15		0.607887		1.91634
GOPC	Golgi-associated PDZ and coiled-coil motif-containing protein		0.606997		1.83358
SEC62	Translocation protein SEC62		0.60688		1.50856
ZNF146	Zinc finger protein OZF		0.606743		0.745081
FKBP1A;FKBP12-Exip2	Peptidyl-prolyl cis-trans isomerase FKBP1A;Peptidyl-prolyl cis-trans isomerase		0.60519		1.54787
LCMT2	tRNA wybutosine-synthesizing protein 4		0.603816		0.706658
CFL2	Cofilin-2		0.603799		2.18174
TIMM10	Mitochondrial import inner membrane translocase subunit Tim10		0.603598		1.45522
IKBIP	Inhibitor of nuclear factor kappa-B kinase-interacting protein		0.602123		1.11301
RWDD1	RWD domain-containing protein 1		0.600794		0.65351
GRWD1	Glutamate-rich WD repeat-containing protein 1		0.599207		2.68659
CC2D1B	Coiled-coil and C2 domain-containing protein 1B		0.598684		0.396359
NOP14	Nucleolar protein 14		0.59805		2.18688
EMG1	Ribosomal RNA small subunit methyltransferase NEP1		0.597537		2.79765
NLN	Neurolysin, mitochondrial		0.597132		3.15524
BYSL	Bystin		0.596113		2.19831
STAT6	Signal transducer and activator of transcription 6		0.594041		2.1368
NFASC	Neurofascin		0.593815		1.46433
EEF1E1;EEF1E1-BLOC1S5	Eukaryotic translation elongation factor 1 epsilon-1		0.593199		1.40835
MAN1B1	alpha-1,2-Mannosidase;Endoplasmic reticulum mannosyl-oligosaccharide 1,2-alpha-mannosidase		0.592881		1.19902
MYBBP1A	Myb-binding protein 1A		0.592694		2.648
GFAP			0.592583		0.718128
CKS2	Cyclin-dependent kinases regulatory subunit 2		0.592431		0.841549
SMG9	Protein SMG9		0.591456		2.12625
HSPD1	60 kDa heat shock protein, mitochondrial		0.590411		3.06955
BAK1	Bcl-2 homologous antagonist/killer		0.590189		0.302686
PON2	Serum paraoxonase/arylesterase 2		0.589394		1.94048
LYRM2	LYR motif-containing protein 2		0.588004		0.334183
SUPV3L1	ATP-dependent RNA helicase SUPV3L1, mitochondrial		0.587823		2.18112
HSP90AA1	Heat shock protein HSP 90-alpha		0.587304		2.67631
SSR1	Translocon-associated protein subunit alpha		0.585133		2.08972
TTC4	Tetratricopeptide repeat protein 4		0.58455		2.56671
COPS7B	COP9 signalosome complex subunit 7b		0.58441		2.13358
PDIA4	Protein disulfide-isomerase A4		0.584368		2.65306
ERLIN2	Erlin-2		0.583066		1.84647
PTDSS1	Phosphatidylserine synthase 1		0.582551		0.719904
ALDH2	Aldehyde dehydrogenase, mitochondrial		0.582081		2.88675
MTO1	Protein MTO1 homolog, mitochondrial		0.581781		0.941228
STX3	Syntaxin-3		0.581443		2.87609
MTMR6	Myotubularin-related protein 6		0.580964		2.34268
BICD1	Protein bicaudal D homolog 1		0.580628		1.09976
PTER	Phosphotriesterase-related protein		0.578632		1.3689
TIPIN	TIMELESS-interacting protein		0.576895		2.18459
MLLT1	Protein ENL		0.576685		1.8197
TMEM120A;TMPIT	Transmembrane protein 120A		0.576311		0.325396
KIAA1468	LisH domain and HEAT repeat-containing protein KIAA1468		0.575934		1.76591
CSRP3	Cysteine and glycine-rich protein 3		0.575049		1.49545
GARS	Glycine--tRNA ligase		0.57263		0.407037
GNPDA2	Glucosamine-6-phosphate isomerase 2		0.571568		1.89053
NOC4L	Nucleolar complex protein 4 homolog		0.5714		1.33804
GATB;PET112	Glutamyl-tRNA(Gln) amidotransferase subunit B, mitochondrial		0.570569		2.17807
CWF19L2	CWF19-like protein 2		0.570423		0.977513
HSPA9	Stress-70 protein, mitochondrial		0.569824		2.74454
CRTC2	CREB-regulated transcription coactivator 2		0.569244		0.199004
GNL3L	Guanine nucleotide-binding protein-like 3-like protein		0.569146		1.02436
REXO2	Oligoribonuclease, mitochondrial		0.569002		0.580679
MPI	Mannose-6-phosphate isomerase		0.568528		2.30371
PPP6R1	Serine/threonine-protein phosphatase 6 regulatory subunit 1		0.567507		1.40414
PGM2	Phosphoglucomutase-2		0.566887		3.34729
SMS	Spermine synthase		0.565023		3.97825
RPS15	40S ribosomal protein S15		0.564898		1.72707
RNF169	E3 ubiquitin-protein ligase RNF169		0.56485		0.40263
SLC30A1	Zinc transporter 1		0.563789		2.17463
DNAJB2	DnaJ homolog subfamily B member 2		0.563641		2.43196
DPP9	Dipeptidyl peptidase 9		0.563388		1.7754
UBE2H	Ubiquitin-conjugating enzyme E2 H		0.562954		1.71838
PPAT	Amidophosphoribosyltransferase		0.562782		3.36821
APP	Amyloid beta A4 protein;N-APP;Soluble APP-alpha;Soluble APP-beta;C99;Beta-amyloid protein 42;Beta-amyloid protein 40;C83;P3(42);P3(40);C80;Gamma-secretase C-terminal fragment 59;Gamma-secretase C-terminal fragment 57;Gamma-secretase C-terminal fragment 50;C31		0.562733		2.36092
KIF20A	Kinesin-like protein KIF20A		0.562155		1.92292
VPS36	Vacuolar protein-sorting-associated protein 36		0.560864		2.36423
TXNDC12	Thioredoxin domain-containing protein 12		0.56057		2.50446
PRCP	Lysosomal Pro-X carboxypeptidase		0.560446		2.64131
APOC3	Apolipoprotein C-III		0.559992		0.410219
MPP1	55 kDa erythrocyte membrane protein		0.55946		5.93219
MYO1B	Unconventional myosin-Ib		0.559449		3.26329
SYPL1	Synaptophysin-like protein 1		0.559415		1.69364
PCLO	Protein piccolo		0.55823		1.53675
TOR1AIP2	Torsin-1A-interacting protein 2, isoform IFRG15		0.556148		1.09101
DCAF6	DDB1- and CUL4-associated factor 6		0.555809		0.266294
MTMR9	Myotubularin-related protein 9		0.554717		1.33846
MRPL42	39S ribosomal protein L42, mitochondrial		0.553476		1.23803
CDKN2AIP	CDKN2A-interacting protein		0.550797		1.20606
C1QBP	Complement component 1 Q subcomponent-binding protein, mitochondrial		0.550509		2.58576
REEP5	Receptor expression-enhancing protein 5;Receptor expression-enhancing protein		0.549958		1.91671
ATP5J2-PTCD1;PTCD1	Pentatricopeptide repeat-containing protein 1, mitochondrial		0.549589		1.67229
TSR1	Pre-rRNA-processing protein TSR1 homolog		0.548834		2.71392
FAM65A	Protein FAM65A		0.548829		1.55963
CDC7	Cell division cycle 7-related protein kinase		0.548784		0.583008
RRP1	Ribosomal RNA processing protein 1 homolog A		0.54686		4.73153
CCDC86	Coiled-coil domain-containing protein 86		0.546784		1.40311
RALBP1	RalA-binding protein 1		0.546524		0.397849
PLS1	Plastin-1		0.545621		5.32039
RPL14	60S ribosomal protein L14		0.545294		3.11791
C2orf69	UPF0565 protein C2orf69		0.544768		2.74166
KIAA0101	PCNA-associated factor		0.544617		1.92129
ALDH1L2	Mitochondrial 10-formyltetrahydrofolate dehydrogenase		0.543671		0.532585
MYO5B	Unconventional myosin-Vb		0.543533		1.83668
C12orf43	Uncharacterized protein C12orf43		0.543118		0.331558
MICA			0.542791		1.58271
THY1	Thy-1 membrane glycoprotein		0.541405		1.30884
SPRYD7	SPRY domain-containing protein 7		0.541152		1.06878
C8orf33	UPF0488 protein C8orf33		0.541103		1.35656
ADPGK	ADP-dependent glucokinase		0.540983		2.29642
RMDN3	Regulator of microtubule dynamics protein 3		0.540648		1.51734
ATP6V0D2	V-type proton ATPase subunit d 2		0.540358		0.880318
CKAP2	Cytoskeleton-associated protein 2		0.539405		0.694393
WDR91	WD repeat-containing protein 91		0.538654		0.272957
PIK3C3	Phosphatidylinositol 3-kinase;Phosphatidylinositol 3-kinase catalytic subunit type 3		0.538533		1.46487
ITPA	Inosine triphosphate pyrophosphatase		0.53852		1.87681
MEX3C	RNA-binding E3 ubiquitin-protein ligase MEX3C		0.538474		0.49201
NMD3	60S ribosomal export protein NMD3		0.537736		2.24741
PKM	Pyruvate kinase PKM;Pyruvate kinase		0.537725		0.137043
ZNF207	BUB3-interacting and GLEBS motif-containing protein ZNF207		0.537351		0.455528
AMOTL2	Angiomotin-like protein 2		0.536433		1.26692
MRPL19	39S ribosomal protein L19, mitochondrial		0.536344		2.32506
RPL27	60S ribosomal protein L27		0.534381		3.14445
UBAC2	Ubiquitin-associated domain-containing protein 2		0.534351		1.23103
LACTB2	Beta-lactamase-like protein 2		0.53422		1.76196
C6orf106	Uncharacterized protein C6orf106		0.534208		0.401083
BRE	BRCA1-A complex subunit BRE		0.533824		1.60195
PWP2	Periodic tryptophan protein 2 homolog		0.53348		2.77946
SMAP2	Stromal membrane-associated protein 2		0.533032		0.680444
EHD1	EH domain-containing protein 1		0.53235		3.01372
TRIM25	E3 ubiquitin/ISG15 ligase TRIM25		0.531409		4.23674
TSPYL4	Testis-specific Y-encoded-like protein 4		0.530774		1.62241
UBE2V2	Ubiquitin-conjugating enzyme E2 variant 2		0.530362		1.33541
CNTFR	Ciliary neurotrophic factor receptor subunit alpha		0.530316		0.986669
KMT2A	Histone-lysine N-methyltransferase 2A;MLL cleavage product N320;MLL cleavage product C180		0.530021		0.238919
TMEM109	Transmembrane protein 109		0.529073		0.386587
PPM1F	Protein phosphatase 1F		0.529006		1.1253
TMX2	Thioredoxin-related transmembrane protein 2		0.528867		1.99002
BMP2K	BMP-2-inducible protein kinase		0.528298		1.12958
TMEM194A	Transmembrane protein 194A		0.527396		1.11776
NAA15	N-alpha-acetyltransferase 15, NatA auxiliary subunit		0.527152		2.66802
ASCC2	Activating signal cointegrator 1 complex subunit 2		0.526325		0.472326
CASP8	Caspase-8;Caspase-8 subunit p18;Caspase-8 subunit p10		0.526224		1.64216
SPRYD4	SPRY domain-containing protein 4		0.525669		2.99932
ACOT13	Acyl-coenzyme A thioesterase 13;Acyl-coenzyme A thioesterase 13, N-terminally processed		0.525159		1.10175
YIF1B	Protein YIF1B		0.524316		0.192064
TREX1	Three-prime repair exonuclease 1		0.524064		0.256745
CNBP	Cellular nucleic acid-binding protein		0.523513		0.581683
PNPLA6	Neuropathy target esterase		0.523391		2.78437
ARMCX2	Armadillo repeat-containing X-linked protein 2		0.522799		1.39315
RPS26;RPS26P11	40S ribosomal protein S26;Putative 40S ribosomal protein S26-like 1		0.521939		1.27769
SELM	Selenoprotein M		0.521206		1.43989
CCDC14	Coiled-coil domain-containing protein 14		0.521079		1.50703
KREMEN2	Kremen protein 2		0.520018		0.378335
VPS8	Vacuolar protein sorting-associated protein 8 homolog		0.519855		0.33896
SEC11C;SEC11L3	Signal peptidase complex catalytic subunit SEC11;Signal peptidase complex catalytic subunit SEC11C		0.519831		0.952558
UTP20	Small subunit processome component 20 homolog		0.51942		1.76634
SFN	14-3-3 protein sigma		0.519412		3.00149
LRPPRC	Leucine-rich PPR motif-containing protein, mitochondrial		0.517497		4.83419
WASH6P	WAS protein family homolog 6		0.517174		0.666535
POP1	Ribonucleases P/MRP protein subunit POP1		0.51605		3.14381
RTFDC1	Protein RTF2 homolog		0.515686		1.51776
RACGAP1	Rac GTPase-activating protein 1		0.515675		2.00082
ESD	S-formylglutathione hydrolase		0.515636		2.21216
CD99L2	CD99 antigen-like protein 2		0.51536		1.2393
PEF1	Peflin		0.515202		1.67235
RAB3GAP1	Rab3 GTPase-activating protein catalytic subunit		0.514565		4.44633
UCK2	Uridine-cytidine kinase 2		0.513733		1.71999
GLMN	Glomulin		0.512884		1.10661
AACS	Acetoacetyl-CoA synthetase		0.512419		2.83126
LRRFIP1	Leucine-rich repeat flightless-interacting protein 1		0.511946		0.297305
BABAM1	BRISC and BRCA1-A complex member 1		0.511904		1.16559
HEATR3	HEAT repeat-containing protein 3		0.511659		1.83037
MTF2	Metal-response element-binding transcription factor 2		0.51101		0.447763
SH3KBP1	SH3 domain-containing kinase-binding protein 1		0.51064		1.30842
ZFYVE19	Abscission/NoCut checkpoint regulator		0.510326		0.628595
MT-ATP8	ATP synthase protein 8		0.510038		1.03423
RP2	Protein XRP2		0.509109		2.07366
UTP18	U3 small nucleolar RNA-associated protein 18 homolog		0.509052		2.48162
JAM2	Junctional adhesion molecule B		0.508848		0.6069
GBE1	1,4-alpha-glucan-branching enzyme		0.508502		1.66146
TARBP2	RISC-loading complex subunit TARBP2		0.50757		1.11021
TXNL1	Thioredoxin-like protein 1		0.507467		1.75899
ZCCHC10	Zinc finger CCHC domain-containing protein 10		0.507061		0.902563
NHLRC3	NHL repeat-containing protein 3		0.506454		0.640029
LLPH	Protein LLP homolog		0.506442		1.54822
OXSM	3-oxoacyl-[acyl-carrier-protein] synthase, mitochondrial		0.506187		3.86159
KLHL8;DKFZp781C1855	Kelch-like protein 8		0.506163		2.05334
NSDHL	Sterol-4-alpha-carboxylate 3-dehydrogenase, decarboxylating		0.505664		2.72897
CDKN2AIPNL	CDKN2AIP N-terminal-like protein		0.505458		1.71939
MPDU1	Mannose-P-dolichol utilization defect 1 protein		0.505294		1.06672
ABCE1	ATP-binding cassette sub-family E member 1		0.50511		3.22033
NAA20	N-alpha-acetyltransferase 20		0.504744		0.127271
TUBB6	Tubulin beta-6 chain		0.503246		3.57906
TSPYL1	Testis-specific Y-encoded-like protein 1		0.502181		0.842945
CALB2	Calretinin		0.501395		2.37074
NT5C3B	7-methylguanosine phosphate-specific 5-nucleotidase		0.501261		0.530448
TXLNG	Gamma-taxilin		0.501196		1.26792
RPLP2	60S acidic ribosomal protein P2		0.500925		0.808684
CTDP1	RNA polymerase II subunit A C-terminal domain phosphatase		0.500245		2.22647
PIGK	GPI-anchor transamidase		0.499627		1.90517
HERC4	Probable E3 ubiquitin-protein ligase HERC4		0.499285		3.16609
FCHO2	F-BAR domain only protein 2		0.499236		1.09746
SDC4	Syndecan-4		0.498489		1.08235
VIMP	Selenoprotein S		0.498404		0.351697
TIMM13	Mitochondrial import inner membrane translocase subunit Tim13		0.498167		1.47854
ANAPC5	Anaphase-promoting complex subunit 5		0.498015		3.04049
TPT1	Translationally-controlled tumor protein		0.497882		2.15033
NMNAT1	Nicotinamide/nicotinic acid mononucleotide adenylyltransferase 1		0.497519		1.079
FKBP10	Peptidyl-prolyl cis-trans isomerase FKBP10		0.497049		2.77446
GYS1	Glycogen [starch] synthase, muscle		0.496494		1.38492
MAP2K1	Dual specificity mitogen-activated protein kinase kinase 1		0.49587		2.56779
SMG8	Protein SMG8		0.495431		3.56166
SDCBP	Syntenin-1		0.493942		1.80337
FAM175B	BRISC complex subunit Abro1		0.492167		0.767558
GPX8	Probable glutathione peroxidase 8;Glutathione peroxidase		0.490964		2.59094
DRAP1	Dr1-associated corepressor		0.490753		1.17427
PRKRIR	52 kDa repressor of the inhibitor of the protein kinase		0.489666		0.60417
UGT8	2-hydroxyacylsphingosine 1-beta-galactosyltransferase		0.489388		1.25482
PHKB	Phosphorylase b kinase regulatory subunit beta		0.488701		0.643594
MCAM	Cell surface glycoprotein MUC18		0.488579		4.25836
PKP2	Plakophilin-2		0.487118		2.11424
TMX3	Protein disulfide-isomerase TMX3		0.487104		2.40337
CACTIN	Cactin		0.486961		0.763274
NOMO3;NOMO2	Nodal modulator 2;Nodal modulator 3		0.486774		2.2122
MRPS31	28S ribosomal protein S31, mitochondrial		0.486741		2.28047
ARMC9	LisH domain-containing protein ARMC9		0.486717		0.266799
MBD2	Methyl-CpG-binding domain protein 2		0.485568		1.19153
NBAS	Neuroblastoma-amplified sequence		0.485357		1.42674
CALCOCO2	Calcium-binding and coiled-coil domain-containing protein 2		0.484682		0.461685
NDUFAF7	NADH dehydrogenase [ubiquinone] complex I, assembly factor 7		0.483791		1.99905
UTP3	Something about silencing protein 10		0.483699		1.15324
SLC3A2	4F2 cell-surface antigen heavy chain		0.483662		2.22506
DHODH	Dihydroorotate dehydrogenase (quinone), mitochondrial		0.483596		0.990907
TRMT6	tRNA (adenine(58)-N(1))-methyltransferase non-catalytic subunit TRM6		0.483445		2.83424
MAK16	Protein MAK16 homolog		0.483425		1.26734
METAP2	Methionine aminopeptidase 2		0.483199		2.31631
SSSCA1	Sjoegren syndrome/scleroderma autoantigen 1		0.483021		1.64678
TNS1	Tensin-1		0.482549		2.05193
RABIF	Guanine nucleotide exchange factor MSS4		0.481939		0.523911
CD276	CD276 antigen		0.480659		1.82205
STARD7	StAR-related lipid transfer protein 7, mitochondrial		0.479959		1.24415
TAPBP	Tapasin		0.479574		0.970928
PSME3	Proteasome activator complex subunit 3		0.479118		3.32034
FXR2	Fragile X mental retardation syndrome-related protein 2		0.478928		1.32174
CANT1	Soluble calcium-activated nucleotidase 1		0.478329		2.50868
CDC42EP1	Cdc42 effector protein 1		0.478153		1.79123
PPIC	Peptidyl-prolyl cis-trans isomerase C		0.478132		2.66533
NME1-NME2;NME2;NME1	Nucleoside diphosphate kinase;Nucleoside diphosphate kinase B		0.477444		1.95843
XPO6	Exportin-6		0.477109		0.615913
BAG4	BAG family molecular chaperone regulator 4		0.477009		0.95452
SERPINE1	Plasminogen activator inhibitor 1		0.475025		0.722642
APOB	Apolipoprotein B-100;Apolipoprotein B-48		0.474948		0.74219
RNASEH2C	Ribonuclease H2 subunit C		0.474885		0.319555
DCUN1D4	DCN1-like protein 4		0.474515		0.391484
SYT11	Synaptotagmin-11		0.474191		0.983408
LAMC1	Laminin subunit gamma-1		0.47374		2.55181
CLTCL1	Clathrin heavy chain 2		0.473731		1.32792
TRIM4	E3 ubiquitin-protein ligase TRIM4		0.47324		0.523395
MT1F	Metallothionein-1F		0.473163		0.643511
AGPAT6	Glycerol-3-phosphate acyltransferase 4		0.473135		1.31183
ERLIN1	Erlin-1		0.473014		1.79902
SPCS3	Signal peptidase complex subunit 3		0.472598		2.03863
DDX20	Probable ATP-dependent RNA helicase DDX20		0.47253		2.13309
TRIP10	Cdc42-interacting protein 4		0.472499		0.702727
OGFOD1	Prolyl 3-hydroxylase OGFOD1		0.472267		3.18533
SEC11A	Signal peptidase complex catalytic subunit SEC11;Signal peptidase complex catalytic subunit SEC11A;Signal peptidase I		0.472119		2.1656
DHX37	Probable ATP-dependent RNA helicase DHX37		0.471579		1.42962
ATG12	Ubiquitin-like protein ATG12		0.471146		2.22508
ELP2	Elongator complex protein 2		0.471135		1.31398
PBK	Lymphokine-activated killer T-cell-originated protein kinase		0.469538		2.10039
CTSA	Lysosomal protective protein;Lysosomal protective protein 32 kDa chain;Lysosomal protective protein 20 kDa chain;Carboxypeptidase		0.469478		1.32668
MRPL28	39S ribosomal protein L28, mitochondrial		0.469304		1.43065
SARAF	Store-operated calcium entry-associated regulatory factor		0.468953		0.826826
REPS1	RalBP1-associated Eps domain-containing protein 1		0.468052		2.64346
LPIN2	Phosphatidate phosphatase LPIN2		0.467941		1.24188
NAMPT	Nicotinamide phosphoribosyltransferase		0.467875		3.96997
MRPL50	39S ribosomal protein L50, mitochondrial		0.467838		1.19262
THOC7	THO complex subunit 7 homolog		0.467066		1.20049
PFKM	ATP-dependent 6-phosphofructokinase, muscle type		0.466843		3.09063
RRP7A	Ribosomal RNA-processing protein 7 homolog A		0.466658		2.56862
RPL38	60S ribosomal protein L38		0.466649		2.47173
ALAD	Delta-aminolevulinic acid dehydratase		0.466635		0.638871
MARS	Methionine--tRNA ligase, cytoplasmic		0.466615		3.03637
CAB39	Calcium-binding protein 39		0.466553		1.54313
DDI2	Protein DDI1 homolog 2		0.466538		3.40405
CLIC4	Chloride intracellular channel protein 4		0.46633		1.79625
HMOX2	Heme oxygenase 2		0.466244		1.9095
BAD	Bcl2-associated agonist of cell death		0.466118		0.158213
ASNSD1			0.466115		0.678481
METTL1	tRNA (guanine-N(7)-)-methyltransferase		0.465829		0.808864
FAM64A	Protein FAM64A		0.465722		0.526077
PPIP5K2	Inositol hexakisphosphate and diphosphoinositol-pentakisphosphate kinase 2		0.465123		1.27723
RDH13	Retinol dehydrogenase 13		0.465076		0.531235
HEBP1	Heme-binding protein 1		0.465048		2.05323
EHD2	EH domain-containing protein 2		0.464816		2.18348
GNA13	Guanine nucleotide-binding protein subunit alpha-13		0.464811		2.25324
APEX1	DNA-(apurinic or apyrimidinic site) lyase;DNA-(apurinic or apyrimidinic site) lyase, mitochondrial		0.464555		2.55565
ETNK1	Ethanolamine kinase 1		0.463551		0.841573
DNAJB4	DnaJ homolog subfamily B member 4		0.463198		1.53776
PTRF	Polymerase I and transcript release factor		0.463165		3.22966
AGK	Acylglycerol kinase, mitochondrial		0.462517		2.86235
MTPAP	Poly(A) RNA polymerase, mitochondrial		0.462318		3.52889
CACNA2D1	Voltage-dependent calcium channel subunit alpha-2/delta-1;Voltage-dependent calcium channel subunit alpha-2-1;Voltage-dependent calcium channel subunit delta-1		0.462201		1.48673
ATL3	Atlastin-3		0.462041		2.49869
PSMD5	26S proteasome non-ATPase regulatory subunit 5		0.461517		2.23766
COMMD3;COMMD3-BMI1	COMM domain-containing protein 3		0.460928		1.16923
CEBPZ	CCAAT/enhancer-binding protein zeta		0.460754		3.00481
LEPREL2	Prolyl 3-hydroxylase 3		0.460566		2.2038
RPL32	60S ribosomal protein L32		0.460239		3.22982
SCO1	Protein SCO1 homolog, mitochondrial		0.459506		1.21104
RPL21	60S ribosomal protein L21		0.45946		0.960482
PCBD1	Pterin-4-alpha-carbinolamine dehydratase		0.459047		2.00636
CLTB	Clathrin light chain B		0.458502		1.92223
NECAP1	Adaptin ear-binding coat-associated protein 1		0.457883		1.49026
RPP38	Ribonuclease P protein subunit p38		0.457879		1.53336
RAP1B	Ras-related protein Rap-1b;Ras-related protein Rap-1b-like protein		0.457032		1.69581
TRMT61A	tRNA (adenine(58)-N(1))-methyltransferase catalytic subunit TRMT61A		0.456841		0.781432
SYNGR2	Synaptogyrin-2		0.456315		1.34145
ADAM9	Disintegrin and metalloproteinase domain-containing protein 9		0.456258		1.67068
MAN2B1	Lysosomal alpha-mannosidase;Lysosomal alpha-mannosidase A peptide;Lysosomal alpha-mannosidase B peptide;Lysosomal alpha-mannosidase C peptide;Lysosomal alpha-mannosidase D peptide;Lysosomal alpha-mannosidase E peptide		0.455814		2.03572
PIP4K2C	Phosphatidylinositol 5-phosphate 4-kinase type-2 gamma		0.455797		1.15869
NCL	Nucleolin		0.45575		2.52957
WBSCR16	Williams-Beuren syndrome chromosomal region 16 protein		0.455109		0.757121
UBE2L3	Ubiquitin-conjugating enzyme E2 L3		0.454688		2.94004
DIS3	Exosome complex exonuclease RRP44		0.454667		2.80842
LYAR	Cell growth-regulating nucleolar protein		0.454596		1.71736
TPD52L2	Tumor protein D54		0.454342		1.9634
MFN2	Mitofusin-2		0.454277		2.34218
DRG2	Developmentally-regulated GTP-binding protein 2		0.453946		1.87905
IGSF3	Immunoglobulin superfamily member 3		0.453811		0.619159
MED19	Mediator of RNA polymerase II transcription subunit 19		0.453634		0.85537
CDK16	Cyclin-dependent kinase 16		0.453483		1.46441
UBE2S	Ubiquitin-conjugating enzyme E2 S		0.453045		2.3014
ALCAM	CD166 antigen		0.45276		2.64114
MARCH5	E3 ubiquitin-protein ligase MARCH5		0.4525		1.29107
SAMHD1	Deoxynucleoside triphosphate triphosphohydrolase SAMHD1		0.449067		1.83607
NUFIP2	Nuclear fragile X mental retardation-interacting protein 2		0.449024		2.20616
EIF4EBP1	Eukaryotic translation initiation factor 4E-binding protein 1		0.448879		0.531008
DST	Dystonin		0.448828		5.85085
FASTKD5	FAST kinase domain-containing protein 5		0.448029		1.30253
GNS	N-acetylglucosamine-6-sulfatase		0.44794		1.68269
C11orf68	UPF0696 protein C11orf68		0.447936		3.29547
FAM208B	Protein FAM208B		0.44763		0.536356
NAT9	N-acetyltransferase 9		0.447587		0.897594
MAN2C1	Alpha-mannosidase 2C1		0.446374		2.43723
PPCDC	Phosphopantothenoylcysteine decarboxylase		0.44574		0.704355
KRT18	Keratin, type I cytoskeletal 18		0.445585		3.04512
DDX49	Probable ATP-dependent RNA helicase DDX49		0.445467		1.78499
CLIP1	CAP-Gly domain-containing linker protein 1		0.445068		2.87296
GSTM4;GSTM1	Glutathione S-transferase Mu 4;Glutathione S-transferase Mu 1		0.444899		3.00644
RPL18	60S ribosomal protein L18		0.444798		1.51019
USP3	Ubiquitin carboxyl-terminal hydrolase 3;Ubiquitin carboxyl-terminal hydrolase		0.444482		1.29237
RMI2	RecQ-mediated genome instability protein 2		0.444297		0.215348
COASY	Bifunctional coenzyme A synthase;Phosphopantetheine adenylyltransferase;Dephospho-CoA kinase		0.443891		2.35561
ARL1	ADP-ribosylation factor-like protein 1		0.443637		0.744179
DYNC1LI2	Cytoplasmic dynein 1 light intermediate chain 2		0.44346		2.33996
PLOD3	Procollagen-lysine,2-oxoglutarate 5-dioxygenase 3		0.443225		1.60332
MRPL38	39S ribosomal protein L38, mitochondrial		0.442773		2.51258
TOE1	Target of EGR1 protein 1		0.442746		1.78632
MAPRE3	Microtubule-associated protein RP/EB family member 3		0.442743		1.51592
LSM2	U6 snRNA-associated Sm-like protein LSm2		0.442705		0.567071
TTI1	TELO2-interacting protein 1 homolog		0.44257		0.883268
SSBP2	Single-stranded DNA-binding protein 2		0.44234		0.73075
SUGP1	SURP and G-patch domain-containing protein 1		0.441008		1.0611
EFTUD1	Elongation factor Tu GTP-binding domain-containing protein 1		0.440937		2.80012
TMEM214	Transmembrane protein 214		0.440582		2.52773
ALDH1B1	Aldehyde dehydrogenase X, mitochondrial		0.440089		2.43282
DDX47	Probable ATP-dependent RNA helicase DDX47		0.44005		1.90952
SNX24	Sorting nexin-24		0.43967		0.414269
MSN	Moesin		0.439413		3.05152
THOC2	THO complex subunit 2		0.439194		1.34316
RPUSD3	RNA pseudouridylate synthase domain-containing protein 3		0.438412		0.23239
DDX52	Probable ATP-dependent RNA helicase DDX52		0.438346		1.52019
HSP90AB1	Heat shock protein HSP 90-beta		0.438229		2.28968
RNF7	RING-box protein 2		0.438057		0.879349
FAM120B	Constitutive coactivator of peroxisome proliferator-activated receptor gamma		0.437671		0.479125
RBM7	RNA-binding protein 7		0.436666		1.36837
EDC3	Enhancer of mRNA-decapping protein 3		0.436471		1.60579
OSTC	Oligosaccharyltransferase complex subunit OSTC		0.435993		0.678181
RPF2	Ribosome production factor 2 homolog		0.435654		1.31285
FAM136A	Protein FAM136A		0.435609		0.501971
RGS10	Regulator of G-protein signaling 10		0.435246		0.671461
EIF5B	Eukaryotic translation initiation factor 5B		0.434732		3.12253
PIK3C3			0.434496		0.936537
NOC2L	Nucleolar complex protein 2 homolog		0.433411		2.18129
ARAP3	Arf-GAP with Rho-GAP domain, ANK repeat and PH domain-containing protein 3		0.433348		1.26157
PHKA1	Phosphorylase b kinase regulatory subunit alpha, skeletal muscle isoform		0.433176		0.736855
DDX19A	ATP-dependent RNA helicase DDX19A		0.432934		1.3372
KIF23	Kinesin-like protein KIF23;Kinesin-like protein		0.432618		2.34281
RPS17	40S ribosomal protein S17		0.432556		1.63879
POLR1C	DNA-directed RNA polymerases I and III subunit RPAC1		0.431653		3.271
CDC42	Cell division control protein 42 homolog		0.431642		2.13992
SHARPIN	Sharpin		0.431604		0.248101
ARVCF	Armadillo repeat protein deleted in velo-cardio-facial syndrome		0.431537		2.03328
SNX2	Sorting nexin-2		0.431106		2.26091
IDH3G	Isocitrate dehydrogenase [NAD] subunit gamma, mitochondrial;Isocitrate dehydrogenase [NAD] subunit, mitochondrial		0.430573		1.62887
COPS2	COP9 signalosome complex subunit 2		0.430197		2.23453
TMEM189-UBE2V1;UBE2V1	Ubiquitin-conjugating enzyme E2 variant 1		0.430154		3.06091
PTGFRN	Prostaglandin F2 receptor negative regulator		0.430052		2.25081
CHERP	Calcium homeostasis endoplasmic reticulum protein		0.429544		1.28373
SOWAHC	Ankyrin repeat domain-containing protein SOWAHC		0.429505		1.54825
RPAP1	RNA polymerase II-associated protein 1		0.42864		2.38634
PRDX1	Peroxiredoxin-1		0.427361		3.41336
CCNB1	G2/mitotic-specific cyclin-B1		0.427121		1.71253
GPSM1	G-protein-signaling modulator 1		0.427107		0.173801
DYNLL2	Dynein light chain 2, cytoplasmic		0.426497		1.06261
CLPTM1L	Cleft lip and palate transmembrane protein 1-like protein		0.426399		1.0896
EPS8L2	Epidermal growth factor receptor kinase substrate 8-like protein 2		0.426183		2.45663
EIF2B5	Translation initiation factor eIF-2B subunit epsilon		0.42613		2.04255
MAPRE2	Microtubule-associated protein RP/EB family member 2		0.425896		2.57219
JUNB	Transcription factor jun-B		0.425775		0.518956
INCENP	Inner centromere protein		0.425694		0.837939
LRRC57	Leucine-rich repeat-containing protein 57		0.424772		1.35328
SDF4	45 kDa calcium-binding protein		0.424279		1.82301
DCUN1D1	DCN1-like protein 1;DCN1-like protein		0.423955		2.40356
RDH11	Retinol dehydrogenase 11		0.423695		1.88901
TTI2	TELO2-interacting protein 2		0.423314		0.771876
USP15	Ubiquitin carboxyl-terminal hydrolase 15		0.42246		3.9739
POLE3	DNA polymerase epsilon subunit 3		0.421904		1.85685
ACLY	ATP-citrate synthase		0.421434		3.18524
SBF1	Myotubularin-related protein 5		0.421357		1.27196
CSTB	Cystatin-B		0.420817		1.96677
MYH14	Myosin-14		0.419964		3.42183
THADA	Thyroid adenoma-associated protein		0.419851		1.92651
NCDN	Neurochondrin		0.419433		1.21966
MRPS35	28S ribosomal protein S35, mitochondrial		0.418451		1.61397
MRPL21	39S ribosomal protein L21, mitochondrial		0.418411		1.31481
TRIT1	tRNA dimethylallyltransferase, mitochondrial		0.417758		1.9495
ULBP2	NKG2D ligand 2		0.417669		0.384158
CDK9	Cyclin-dependent kinase 9		0.416543		1.83717
TPPP	Tubulin polymerization-promoting protein		0.416537		0.203587
FUCA2	Plasma alpha-L-fucosidase		0.41647		0.629874
TRAFD1	TRAF-type zinc finger domain-containing protein 1		0.416208		1.02048
COTL1	Coactosin-like protein		0.415386		2.23307
NKTR	NK-tumor recognition protein;Putative peptidyl-prolyl cis-trans isomerase		0.41519		0.392674
ARAP1	Arf-GAP with Rho-GAP domain, ANK repeat and PH domain-containing protein 1		0.415042		1.90555
FAM101B	Filamin-interacting protein FAM101B		0.41473		0.737975
CSNK1G3;CSNK1G2	Casein kinase I isoform gamma-3;Casein kinase I isoform gamma-2		0.414728		1.42429
LYPLA1	Acyl-protein thioesterase 1		0.413988		2.00237
YARS	Tyrosine--tRNA ligase, cytoplasmic;Tyrosine--tRNA ligase, cytoplasmic, N-terminally processed		0.413061		2.90026
CD40	Tumor necrosis factor receptor superfamily member 5		0.412749		2.38409
IGLON5	IgLON family member 5		0.412293		0.862222
PRPSAP2	Phosphoribosyl pyrophosphate synthase-associated protein 2		0.412143		1.0326
RPL8	60S ribosomal protein L8		0.412093		1.2674
THOC1	THO complex subunit 1		0.411983		1.84055
YWHAB	14-3-3 protein beta/alpha;14-3-3 protein beta/alpha, N-terminally processed		0.411959		0.63436
AFTPH	Aftiphilin		0.411678		0.665856
SCOC	Short coiled-coil protein		0.411536		0.288502
IRAK1	Interleukin-1 receptor-associated kinase 1		0.411339		2.06183
ESPL1	Separin		0.411231		0.919741
RRP15	RRP15-like protein		0.410771		3.27437
PSM8;PSMB8	Proteasome subunit beta type;Proteasome subunit beta type-8		0.410486		1.73441
LRRC8C	Volume-regulated anion channel subunit LRRC8C		0.410415		0.634603
CRK	Adapter molecule crk		0.410315		1.26282
RPS7	40S ribosomal protein S7		0.410113		2.61519
PRKAA1	5-AMP-activated protein kinase catalytic subunit alpha-1		0.409815		3.41273
TAX1BP3	Tax1-binding protein 3		0.409302		1.41792
SUB1	Activated RNA polymerase II transcriptional coactivator p15		0.409147		1.70247
RAB35	Ras-related protein Rab-35		0.408126		1.35138
LONP2	Lon protease homolog 2, peroxisomal		0.407848		0.589638
ORC2	Origin recognition complex subunit 2		0.407734		1.44763
PARL	Presenilins-associated rhomboid-like protein, mitochondrial;P-beta		0.407228		0.610748
RCC1	Regulator of chromosome condensation		0.407022		3.12361
ARMC1	Armadillo repeat-containing protein 1		0.407017		0.662374
DCP1B	mRNA-decapping enzyme 1B		0.406947		1.7529
PTBP3	Polypyrimidine tract-binding protein 3		0.406768		0.847931
ATP5I	ATP synthase subunit e, mitochondrial		0.406599		0.985468
PUS1	tRNA pseudouridine synthase;tRNA pseudouridine synthase A, mitochondrial		0.406251		2.1225
SBDS	Ribosome maturation protein SBDS		0.405951		2.21837
ADSS	Adenylosuccinate synthetase isozyme 2		0.405864		2.25101
ASF1A	Histone chaperone ASF1A		0.405817		1.02749
STX12	Syntaxin-12		0.405775		3.13849
ZCCHC3	Zinc finger CCHC domain-containing protein 3		0.405741		1.4408
POLDIP2	Polymerase delta-interacting protein 2		0.405512		1.85597
LRRC1	Leucine-rich repeat-containing protein 1		0.405191		0.246878
TMEM223	Transmembrane protein 223		0.404468		1.45862
ANAPC15	Anaphase-promoting complex subunit 15		0.404248		0.250861
CCNA2	Cyclin-A2		0.404246		1.72502
HMGA1	High mobility group protein HMG-I/HMG-Y		0.403965		2.39528
SPATS2	Spermatogenesis-associated serine-rich protein 2		0.403804		2.20786
TUBB8	Tubulin beta-8 chain		0.403678		1.09611
TMEM201	Transmembrane protein 201		0.403451		1.26715
ENTHD2	AP-4 complex accessory subunit tepsin		0.403147		0.274132
GSPT2	Eukaryotic peptide chain release factor GTP-binding subunit ERF3B		0.403047		2.07778
ARMC6	Armadillo repeat-containing protein 6		0.402685		1.3463
MANBAL	Protein MANBAL		0.401797		0.481597
MRPL3	39S ribosomal protein L3, mitochondrial		0.401055		1.30181
PIGS	GPI transamidase component PIG-S		0.400807		2.38582
RPIA	Ribose-5-phosphate isomerase		0.399829		1.21622
ANKRD40;LINC00483	Ankyrin repeat domain-containing protein 40;Putative uncharacterized protein encoded by LINC00483		0.399712		0.135342
NPM3	Nucleoplasmin-3		0.399525		0.93816
PEA15	Astrocytic phosphoprotein PEA-15		0.39927		1.72068
KPNA2	Importin subunit alpha-1		0.39917		1.77004
RP9	Retinitis pigmentosa 9 protein		0.399139		0.714963
TRADD	Tumor necrosis factor receptor type 1-associated DEATH domain protein		0.398877		1.55525
DNAJC2	DnaJ homolog subfamily C member 2;DnaJ homolog subfamily C member 2, N-terminally processed		0.398698		2.00529
CSDC2	Cold shock domain-containing protein C2		0.398443		1.86555
PIAS1	E3 SUMO-protein ligase PIAS1		0.398385		0.595439
SACS	Sacsin		0.39744		0.563976
CASP4	Caspase-4;Caspase-4 subunit 1;Caspase-4 subunit 2		0.397434		0.46013
FAM98A	Protein FAM98A		0.397312		0.60872
SRP54	Signal recognition particle 54 kDa protein		0.397244		2.81145
GPC1	Glypican-1;Secreted glypican-1		0.397213		1.39873
KCTD9	BTB/POZ domain-containing protein KCTD9		0.396671		0.403354
DFFA	DNA fragmentation factor subunit alpha		0.396358		1.40658
PDLIM5	PDZ and LIM domain protein 5		0.395733		1.30737
MYO6	Unconventional myosin-VI		0.39477		2.0523
NOLC1	Nucleolar and coiled-body phosphoprotein 1		0.394598		1.26697
MICALL1	MICAL-like protein 1		0.394536		2.07737
FBXO22	F-box only protein 22		0.393758		2.95751
SLC15A4	Solute carrier family 15 member 4		0.39363		0.43867
SMG6	Telomerase-binding protein EST1A		0.393413		0.142307
GPAA1	Glycosylphosphatidylinositol anchor attachment 1 protein		0.393096		2.30979
RPL17;RPL17-C18orf32	60S ribosomal protein L17		0.39283		3.43698
TXLNA	Alpha-taxilin		0.392631		2.56431
PLEKHF1	Pleckstrin homology domain-containing family F member 1		0.392398		1.63592
YTHDC2	Probable ATP-dependent RNA helicase YTHDC2		0.392077		1.2435
EML3	Echinoderm microtubule-associated protein-like 3		0.39139		1.76176
VARS	Valine--tRNA ligase		0.39139		2.69857
BPNT1	3(2),5-bisphosphate nucleotidase 1		0.391366		1.26973
ZNF622	Zinc finger protein 622		0.39076		2.05002
RPL29	60S ribosomal protein L29		0.390582		0.596258
HDDC2	HD domain-containing protein 2		0.390394		1.38574
MRPS21	28S ribosomal protein S21, mitochondrial		0.389856		0.904843
LRRC59	Leucine-rich repeat-containing protein 59		0.38939		1.80998
HEBP2	Heme-binding protein 2		0.388974		1.11744
PTCD3	Pentatricopeptide repeat domain-containing protein 3, mitochondrial		0.388803		2.14782
BLOC1S4	Biogenesis of lysosome-related organelles complex 1 subunit 4		0.388454		0.298171
PLS3	Plastin-3		0.388313		2.52679
PPIF	Peptidyl-prolyl cis-trans isomerase F, mitochondrial;Peptidyl-prolyl cis-trans isomerase		0.388053		0.595712
CD44	CD44 antigen		0.387415		2.21908
GEMIN7	Gem-associated protein 7		0.387412		0.520874
RUFY2	RUN and FYVE domain-containing protein 2		0.387386		1.05584
PAFAH1B2	Platelet-activating factor acetylhydrolase IB subunit beta		0.387371		1.44374
RRS1	Ribosome biogenesis regulatory protein homolog		0.386932		1.74956
DDX11;DDX11L8	Probable ATP-dependent RNA helicase DDX11;Putative ATP-dependent RNA helicase DDX11-like protein 8		0.386884		1.15119
ATL2	Atlastin-2		0.385862		2.67015
SKA1	Spindle and kinetochore-associated protein 1		0.385529		0.697929
HSPH1	Heat shock protein 105 kDa		0.385325		2.65493
GGH	Gamma-glutamyl hydrolase		0.384967		0.994057
SOAT1	Sterol O-acyltransferase 1		0.384754		0.889811
HNRNPDL	Heterogeneous nuclear ribonucleoprotein D-like		0.384686		1.29532
EOGT	EGF domain-specific O-linked N-acetylglucosamine transferase		0.384651		0.40517
KIAA0020	Pumilio domain-containing protein KIAA0020		0.384483		2.61258
DNTTIP1	Deoxynucleotidyltransferase terminal-interacting protein 1		0.38426		0.518493
CSRP1	Cysteine and glycine-rich protein 1		0.384209		2.49689
ZDHHC5	Palmitoyltransferase ZDHHC5;Palmitoyltransferase		0.384158		1.04655
PRPS1	Ribose-phosphate pyrophosphokinase 1		0.384101		1.82512
RBM42	RNA-binding protein 42		0.383841		1.44361
PINX1	PIN2/TERF1-interacting telomerase inhibitor 1		0.383741		0.478557
FAM210A	Protein FAM210A		0.383241		1.56239
PDCD10	Programmed cell death protein 10		0.383052		1.47203
HERC1	Probable E3 ubiquitin-protein ligase HERC1		0.382671		0.776417
GGCX	Vitamin K-dependent gamma-carboxylase		0.382368		1.97889
ID1	DNA-binding protein inhibitor ID-1		0.382264		1.58357
ARMC10	Armadillo repeat-containing protein 10		0.382263		1.69748
METTL14	N6-adenosine-methyltransferase subunit METTL14		0.381651		0.794182
NPC1	Niemann-Pick C1 protein		0.381344		1.69902
FEM1B	Protein fem-1 homolog B		0.381194		1.32049
PRKRIP1	PRKR-interacting protein 1		0.380923		0.920272
OSGEPL1	Probable tRNA N6-adenosine threonylcarbamoyltransferase, mitochondrial		0.380918		0.287245
UCHL3	Ubiquitin carboxyl-terminal hydrolase isozyme L3;Ubiquitin carboxyl-terminal hydrolase		0.380884		2.29131
MED20	Mediator of RNA polymerase II transcription subunit 20		0.380108		0.173824
PABPC4	Polyadenylate-binding protein 4;Polyadenylate-binding protein		0.379675		2.91134
PJA1	E3 ubiquitin-protein ligase Praja-1		0.379479		0.910599
UHRF1BP1	UHRF1-binding protein 1		0.379445		0.331076
ELL	RNA polymerase II elongation factor ELL		0.379405		0.232429
MRPS16	28S ribosomal protein S16, mitochondrial		0.379281		0.581969
UBXN4	UBX domain-containing protein 4		0.379093		0.497476
TDRKH	Tudor and KH domain-containing protein		0.379077		0.796764
TCEB3	Transcription elongation factor B polypeptide 3		0.37862		0.830772
ABCF3	ATP-binding cassette sub-family F member 3		0.378237		3.14792
PIR	Pirin		0.378059		1.69818
MED11	Mediator of RNA polymerase II transcription subunit 11		0.377907		1.04247
GNL2	Nucleolar GTP-binding protein 2		0.377531		1.15762
CSK	Tyrosine-protein kinase CSK		0.377465		1.62974
IFI16	Gamma-interferon-inducible protein 16		0.377193		1.28143
INTS5	Integrator complex subunit 5		0.376652		2.15022
PTPRJ	Receptor-type tyrosine-protein phosphatase eta		0.376494		0.54712
ZNF106	Zinc finger protein 106		0.376226		1.14526
MRPL49	39S ribosomal protein L49, mitochondrial		0.37612		2.01278
COMMD8	COMM domain-containing protein 8		0.376004		1.03071
TUSC2	Tumor suppressor candidate 2		0.375849		1.12489
USP28	Ubiquitin carboxyl-terminal hydrolase;Ubiquitin carboxyl-terminal hydrolase 28		0.37575		1.74051
PODXL	Podocalyxin		0.374987		1.879
AGFG1	Arf-GAP domain and FG repeat-containing protein 1		0.374702		1.31818
VPS41	Vacuolar protein sorting-associated protein 41 homolog		0.374433		0.759961
MCAT	Malonyl-CoA-acyl carrier protein transacylase, mitochondrial		0.374139		0.534496
CDK5RAP1	CDK5 regulatory subunit-associated protein 1		0.374039		1.88492
METTL17	Methyltransferase-like protein 17, mitochondrial		0.374008		1.33362
GRPEL1	GrpE protein homolog 1, mitochondrial		0.373786		2.42727
LZIC	Protein LZIC		0.373043		0.943421
CMAS	N-acylneuraminate cytidylyltransferase		0.372897		0.652369
RAB13	Ras-related protein Rab-13		0.372537		1.33701
XPOT	Exportin-T		0.372353		2.03625
UPF2	Regulator of nonsense transcripts 2		0.372251		2.19357
RSL24D1	Probable ribosome biogenesis protein RLP24		0.37205		0.864089
SRC	Proto-oncogene tyrosine-protein kinase Src		0.371837		0.160598
ATP5D	ATP synthase subunit delta, mitochondrial		0.371325		0.631495
PFKFB2	6-phosphofructo-2-kinase/fructose-2,6-bisphosphatase 2;6-phosphofructo-2-kinase;Fructose-2,6-bisphosphatase		0.371024		1.54803
C3orf17	Uncharacterized protein C3orf17		0.370756		0.441191
MRPL13	39S ribosomal protein L13, mitochondrial		0.37038		1.2768
LPGAT1	Acyl-CoA:lysophosphatidylglycerol acyltransferase 1		0.37011		0.337602
DIAPH3	Protein diaphanous homolog 3		0.3699		0.22899
NAP1L1	Nucleosome assembly protein 1-like 1		0.369787		2.26545
GTF2B	Transcription initiation factor IIB		0.369116		1.44915
VAT1L	Synaptic vesicle membrane protein VAT-1 homolog-like		0.369086		1.14523
NOVA1	RNA-binding protein Nova-1		0.368833		2.01147
DAPK3	Death-associated protein kinase 3		0.368569		1.88521
FECH	Ferrochelatase, mitochondrial		0.368542		2.82222
ARFIP1	Arfaptin-1		0.368376		1.07646
SKIV2L	Helicase SKI2W		0.368309		2.8584
MRTO4	mRNA turnover protein 4 homolog		0.368116		2.49449
PSMA2	Proteasome subunit alpha type;Proteasome subunit alpha type-2		0.36803		1.50141
TMCO1	Transmembrane and coiled-coil domain-containing protein 1		0.367949		2.48471
PDCD11	Protein RRP5 homolog		0.367392		2.32133
TAF2	Transcription initiation factor TFIID subunit 2		0.367111		0.250417
PPIB	Peptidyl-prolyl cis-trans isomerase B		0.366115		1.47432
M6PR	Cation-dependent mannose-6-phosphate receptor		0.365697		1.85954
UBR1	E3 ubiquitin-protein ligase UBR1		0.365576		1.58879
AAR2	Protein AAR2 homolog		0.365012		2.02129
AVL9	Late secretory pathway protein AVL9 homolog		0.364634		1.13693
SEPT10	Septin-10		0.364428		1.86558
AMFR	E3 ubiquitin-protein ligase AMFR		0.364346		1.48984
SLC7A5	Large neutral amino acids transporter small subunit 1		0.36389		1.16234
CIRH1A	Cirhin		0.363441		1.84276
PEX5	Peroxisomal targeting signal 1 receptor		0.363221		0.828958
TEFM	Transcription elongation factor, mitochondrial		0.363208		0.579386
XRCC4	DNA repair protein XRCC4		0.361904		0.575167
AHSA1	Activator of 90 kDa heat shock protein ATPase homolog 1		0.361561		1.70646
PFAS	Phosphoribosylformylglycinamidine synthase		0.36149		2.32246
MRPL39	39S ribosomal protein L39, mitochondrial		0.361489		1.36671
UNC45A	Protein unc-45 homolog A		0.361436		3.42506
TIGAR	Fructose-2,6-bisphosphatase TIGAR		0.361394		2.11741
WDR26	WD repeat-containing protein 26		0.361116		1.50741
NSUN2	tRNA (cytosine(34)-C(5))-methyltransferase		0.359914		5.21128
POFUT2	GDP-fucose protein O-fucosyltransferase 2		0.359754		0.894104
ESF1	ESF1 homolog		0.359713		1.78257
LMBRD1	Probable lysosomal cobalamin transporter		0.359344		0.251378
TGOLN2	Trans-Golgi network integral membrane protein 2		0.35838		1.1629
ZADH2	Zinc-binding alcohol dehydrogenase domain-containing protein 2		0.35797		0.582523
PNPT1	Polyribonucleotide nucleotidyltransferase 1, mitochondrial		0.357698		3.54354
TPP2	Tripeptidyl-peptidase 2		0.35682		2.11023
CELSR3	Cadherin EGF LAG seven-pass G-type receptor 3		0.356614		1.56383
C1orf21	Uncharacterized protein C1orf21		0.356595		0.33517
MARS2	Methionine--tRNA ligase, mitochondrial		0.356441		0.430289
SLC9A6	Sodium/hydrogen exchanger 6		0.355782		1.75109
IER3IP1	Immediate early response 3-interacting protein 1		0.355181		0.829164
GUF1	Translation factor GUF1, mitochondrial		0.355001		0.782047
BLMH	Bleomycin hydrolase		0.354218		4.21341
CAPN2	Calpain-2 catalytic subunit		0.354126		4.32948
GPI	Glucose-6-phosphate isomerase		0.354122		2.87529
ANLN	Actin-binding protein anillin		0.353332		2.50457
CAPNS1	Calpain small subunit 1		0.353305		1.8291
CDAN1	Codanin-1		0.352853		0.814378
PLEK2	Pleckstrin-2		0.35266		0.441243
PANK2	Pantothenate kinase 2, mitochondrial		0.352198		2.0132
GOLGA5	Golgin subfamily A member 5		0.352123		1.22455
CEBPB	CCAAT/enhancer-binding protein beta		0.351762		0.610203
STOM	Erythrocyte band 7 integral membrane protein		0.351751		1.69948
CBR3	Carbonyl reductase [NADPH] 3		0.351489		3.40088
DHRS11	Dehydrogenase/reductase SDR family member 11		0.351302		0.925863
LRRFIP1	Leucine-rich repeat flightless-interacting protein 1		0.351213		1.33736
PRKAG1	5-AMP-activated protein kinase subunit gamma-1		0.35107		2.31413
EIF2A	Eukaryotic translation initiation factor 2A;Eukaryotic translation initiation factor 2A, N-terminally processed		0.350924		2.70232
CCNY	Cyclin-Y		0.350707		0.347702
NR2C2AP	Nuclear receptor 2C2-associated protein		0.350642		2.05659
PTAR1	Protein prenyltransferase alpha subunit repeat-containing protein 1		0.350334		1.13465
AARS	Alanine--tRNA ligase, cytoplasmic		0.350301		4.50115
MFI2	Melanotransferrin		0.350204		1.31482
TJP2	Tight junction protein ZO-2		0.350107		1.84068
FNTA	Protein farnesyltransferase/geranylgeranyltransferase type-1 subunit alpha		0.348821		2.09081
RBM34	RNA-binding protein 34		0.348538		1.39571
MRPL20	39S ribosomal protein L20, mitochondrial		0.348274		1.16289
MRPL4	39S ribosomal protein L4, mitochondrial		0.348225		1.07884
RSU1	Ras suppressor protein 1		0.348118		1.23532
CLPB	Caseinolytic peptidase B protein homolog		0.348057		2.59733
CD97	CD97 antigen;CD97 antigen subunit alpha;CD97 antigen subunit beta		0.348021		0.938693
CUL2	Cullin-2		0.347439		2.33992
ANXA4	Annexin A4;Annexin		0.347339		1.49122
UXT	Protein UXT		0.347317		0.673333
NSMCE4A	Non-structural maintenance of chromosomes element 4 homolog A		0.346783		1.43681
XPO5	Exportin-5		0.346154		2.97943
TTN	Titin		0.345994		0.765407
PIGU	Phosphatidylinositol glycan anchor biosynthesis class U protein		0.345904		0.648493
ZCCHC6	Terminal uridylyltransferase 7		0.345409		0.973196
ACTN4	Alpha-actinin-4		0.344786		1.83848
SOD2	Superoxide dismutase [Mn], mitochondrial		0.344306		2.13541
RBMS2	RNA-binding motif, single-stranded-interacting protein 2		0.343995		1.74056
PHACTR2	Phosphatase and actin regulator;Phosphatase and actin regulator 2		0.34357		0.54478
DLGAP5	Disks large-associated protein 5		0.343534		0.664406
KCTD21	BTB/POZ domain-containing protein KCTD21		0.343299		1.2694
SSR4	Translocon-associated protein subunit delta		0.3431		1.96724
CCNT1	Cyclin-T1		0.34239		1.49009
FNTB	Protein farnesyltransferase subunit beta		0.342155		0.962372
PVR	Poliovirus receptor		0.342031		1.03616
ALDH9A1	4-trimethylaminobutyraldehyde dehydrogenase		0.342026		1.90164
ATP11A	Phospholipid-transporting ATPase;Probable phospholipid-transporting ATPase IH		0.341832		1.14989
MRPL55	39S ribosomal protein L55, mitochondrial		0.341677		0.74983
METTL2B;METTL2A	Methyltransferase-like protein 2B;Methyltransferase-like protein 2A		0.341633		0.758933
NFS1	Cysteine desulfurase, mitochondrial		0.34115		1.866
GNPNAT1	Glucosamine 6-phosphate N-acetyltransferase		0.341075		1.5635
HEATR6	HEAT repeat-containing protein 6		0.340979		1.06728
BNIP1	Vesicle transport protein SEC20		0.340759		0.657962
YBX1	Nuclease-sensitive element-binding protein 1		0.340413		1.47378
MED8	Mediator of RNA polymerase II transcription subunit 8		0.34004		0.692768
SPECC1	Cytospin-B		0.33979		1.34789
RPLP1	60S acidic ribosomal protein P1		0.33954		0.748812
C1orf174	UPF0688 protein C1orf174		0.339352		0.329865
EPRS	Bifunctional glutamate/proline--tRNA ligase;Glutamate--tRNA ligase;Proline--tRNA ligase		0.338846		2.48693
CTSC	Dipeptidyl peptidase 1;Dipeptidyl peptidase 1 exclusion domain chain;Dipeptidyl peptidase 1 heavy chain;Dipeptidyl peptidase 1 light chain		0.338559		0.754393
APOO	Apolipoprotein O		0.338406		0.926363
TTC9C	Tetratricopeptide repeat protein 9C		0.337979		1.14195
APMAP	Adipocyte plasma membrane-associated protein		0.337772		1.86274
OTUD7B	OTU domain-containing protein 7B		0.337641		1.63203
C2orf49	Ashwin		0.337596		1.0406
TOP2A	DNA topoisomerase 2-alpha		0.337212		1.67681
ABCB7	ATP-binding cassette sub-family B member 7, mitochondrial		0.337104		1.50171
AMIGO2	Amphoterin-induced protein 2		0.337046		0.220187
HMMR	Hyaluronan mediated motility receptor		0.336948		0.769421
ATP5J	ATP synthase-coupling factor 6, mitochondrial		0.336851		2.22062
DDX56	Probable ATP-dependent RNA helicase DDX56		0.336516		2.75819
EEF1A1;EEF1A1P5	Elongation factor 1-alpha 1;Putative elongation factor 1-alpha-like 3;Elongation factor 1-alpha		0.335875		2.52109
DUSP12	Dual specificity protein phosphatase 12		0.335399		1.19777
PPA1	Inorganic pyrophosphatase		0.334953		2.943
ARFRP1	ADP-ribosylation factor-related protein 1		0.334389		0.189369
GAPVD1	GTPase-activating protein and VPS9 domain-containing protein 1		0.334202		2.0403
EIF2D	Eukaryotic translation initiation factor 2D		0.333865		1.41411
SSBP1	Single-stranded DNA-binding protein, mitochondrial		0.333761		0.729573
MESDC2	LDLR chaperone MESD		0.333563		2.19333
PLGRKT	Plasminogen receptor (KT)		0.333562		0.462351
PNPO	Pyridoxine-5-phosphate oxidase		0.333195		0.972308
SHC1	SHC-transforming protein 1		0.333088		2.49945
RPL9	60S ribosomal protein L9		0.332988		1.96263
NCAM1			0.332814		0.233969
ASNS	Asparagine synthetase [glutamine-hydrolyzing]		0.332457		1.47262
ELP3	Elongator complex protein 3		0.332157		1.46575
GOLGA1	Golgin subfamily A member 1		0.331919		0.323238
RPS24	40S ribosomal protein S24		0.331565		1.17489
METTL16	Methyltransferase-like protein 16		0.33093		0.891361
CHD1	Chromodomain-helicase-DNA-binding protein 1		0.330612		1.36901
HOMER1	Homer protein homolog 1		0.330465		0.437594
EEF1G	Elongation factor 1-gamma		0.33031		1.98748
MRPL52	39S ribosomal protein L52, mitochondrial		0.329885		0.178128
SEC22B	Vesicle-trafficking protein SEC22b		0.329814		1.52445
VPS25	Vacuolar protein-sorting-associated protein 25		0.328783		0.955356
MED28	Mediator of RNA polymerase II transcription subunit 28		0.328608		0.145034
SPPL2A	Signal peptide peptidase-like 2A		0.328027		1.54253
MRGBP	MRG/MORF4L-binding protein		0.327889		0.833075
RAB18	Ras-related protein Rab-18		0.327709		0.935525
MRPL22	39S ribosomal protein L22, mitochondrial		0.327328		1.22013
TNKS1BP1	182 kDa tankyrase-1-binding protein		0.32697		2.46091
VPS18	Vacuolar protein sorting-associated protein 18 homolog		0.326791		1.45275
ELMOD2	ELMO domain-containing protein 2		0.326603		0.843788
MTMR3;MTMR4	Myotubularin-related protein 3;Myotubularin-related protein 4		0.326443		0.349376
HAUS4	HAUS augmin-like complex subunit 4		0.326317		0.188808
MTCH1	Mitochondrial carrier homolog 1		0.32622		1.14249
GMNN	Geminin		0.325957		0.754723
TMEM209	Transmembrane protein 209		0.325918		0.635624
TNPO2	Transportin-2		0.325817		2.0564
VPS53	Vacuolar protein sorting-associated protein 53 homolog		0.325734		0.444562
RAPGEF6	Rap guanine nucleotide exchange factor 6		0.325677		0.79138
SSB	Lupus La protein		0.325516		1.65466
RAB12	Ras-related protein Rab-12		0.3253		1.188
FKBP14	Peptidyl-prolyl cis-trans isomerase FKBP14;Peptidyl-prolyl cis-trans isomerase		0.324818		0.857045
TGFB1	Transforming growth factor beta-1;Latency-associated peptide		0.324384		0.612432
AAAS	Aladin		0.324329		2.01368
ERCC6L	DNA excision repair protein ERCC-6-like		0.323393		1.30514
HERPUD2	Homocysteine-responsive endoplasmic reticulum-resident ubiquitin-like domain member 2 protein		0.32338		0.327467
BRMS1	Breast cancer metastasis-suppressor 1		0.323328		0.151998
DNAJB11	DnaJ homolog subfamily B member 11		0.323319		0.946269
MNAT1	CDK-activating kinase assembly factor MAT1		0.322812		1.05477
MYO1D	Unconventional myosin-Id		0.32225		1.24537
CCZ1B;CCZ1	Vacuolar fusion protein CCZ1 homolog B;Vacuolar fusion protein CCZ1 homolog		0.322131		0.267436
PRRC1	Protein PRRC1		0.321621		1.60826
DNPEP	Aspartyl aminopeptidase		0.321606		2.40265
CDK6	Cyclin-dependent kinase 6		0.320886		0.928287
ANXA7	Annexin A7		0.320874		1.38706
PSMG3	Proteasome assembly chaperone 3		0.320537		1.41041
SNTB2	Beta-2-syntrophin		0.320122		1.9896
WDR6	WD repeat-containing protein 6		0.32011		1.24688
LDHB	L-lactate dehydrogenase B chain;L-lactate dehydrogenase		0.320081		2.10561
CASP6	Caspase-6;Caspase-6 subunit p18;Caspase-6 subunit p11		0.319683		1.66651
BAIAP2	Brain-specific angiogenesis inhibitor 1-associated protein 2		0.319458		1.54044
TNPO3	Transportin-3		0.319414		0.950587
FKBP5	Peptidyl-prolyl cis-trans isomerase FKBP5;Peptidyl-prolyl cis-trans isomerase FKBP5, N-terminally processed		0.319118		0.556306
FTSJ1	Putative tRNA (cytidine(32)/guanosine(34)-2-O)-methyltransferase		0.319064		1.09625
DAP3	28S ribosomal protein S29, mitochondrial		0.318531		2.15836
MAPK15	Mitogen-activated protein kinase 15		0.318202		0.771466
WDR75	WD repeat-containing protein 75		0.318132		1.50695
ERGIC2	Endoplasmic reticulum-Golgi intermediate compartment protein 2		0.318095		0.492777
BCL2L13	Bcl-2-like protein 13		0.318085		0.686511
NCK1	Cytoplasmic protein NCK1		0.318047		1.10053
MINPP1	Multiple inositol polyphosphate phosphatase 1		0.317638		0.880631
C12orf29	Uncharacterized protein C12orf29		0.317635		0.544466
OLFML3	Olfactomedin-like protein 3		0.317476		0.234455
DHX33	Putative ATP-dependent RNA helicase DHX33		0.31746		1.00705
ETF1	Eukaryotic peptide chain release factor subunit 1		0.31744		2.50421
DNAJB12	DnaJ homolog subfamily B member 12		0.317211		1.58684
EMC6	ER membrane protein complex subunit 6		0.317122		0.465363
HSD17B12	Very-long-chain 3-oxoacyl-CoA reductase		0.316682		1.3909
EIF4B	Eukaryotic translation initiation factor 4B		0.316597		1.71023
CDYL	Chromodomain Y-like protein		0.316549		0.154294
PIGT	GPI transamidase component PIG-T		0.316491		1.20705
TPD52	Tumor protein D52		0.316435		1.42725
RPL4	60S ribosomal protein L4		0.316263		1.74378
TOR1AIP1	Torsin-1A-interacting protein 1		0.315985		1.2068
LYRM7	Complex III assembly factor LYRM7		0.315367		1.06329
CXADR	Coxsackievirus and adenovirus receptor		0.315111		0.441946
CTBP1	C-terminal-binding protein 1		0.314906		1.15577
RPL6	60S ribosomal protein L6		0.314138		1.76842
TMBIM6	Bax inhibitor 1		0.313877		0.324293
MTFP1	Mitochondrial fission process protein 1		0.312679		1.06326
NCLN	Nicalin		0.312675		2.11938
AIMP2	Aminoacyl tRNA synthase complex-interacting multifunctional protein 2		0.312357		1.39037
HN1	Hematological and neurological expressed 1 protein;Hematological and neurological expressed 1 protein, N-terminally processed		0.312209		1.25498
DHX40	Probable ATP-dependent RNA helicase DHX40		0.312166		0.96496
ANXA1	Annexin A1;Annexin		0.311501		2.14703
NAA50	N-alpha-acetyltransferase 50		0.311353		0.696282
MAP7D3	MAP7 domain-containing protein 3		0.311267		0.512294
HSPA5	78 kDa glucose-regulated protein		0.31068		2.78132
PPP1R2;PPP1R2P3	Protein phosphatase inhibitor 2;Protein phosphatase inhibitor 2-like protein 3		0.310473		0.610194
NAA10	N-alpha-acetyltransferase 10		0.310434		1.68572
TMEM167A	Protein kish-A		0.310287		0.521445
TFE3	Transcription factor E3		0.310015		1.48856
MIER1	Mesoderm induction early response protein 1		0.309652		0.991572
NDRG1	Protein NDRG1		0.309622		1.70837
CEP85	Centrosomal protein of 85 kDa		0.309598		1.22324
DNAJC1	DnaJ homolog subfamily C member 1		0.309467		1.92439
MRPL47	39S ribosomal protein L47, mitochondrial		0.309233		2.09199
HEATR1	HEAT repeat-containing protein 1;HEAT repeat-containing protein 1, N-terminally processed		0.309014		2.70999
LARP4	La-related protein 4		0.308884		1.29448
RTN1	Reticulon-1		0.308736		1.36065
WDR36	WD repeat-containing protein 36		0.308693		1.6333
RPL3	60S ribosomal protein L3		0.308351		1.96097
DDX27	Probable ATP-dependent RNA helicase DDX27		0.308336		1.98923
PEAK1	Pseudopodium-enriched atypical kinase 1		0.30832		0.977009
COPS7A	COP9 signalosome complex subunit 7a		0.307624		1.87255
MFN1	Mitofusin-1		0.307356		1.42642
BANP	Protein BANP		0.307308		0.163315
VRK3	Inactive serine/threonine-protein kinase VRK3		0.306779		0.749382
ARHGEF10	Rho guanine nucleotide exchange factor 10		0.306573		1.26674
EEF1A2	Elongation factor 1-alpha 2		0.306559		2.1767
SRP19	Signal recognition particle 19 kDa protein		0.306401		1.22954
WWP2	NEDD4-like E3 ubiquitin-protein ligase WWP2		0.305986		0.322274
STX16-NPEPL1;STX16	Syntaxin-16		0.305967		0.935555
C2orf47	Uncharacterized protein C2orf47, mitochondrial		0.305874		2.39461
RAB3GAP2	Rab3 GTPase-activating protein non-catalytic subunit		0.30515		1.35709
STX10	Syntaxin-10		0.304811		0.563876
EIF2B4	Translation initiation factor eIF-2B subunit delta		0.304485		1.74918
STX18	Syntaxin-18		0.304282		0.768733
COPS4	COP9 signalosome complex subunit 4		0.304166		2.30181
MGME1	Mitochondrial genome maintenance exonuclease 1		0.304162		1.10361
SAR1B;DKFZp434B2017	GTP-binding protein SAR1b		0.304159		1.36706
PKM	Pyruvate kinase PKM		0.303762		2.0408
CALR	Calreticulin		0.303307		1.49383
NUDT4	Diphosphoinositol polyphosphate phosphohydrolase 2		0.302956		0.666493
NOL6	Nucleolar protein 6		0.3025		1.81109
MASTL	Serine/threonine-protein kinase greatwall		0.302081		1.25047
MED18	Mediator of RNA polymerase II transcription subunit 18		0.3015		0.342122
RFK	Riboflavin kinase		0.301165		0.563143
RAB8B	Ras-related protein Rab-8B		0.301057		1.47731
ATAD1	ATPase family AAA domain-containing protein 1		0.299862		0.681332
LRRC8A	Volume-regulated anion channel subunit LRRC8A		0.299781		0.724999
GMPR2	GMP reductase 2;GMP reductase		0.299382		1.38332
FAM96A	MIP18 family protein FAM96A		0.299341		0.472263
BRD2	Bromodomain-containing protein 2		0.299312		1.55211
CTSL	Cathepsin L1;Cathepsin L1 heavy chain;Cathepsin L1 light chain		0.299285		0.607695
CTU2	Cytoplasmic tRNA 2-thiolation protein 2		0.299092		0.687683
NOMO1	Nodal modulator 1		0.299034		0.628385
DUS2	tRNA-dihydrouridine(20) synthase [NAD(P)+]-like		0.298851		1.0361
CDC20	Cell division cycle protein 20 homolog		0.298768		0.74748
RPL36AL	60S ribosomal protein L36a-like		0.298066		1.07429
GSR	Glutathione reductase, mitochondrial		0.297892		1.50359
DNTTIP2	Deoxynucleotidyltransferase terminal-interacting protein 2		0.297682		1.28114
AIMP1	Aminoacyl tRNA synthase complex-interacting multifunctional protein 1;Endothelial monocyte-activating polypeptide 2		0.296787		2.10306
IQGAP1	Ras GTPase-activating-like protein IQGAP1		0.296768		2.88604
RPS21	40S ribosomal protein S21		0.296614		1.60851
SPATS2L	SPATS2-like protein		0.296516		2.17464
FAHD1	Acylpyruvase FAHD1, mitochondrial		0.295888		1.49045
IDH3A	Isocitrate dehydrogenase [NAD] subunit alpha, mitochondrial		0.295796		1.36312
TMEM123	Porimin		0.295736		0.383565
PSAT1	Phosphoserine aminotransferase		0.295168		2.34822
SLC7A1	High affinity cationic amino acid transporter 1		0.294984		1.43061
UTP14A	U3 small nucleolar RNA-associated protein 14 homolog A		0.29476		1.32872
RPS13	40S ribosomal protein S13		0.293999		0.787945
LEPREL4;P3H4	Synaptonemal complex protein SC65		0.293971		1.63428
B4GALT5	Beta-1,4-galactosyltransferase 5		0.293953		0.143604
OVCA2	Ovarian cancer-associated gene 2 protein		0.292889		0.757457
YBX3	Y-box-binding protein 3		0.292452		2.10661
HYPK	Huntingtin-interacting protein K		0.29243		1.69809
CCNB2;CCNB2V	G2/mitotic-specific cyclin-B2		0.292159		0.593284
MOCS3	Adenylyltransferase and sulfurtransferase MOCS3;Molybdopterin-synthase adenylyltransferase;Molybdopterin-synthase sulfurtransferase		0.291854		1.23984
KRR1	KRR1 small subunit processome component homolog		0.291342		1.26272
TBL3	Transducin beta-like protein 3		0.291338		2.11115
RNF5	E3 ubiquitin-protein ligase RNF5		0.291294		0.49082
PAK2	Serine/threonine-protein kinase PAK 2;PAK-2p27;PAK-2p34		0.291054		2.4014
SYAP1	Synapse-associated protein 1		0.290969		0.835677
MGAT2	Alpha-1,6-mannosyl-glycoprotein 2-beta-N-acetylglucosaminyltransferase		0.290932		1.30535
SEC24A	Protein transport protein Sec24A		0.290911		1.80285
ALDH1L1	Cytosolic 10-formyltetrahydrofolate dehydrogenase		0.290845		0.828813
VPS13D	Vacuolar protein sorting-associated protein 13D		0.29078		0.327212
TRMT2A	tRNA (uracil-5-)-methyltransferase homolog A		0.290305		1.84711
MAGEA1	Melanoma-associated antigen 1		0.290075		1.77329
TAB2	TGF-beta-activated kinase 1 and MAP3K7-binding protein 2		0.289474		0.580899
MRPL9	39S ribosomal protein L9, mitochondrial		0.289323		1.12574
EIF4G1	Eukaryotic translation initiation factor 4 gamma 1		0.288932		2.44257
LYPLA2	Acyl-protein thioesterase 2		0.288914		1.36907
FGF2	Fibroblast growth factor 2		0.288738		1.4731
FAM207A	Protein FAM207A		0.288581		0.659583
HSPA6;HSPA7	Heat shock 70 kDa protein 6;Putative heat shock 70 kDa protein 7		0.288577		0.706584
DIEXF	Digestive organ expansion factor homolog		0.288339		1.60258
SLIRP	SRA stem-loop-interacting RNA-binding protein, mitochondrial		0.288285		0.692529
IKBIP	Inhibitor of nuclear factor kappa-B kinase-interacting protein		0.288082		1.64823
AP1S1	AP-1 complex subunit sigma-1A		0.287886		0.830329
CUL4A	Cullin-4A		0.287851		1.88736
SCAF11	Protein SCAF11		0.287593		1.74223
PPP6R2	Serine/threonine-protein phosphatase 6 regulatory subunit 2		0.28727		0.573746
ABHD12	Monoacylglycerol lipase ABHD12		0.286818		1.56419
PAM	Peptidyl-glycine alpha-amidating monooxygenase;Peptidylglycine alpha-hydroxylating monooxygenase;Peptidyl-alpha-hydroxyglycine alpha-amidating lyase		0.286765		0.942626
BICD2	Protein bicaudal D homolog 2		0.286449		1.56255
SERBP1	Plasminogen activator inhibitor 1 RNA-binding protein		0.286207		1.36228
ANAPC4	Anaphase-promoting complex subunit 4		0.285866		0.867982
NDRG3	Protein NDRG3		0.285823		0.760055
PARP14	Poly [ADP-ribose] polymerase 14		0.285534		1.4988
CAMSAP2	Calmodulin-regulated spectrin-associated protein 2		0.285377		0.467853
BRD8	Bromodomain-containing protein 8		0.28483		0.28688
EIF1AX;EIF1AY	Eukaryotic translation initiation factor 1A, X-chromosomal;Eukaryotic translation initiation factor 1A, Y-chromosomal		0.284552		0.896481
HK1	Hexokinase-1		0.284227		2.8399
PPID	Peptidyl-prolyl cis-trans isomerase D		0.284189		1.84803
POM121	Nuclear envelope pore membrane protein POM 121		0.284097		0.869828
C7orf26	Uncharacterized protein C7orf26		0.284068		0.259516
ADAR	Double-stranded RNA-specific adenosine deaminase		0.283935		0.372545
KPNA4	Importin subunit alpha-3		0.283622		1.27718
IMPAD1	Inositol monophosphatase 3		0.283465		0.379236
CSNK2A2	Casein kinase II subunit alpha		0.283463		2.06578
GTF2A2	Transcription initiation factor IIA subunit 2		0.283199		0.942952
AHCY	Adenosylhomocysteinase		0.28215		2.18391
TRNAU1AP	tRNA selenocysteine 1-associated protein 1		0.282129		0.433846
SFT2D1	Vesicle transport protein SFT2A		0.282028		0.21754
RPL24	60S ribosomal protein L24		0.28164		2.21502
AUP1	Ancient ubiquitous protein 1		0.280837		0.848668
NKRF	NF-kappa-B-repressing factor		0.280576		0.517184
PSMB2	Proteasome subunit beta type-2		0.280422		2.10731
CIAPIN1	Anamorsin		0.28013		2.67652
SH2B1	SH2B adapter protein 1		0.279314		0.243257
HMGCL	Hydroxymethylglutaryl-CoA lyase, mitochondrial		0.278982		1.77624
IPO5	Importin-5		0.278893		3.51716
CDC23	Cell division cycle protein 23 homolog		0.27885		0.702149
SEC23B	Protein transport protein Sec23B		0.278537		3.61415
NSA2	Ribosome biogenesis protein NSA2 homolog		0.278147		0.760277
CDC27	Cell division cycle protein 27 homolog		0.277878		0.357149
PA2G4	Proliferation-associated protein 2G4		0.277128		2.77525
FOSL2	Fos-related antigen 2		0.277126		0.518431
QDPR	Dihydropteridine reductase		0.276979		1.22859
PCNT	Pericentrin		0.276566		0.212629
TPM4	Tropomyosin alpha-4 chain		0.276495		1.11468
PPP2R2A	Serine/threonine-protein phosphatase 2A 55 kDa regulatory subunit B alpha isoform		0.276456		1.82682
GCC2	GRIP and coiled-coil domain-containing protein 2		0.276398		1.76313
RPS5	40S ribosomal protein S5;40S ribosomal protein S5, N-terminally processed		0.276147		1.19152
GRSF1	G-rich sequence factor 1		0.275733		1.80709
SEC63	Translocation protein SEC63 homolog		0.275349		1.49204
ZNF593	Zinc finger protein 593		0.275258		0.550149
ARMT1	Protein-glutamate O-methyltransferase		0.275175		1.02853
PTPN1	Tyrosine-protein phosphatase non-receptor type 1;Tyrosine-protein phosphatase non-receptor type		0.275129		1.67555
ALKBH1	Alkylated DNA repair protein alkB homolog 1		0.275087		0.966587
PDLIM2	PDZ and LIM domain protein 2		0.274966		4.32061
TFAM	Transcription factor A, mitochondrial		0.274965		1.09341
HSD17B4	Peroxisomal multifunctional enzyme type 2;(3R)-hydroxyacyl-CoA dehydrogenase;Enoyl-CoA hydratase 2		0.274586		2.22665
UTP15	U3 small nucleolar RNA-associated protein 15 homolog		0.274532		3.04243
SMG7	Protein SMG7		0.274157		0.900321
TRAPPC6B	Trafficking protein particle complex subunit 6B		0.27414		0.590553
DHX38	Pre-mRNA-splicing factor ATP-dependent RNA helicase PRP16		0.273551		2.63146
NFAT5	Nuclear factor of activated T-cells 5		0.273251		0.552831
NSRP1;CCDC55	Nuclear speckle splicing regulatory protein 1		0.273092		0.47461
WFS1	Wolframin		0.273033		0.441274
EIF2B1	Translation initiation factor eIF-2B subunit alpha		0.272991		2.00319
CPSF4	Cleavage and polyadenylation specificity factor subunit 4		0.272713		0.651488
CHTF8	Chromosome transmission fidelity protein 8 homolog isoform 2		0.272516		0.434669
MRPL15	39S ribosomal protein L15, mitochondrial		0.272174		0.879086
TMED1	Transmembrane emp24 domain-containing protein 1		0.272018		0.708961
RANBP1	Ran-specific GTPase-activating protein		0.270444		1.19515
PARD6G	Partitioning defective 6 homolog gamma		0.270248		0.188495
YTHDF1	YTH domain-containing family protein 1		0.270213		0.715719
GLRX5	Glutaredoxin-related protein 5, mitochondrial		0.270046		1.52319
METTL13	Methyltransferase-like protein 13		0.269899		1.00243
GALE	UDP-glucose 4-epimerase		0.269651		2.03125
IKBKAP	Elongator complex protein 1		0.269182		1.30104
CLGN	Calmegin		0.268993		0.487131
PPM1D	Protein phosphatase 1D		0.268965		0.231836
HNRNPC	Heterogeneous nuclear ribonucleoproteins C1/C2		0.268849		0.881389
PISD	Phosphatidylserine decarboxylase proenzyme;Phosphatidylserine decarboxylase alpha chain;Phosphatidylserine decarboxylase beta chain		0.26874		0.889435
PRDX3	Thioredoxin-dependent peroxide reductase, mitochondrial		0.268731		1.49499
ALG6	Dolichyl pyrophosphate Man9GlcNAc2 alpha-1,3-glucosyltransferase		0.268344		0.342779
RPF1	Ribosome production factor 1		0.26821		1.34496
ZPR1	Zinc finger protein ZPR1		0.267747		1.95623
LMAN2L	VIP36-like protein		0.267261		0.390663
ABCF1	ATP-binding cassette sub-family F member 1		0.266836		2.62817
PDIA5	Protein disulfide-isomerase A5		0.266008		0.900583
STK24	Serine/threonine-protein kinase 24;Serine/threonine-protein kinase 24 36 kDa subunit;Serine/threonine-protein kinase 24 12 kDa subunit		0.265933		1.15212
CCDC137	Coiled-coil domain-containing protein 137		0.265757		1.07533
SLC22A18	Solute carrier family 22 member 18		0.265666		0.671672
CWC27	Peptidyl-prolyl cis-trans isomerase CWC27 homolog		0.265582		0.732927
UTP6	U3 small nucleolar RNA-associated protein 6 homolog		0.265318		1.60403
USP5	Ubiquitin carboxyl-terminal hydrolase 5		0.26507		2.68853
RBM28	RNA-binding protein 28		0.264845		1.9079
DLD	Dihydrolipoyl dehydrogenase, mitochondrial;Dihydrolipoyl dehydrogenase		0.264579		2.34801
VLDLR	Very low-density lipoprotein receptor		0.264162		1.64096
INTS8	Integrator complex subunit 8		0.264154		0.189626
TRIM26	Tripartite motif-containing protein 26		0.264052		2.01318
GFM2	Ribosome-releasing factor 2, mitochondrial		0.264024		1.11778
RPS6KA1	Ribosomal protein S6 kinase alpha-1;Ribosomal protein S6 kinase		0.263941		3.67365
MRPS23	28S ribosomal protein S23, mitochondrial		0.263901		2.34038
NXF1	Nuclear RNA export factor 1		0.263897		0.888611
SAR1A	GTP-binding protein SAR1a		0.263839		1.24139
CASP2	Caspase-2;Caspase-2 subunit p18;Caspase-2 subunit p13;Caspase-2 subunit p12		0.263641		0.103003
ARRB1	Beta-arrestin-1		0.263588		0.363218
ACSF3	Acyl-CoA synthetase family member 3, mitochondrial		0.263279		0.359376
ATP5H	ATP synthase subunit d, mitochondrial		0.263009		1.31972
ACOX1	Peroxisomal acyl-coenzyme A oxidase 1		0.262775		1.7382
RPL7A	60S ribosomal protein L7a		0.262698		1.40253
SLC25A3	Phosphate carrier protein, mitochondrial		0.262664		1.41108
ARL6IP5	PRA1 family protein 3		0.26259		1.03795
SEC61G	Protein transport protein Sec61 subunit gamma		0.262527		0.314156
C15orf40	UPF0235 protein C15orf40		0.262517		0.718419
LTA4H	Leukotriene A-4 hydrolase		0.262275		2.213
EDRF1	Erythroid differentiation-related factor 1		0.261955		0.423967
STXBP2	Syntaxin-binding protein 2		0.261632		2.02993
LPP	Lipoma-preferred partner		0.261511		1.32862
CTPS1	CTP synthase 1;CTP synthase		0.261225		1.32352
RPL15	60S ribosomal protein L15;Ribosomal protein L15		0.261181		2.26092
ANKRD54	Ankyrin repeat domain-containing protein 54		0.261148		0.296846
RPL31	60S ribosomal protein L31		0.261094		0.945855
PARG	Poly(ADP-ribose) glycohydrolase		0.261066		1.24341
AP1M1	AP-1 complex subunit mu-1		0.260581		2.54417
GCLM	Glutamate--cysteine ligase regulatory subunit		0.260351		0.634458
PTGES3	Prostaglandin E synthase 3		0.260185		1.75572
ODR4	Protein odr-4 homolog		0.259635		0.634934
MRPS11	28S ribosomal protein S11, mitochondrial		0.259419		1.06039
GEMIN2	Gem-associated protein 2		0.259109		0.640946
TMED2	Transmembrane emp24 domain-containing protein 2		0.259082		0.499581
RAB21	Ras-related protein Rab-21		0.259075		1.53705
RRP1B	Ribosomal RNA processing protein 1 homolog B		0.258881		0.88418
MRPS5	28S ribosomal protein S5, mitochondrial		0.258687		1.61017
ATF1	Cyclic AMP-dependent transcription factor ATF-1		0.258534		1.01378
POLR3C	DNA-directed RNA polymerase III subunit RPC3		0.258505		0.45717
GEMIN4	Gem-associated protein 4		0.258287		1.73263
MCFD2	Multiple coagulation factor deficiency protein 2		0.258283		0.493088
INPP4B	Type II inositol 3,4-bisphosphate 4-phosphatase		0.258106		0.448582
RPS25	40S ribosomal protein S25		0.257542		0.886562
LPCAT1	Lysophosphatidylcholine acyltransferase 1		0.257532		1.01186
PAICS	Multifunctional protein ADE2;Phosphoribosylaminoimidazole-succinocarboxamide synthase;Phosphoribosylaminoimidazole carboxylase		0.257432		1.87028
HADHA	Trifunctional enzyme subunit alpha, mitochondrial;Long-chain enoyl-CoA hydratase;Long chain 3-hydroxyacyl-CoA dehydrogenase		0.257078		1.54879
SENP8	Sentrin-specific protease 8		0.256759		0.128815
NDUFAF3	NADH dehydrogenase [ubiquinone] 1 alpha subcomplex assembly factor 3		0.256744		0.542241
GLS	Glutaminase kidney isoform, mitochondrial		0.255927		2.82066
PNO1	RNA-binding protein PNO1		0.255484		1.09246
TOPBP1	DNA topoisomerase 2-binding protein 1		0.25522		0.598971
AP3S1	AP-3 complex subunit sigma-1		0.254638		0.736315
RIC8A	Synembryn-A		0.2544		2.76995
ERP29	Endoplasmic reticulum resident protein 29		0.254217		1.85392
SPIN1	Spindlin-1		0.254216		0.405155
CPM	Carboxypeptidase M		0.254121		0.316399
PITRM1	Presequence protease, mitochondrial		0.254074		0.58639
GAR1	H/ACA ribonucleoprotein complex subunit 1		0.254055		2.15334
PSME4	Proteasome activator complex subunit 4		0.253527		1.97749
LGALSL	Galectin-related protein		0.253045		0.724571
RPL10	60S ribosomal protein L10		0.253001		1.60274
XRN2	5-3 exoribonuclease 2		0.252924		1.89806
DDX10	Probable ATP-dependent RNA helicase DDX10		0.252878		0.936923
SAMD4A	Protein Smaug homolog 1		0.252326		0.47744
IFIT5	Interferon-induced protein with tetratricopeptide repeats 5		0.25227		1.96528
DDX18	ATP-dependent RNA helicase DDX18		0.252186		2.8094
SF3B4	Splicing factor 3B subunit 4		0.252105		0.944717
AQR	Intron-binding protein aquarius		0.251853		1.27843
PIK3R1	Phosphatidylinositol 3-kinase regulatory subunit alpha		0.251627		0.344365
ACOT9	Acyl-coenzyme A thioesterase 9, mitochondrial		0.251561		2.96106
FKBP15	FK506-binding protein 15		0.251553		0.454814
ECM1	Extracellular matrix protein 1		0.251437		0.187283
EEF2	Elongation factor 2		0.251184		1.96571
FKBP8	Peptidyl-prolyl cis-trans isomerase FKBP8		0.251159		2.1034
MTHFSD	Methenyltetrahydrofolate synthase domain-containing protein		0.250853		1.15145
CLEC11A	C-type lectin domain family 11 member A		0.250738		0.295242
FHOD1	FH1/FH2 domain-containing protein 1		0.250217		0.629575
BSDC1	BSD domain-containing protein 1		0.250111		0.247779
TBL2	Transducin beta-like protein 2		0.250003		1.78995
COLGALT1	Procollagen galactosyltransferase 1		0.249878		1.21102
RABGEF1	Rab5 GDP/GTP exchange factor		0.249817		0.894471
SCAF1	Splicing factor, arginine/serine-rich 19		0.249683		0.256751
STK11IP	Serine/threonine-protein kinase 11-interacting protein		0.249488		0.364225
MRPL43	39S ribosomal protein L43, mitochondrial		0.249279		0.746068
TACC1	Transforming acidic coiled-coil-containing protein 1		0.249236		0.855661
RPS9	40S ribosomal protein S9		0.249079		1.96372
GPC6	Glypican-6;Secreted glypican-6		0.24893		1.16411
PRKAR2A	cAMP-dependent protein kinase type II-alpha regulatory subunit		0.248819		1.24758
NCSTN	Nicastrin		0.248241		1.41526
CASP3	Caspase-3;Caspase-3 subunit p17;Caspase-3 subunit p12		0.247897		0.897457
YTHDF2	YTH domain-containing family protein 2		0.247665		0.805316
TRA2B	Transformer-2 protein homolog beta		0.247363		1.09254
TM9SF4	Transmembrane 9 superfamily member 4		0.24713		0.570045
ERO1L	ERO1-like protein alpha		0.246965		1.18673
NOL11	Nucleolar protein 11		0.246961		0.988272
YIPF6	Protein YIPF;Protein YIPF6		0.246857		0.270866
IVD	Isovaleryl-CoA dehydrogenase, mitochondrial		0.246635		1.56838
PEX14	Peroxisomal membrane protein PEX14		0.246235		1.28829
MRPS27	28S ribosomal protein S27, mitochondrial		0.246142		1.01196
POLR2L	DNA-directed RNA polymerases I, II, and III subunit RPABC5		0.246138		1.35174
C10orf32-ASMT;C10orf32	UPF0693 protein C10orf32		0.245826		0.817767
MAP2K2	Dual specificity mitogen-activated protein kinase kinase 2		0.245804		1.17794
RECQL	ATP-dependent DNA helicase Q1		0.245642		3.58263
OTUD4	OTU domain-containing protein 4		0.245631		1.02509
FOXRED1	FAD-dependent oxidoreductase domain-containing protein 1		0.245245		0.713661
WDR43	WD repeat-containing protein 43		0.245167		3.46207
WDR3	WD repeat-containing protein 3		0.245164		2.08697
ATP5C1	ATP synthase subunit gamma, mitochondrial		0.244712		1.36372
NR3C1	Glucocorticoid receptor		0.244683		0.424313
RCN2	Reticulocalbin-2		0.244611		2.55665
PSMA5	Proteasome subunit alpha type-5		0.244493		2.3623
TAF10	Transcription initiation factor TFIID subunit 10		0.244481		0.34375
DYNC1I2	Cytoplasmic dynein 1 intermediate chain 2		0.24424		1.16881
LYN	Tyrosine-protein kinase Lyn		0.243825		0.907675
SKIV2L2	Superkiller viralicidic activity 2-like 2		0.24336		2.33112
PDXK	Pyridoxal kinase		0.243336		1.32019
ZYX	Zyxin		0.243207		0.96215
MON2	Protein MON2 homolog		0.243113		1.23285
MAVS	Mitochondrial antiviral-signaling protein		0.243072		0.768704
DKFZp566H1924;NPTN	Neuroplastin		0.241913		0.809537
DHX57	Putative ATP-dependent RNA helicase DHX57		0.241856		1.58599
HMCES	Embryonic stem cell-specific 5-hydroxymethylcytosine-binding protein		0.241309		1.11991
SLC29A1	Equilibrative nucleoside transporter 1		0.240693		1.37514
GSTK1	Glutathione S-transferase kappa 1		0.24052		0.649428
UBE2F	NEDD8-conjugating enzyme UBE2F		0.240452		0.275909
FAH	Fumarylacetoacetase		0.240424		0.764035
EDC4	Enhancer of mRNA-decapping protein 4		0.240403		1.59442
HSPA14	Heat shock 70 kDa protein 14		0.240316		2.01142
TRIM32	E3 ubiquitin-protein ligase TRIM32		0.239897		0.495661
CD59	CD59 glycoprotein		0.23952		0.326068
ACOX3	Peroxisomal acyl-coenzyme A oxidase 3		0.239393		0.570646
SLC25A32	Mitochondrial folate transporter/carrier		0.238939		0.581245
CHMP7	Charged multivesicular body protein 7		0.238564		1.31681
FAM21A	WASH complex subunit FAM21A		0.238471		0.468922
APOA1BP	NAD(P)H-hydrate epimerase		0.238101		1.07057
SIRT2	NAD-dependent protein deacetylase sirtuin-2		0.237511		0.153258
RPS14	40S ribosomal protein S14		0.237258		1.63596
RPS12	40S ribosomal protein S12		0.237208		1.56667
NRBP1	Nuclear receptor-binding protein		0.236964		2.07163
SND1	Staphylococcal nuclease domain-containing protein 1		0.236917		2.04946
FAM118A	Protein FAM118A		0.236893		0.553288
CPSF2	Cleavage and polyadenylation specificity factor subunit 2		0.2359		1.35158
MRPS12	28S ribosomal protein S12, mitochondrial		0.234806		1.65775
CDC37	Hsp90 co-chaperone Cdc37;Hsp90 co-chaperone Cdc37, N-terminally processed		0.234796		0.918452
DR1	Protein Dr1		0.23414		1.84903
HEXIM1	Protein HEXIM1		0.234124		1.13223
CHCHD4	Mitochondrial intermembrane space import and assembly protein 40		0.234007		0.109709
C7orf25	UPF0415 protein C7orf25		0.233957		0.31605
TMEM191A	Transmembrane protein 191A		0.233706		0.389834
LHFPL2	Lipoma HMGIC fusion partner-like 2 protein		0.233602		0.213851
FAM129B	Niban-like protein 1		0.233331		1.10235
RAB9A	Ras-related protein Rab-9A		0.233329		0.470791
TARS	Threonine--tRNA ligase, cytoplasmic		0.23332		1.18942
PHB	Prohibitin		0.23331		1.7413
RPL13A;RPL13a;RPL13AP3	60S ribosomal protein L13a;Putative 60S ribosomal protein L13a protein RPL13AP3		0.233264		1.25678
EEA1	Early endosome antigen 1		0.232903		1.24965
RAB5C	Ras-related protein Rab-5C		0.232691		1.07054
OSTF1	Osteoclast-stimulating factor 1		0.232629		0.68219
EIF2B2	Translation initiation factor eIF-2B subunit beta		0.232489		1.59491
RAD51	DNA repair protein RAD51 homolog 1		0.232382		0.331598
RPL28	60S ribosomal protein L28		0.232337		1.16016
RRP8	Ribosomal RNA-processing protein 8		0.232037		0.694782
TIMM22	Mitochondrial import inner membrane translocase subunit Tim22		0.231945		0.25671
ATP5L	ATP synthase subunit g, mitochondrial		0.231916		0.73364
SYNCRIP	Heterogeneous nuclear ribonucleoprotein Q		0.231841		1.90286
SGSH	N-sulphoglucosamine sulphohydrolase		0.231464		0.172432
TFDP1	Transcription factor Dp-1		0.228854		0.105411
HMBS	Porphobilinogen deaminase		0.228698		1.66909
CAST	Calpastatin		0.228594		0.724221
LEMD3	Inner nuclear membrane protein Man1		0.228476		0.689983
IDE	Insulin-degrading enzyme		0.228079		2.49297
HK2	Hexokinase;Hexokinase-2		0.228055		0.660298
BSG	Basigin		0.227904		1.03985
RPRD1B	Regulation of nuclear pre-mRNA domain-containing protein 1B		0.227594		0.723247
PGAM5	Serine/threonine-protein phosphatase PGAM5, mitochondrial		0.227177		1.85064
NT5DC1	5-nucleotidase domain-containing protein 1		0.226994		1.45793
RPL30	60S ribosomal protein L30		0.226405		0.415963
CBR1	Carbonyl reductase [NADPH] 1		0.226404		2.30165
RBMXL1	RNA binding motif protein, X-linked-like-1		0.225943		0.630331
MRPL2	39S ribosomal protein L2, mitochondrial		0.225458		2.67033
MYO18A	Unconventional myosin-XVIIIa		0.22537		0.696908
NUTF2	Nuclear transport factor 2		0.225194		1.67531
NDRG2	Protein NDRG2		0.224798		0.455457
EPS15L1	Epidermal growth factor receptor substrate 15-like 1		0.224023		0.905737
USP8	Ubiquitin carboxyl-terminal hydrolase 8		0.223846		0.785186
CORO1C	Coronin-1C;Coronin		0.22364		1.04255
PSMB3	Proteasome subunit beta type-3		0.223481		0.834132
RPS6KB2	Ribosomal protein S6 kinase beta-2		0.223396		0.438877
CCDC6	Coiled-coil domain-containing protein 6		0.223328		0.72554
ATXN1L	Ataxin-1-like		0.223251		0.345519
BID	BH3-interacting domain death agonist;BH3-interacting domain death agonist p15;BH3-interacting domain death agonist p13;BH3-interacting domain death agonist p11		0.223247		0.572145
KLHL42	Kelch-like protein 42		0.223193		0.422058
TACO1	Translational activator of cytochrome c oxidase 1		0.222963		0.475787
LRWD1	Leucine-rich repeat and WD repeat-containing protein 1		0.222937		1.16717
MCCC1	Methylcrotonoyl-CoA carboxylase subunit alpha, mitochondrial		0.222928		0.309555
SCARA3	Scavenger receptor class A member 3		0.222557		0.829456
YWHAG	14-3-3 protein gamma;14-3-3 protein gamma, N-terminally processed		0.221661		0.991337
TONSL	Tonsoku-like protein		0.221516		0.498732
SAFB	Scaffold attachment factor B1		0.221357		1.06598
AK6;TAF9	Adenylate kinase isoenzyme 6		0.221006		3.24696
ARFGAP1	ADP-ribosylation factor GTPase-activating protein 1		0.22098		1.58988
TRMT10A	tRNA methyltransferase 10 homolog A		0.22072		0.564908
NUMB	Protein numb homolog		0.220694		0.905903
ENPP4	Bis(5-adenosyl)-triphosphatase ENPP4		0.220655		2.55733
THG1L	Probable tRNA(His) guanylyltransferase		0.220129		0.23637
NIFK	MKI67 FHA domain-interacting nucleolar phosphoprotein		0.219758		1.36214
GNB4	Guanine nucleotide-binding protein subunit beta-4		0.219139		1.08968
GGNBP2	Gametogenetin-binding protein 2		0.218957		0.304966
USP42	Ubiquitin carboxyl-terminal hydrolase 42		0.218943		0.447656
RALGAPA2	Ral GTPase-activating protein subunit alpha-2		0.218854		0.146259
MIF	Macrophage migration inhibitory factor		0.218602		0.485299
CISD2	CDGSH iron-sulfur domain-containing protein 2		0.218543		2.33949
UNC119	Protein unc-119 homolog A		0.218497		0.622493
ELAC2	Zinc phosphodiesterase ELAC protein 2		0.2183		0.80272
ME2	NAD-dependent malic enzyme, mitochondrial		0.218005		1.21632
TMEM11	Transmembrane protein 11, mitochondrial		0.217985		1.09415
TMEM126A	Transmembrane protein 126A		0.2178		1.91113
CTNNBL1	Beta-catenin-like protein 1		0.217683		1.15985
MDH1			0.217683		0.184662
BCCIP	BRCA2 and CDKN1A-interacting protein		0.217627		1.67759
ORC3	Origin recognition complex subunit 3		0.217018		1.17697
FTSJ3	pre-rRNA processing protein FTSJ3		0.216763		1.55912
PHB2	Prohibitin-2		0.216575		1.37948
TAF8	Transcription initiation factor TFIID subunit 8		0.21637		0.0888698
PFKP	ATP-dependent 6-phosphofructokinase, platelet type		0.216366		3.23606
DCAF13	DDB1- and CUL4-associated factor 13		0.21623		1.0133
GOT2	Aspartate aminotransferase, mitochondrial		0.215946		1.17588
RPSA	40S ribosomal protein SA		0.215752		2.246
ANKLE2	Ankyrin repeat and LEM domain-containing protein 2		0.215696		1.21818
MAGOHB	Protein mago nashi homolog 2		0.215535		1.9056
ICT1	Peptidyl-tRNA hydrolase ICT1, mitochondrial		0.215531		0.604787
UBAP2L	Ubiquitin-associated protein 2-like		0.215309		1.2713
MAPK8	Mitogen-activated protein kinase 8		0.215309		0.53552
PRC1	Protein regulator of cytokinesis 1		0.215219		0.512911
WDR13	WD repeat-containing protein 13		0.214991		0.393164
HSPA12A	Heat shock 70 kDa protein 12A		0.214842		1.95261
PEPD	Xaa-Pro dipeptidase		0.214404		0.839966
COPS5	COP9 signalosome complex subunit 5		0.213834		1.78292
RPP30	Ribonuclease P protein subunit p30		0.213725		0.729324
GDAP2	Ganglioside-induced differentiation-associated protein 2		0.213622		0.255879
PTRHD1	Putative peptidyl-tRNA hydrolase PTRHD1		0.213536		0.771755
CD2AP	CD2-associated protein		0.213521		2.03981
UBXN7	UBX domain-containing protein 7		0.213306		2.24643
POLR2M	DNA-directed RNA polymerase II subunit GRINL1A, isoforms 4/5		0.212491		0.363044
SMTN	Smoothelin		0.212391		1.53751
CCNK	Cyclin-K		0.211808		0.628256
RNASET2	Ribonuclease T2		0.211665		0.27742
MRPL44	39S ribosomal protein L44, mitochondrial		0.211487		1.6596
PDCD5	Programmed cell death protein 5		0.211297		1.07477
CASC5	Protein CASC5		0.211159		1.99975
CRTC1	CREB-regulated transcription coactivator 1		0.211126		0.3539
DSTN	Destrin		0.210592		0.67887
FBXO30	F-box only protein 30		0.210505		0.637788
CENPP	Centromere protein P		0.210466		0.18756
RPL10A	60S ribosomal protein L10a		0.210391		0.930331
ARFGEF1	Brefeldin A-inhibited guanine nucleotide-exchange protein 1		0.210227		0.957733
CBWD3;CBWD5;CBWD1;CBWD2;CBWD6;CBWD7	COBW domain-containing protein 3;COBW domain-containing protein 5;COBW domain-containing protein 1;COBW domain-containing protein 2;COBW domain-containing protein 6		0.209832		0.398705
KCNAB2	Voltage-gated potassium channel subunit beta-2		0.208998		0.0872833
SEC61A1	Protein transport protein Sec61 subunit alpha isoform 1		0.208717		1.0232
ELMSAN1	ELM2 and SANT domain-containing protein 1		0.208633		0.902659
TMED5	Transmembrane emp24 domain-containing protein 5		0.207958		0.708445
CDK1;CDC2	Cyclin-dependent kinase 1		0.207886		1.77369
ATP5B	ATP synthase subunit beta, mitochondrial;ATP synthase subunit beta		0.207838		2.48861
ATP1B3	Sodium/potassium-transporting ATPase subunit beta-3		0.207676		0.776062
ENO1	Alpha-enolase		0.207658		1.17047
ASNSD1	Asparagine synthetase domain-containing protein 1		0.206596		0.229928
ANKRD50	Ankyrin repeat domain-containing protein 50		0.206385		0.137468
PNN	Pinin		0.206184		0.853567
FIP1L1	Pre-mRNA 3-end-processing factor FIP1		0.206066		1.32817
CCBL2	Kynurenine--oxoglutarate transaminase 3		0.205783		0.333832
DNAJC7	DnaJ homolog subfamily C member 7		0.204218		0.671848
WDR74	WD repeat-containing protein 74		0.204156		0.737301
EMC1	ER membrane protein complex subunit 1		0.204028		0.864986
PIK3CA	Phosphatidylinositol 4,5-bisphosphate 3-kinase catalytic subunit alpha isoform		0.203923		0.316024
PARP4	Poly [ADP-ribose] polymerase 4		0.203763		1.66043
FIGNL1	Fidgetin-like protein 1		0.203618		0.258063
MMADHC	Methylmalonic aciduria and homocystinuria type D protein, mitochondrial		0.203297		0.313516
HNRNPH2	Heterogeneous nuclear ribonucleoprotein H2		0.202971		1.3252
NENF	Neudesin		0.202864		1.88382
NAB2	NGFI-A-binding protein 2		0.202597		0.595804
BOP1	Ribosome biogenesis protein BOP1		0.202351		1.41257
CLPX	ATP-dependent Clp protease ATP-binding subunit clpX-like, mitochondrial		0.202192		0.987716
WDR12	Ribosome biogenesis protein WDR12		0.201917		0.881438
RPS10	40S ribosomal protein S10		0.201907		1.10388
C1GALT1	Glycoprotein-N-acetylgalactosamine 3-beta-galactosyltransferase 1		0.201854		0.863853
TSSC4	Protein TSSC4		0.201711		0.940196
SEPHS1	Selenide, water dikinase 1		0.201479		0.761409
ROMO1	Reactive oxygen species modulator 1		0.201256		0.628299
FMNL1	Formin-like protein 1		0.200765		0.201092
HPRT1	Hypoxanthine-guanine phosphoribosyltransferase		0.200244		1.49904
RAB14	Ras-related protein Rab-14		0.199981		1.0225
PRCC	Proline-rich protein PRCC		0.199799		0.403513
STX7	Syntaxin-7		0.199308		1.16492
VPS45	Vacuolar protein sorting-associated protein 45		0.19911		0.833563
USP33	Ubiquitin carboxyl-terminal hydrolase 33		0.198805		0.392657
LNP	Protein lunapark		0.198652		0.472204
SLC41A3	Solute carrier family 41 member 3		0.198338		0.721682
NACA	Nascent polypeptide-associated complex subunit alpha;Nascent polypeptide-associated complex subunit alpha, muscle-specific form		0.197909		0.303349
UCHL5	Ubiquitin carboxyl-terminal hydrolase;Ubiquitin carboxyl-terminal hydrolase isozyme L5		0.197894		0.358155
RABEPK	Rab9 effector protein with kelch motifs		0.19754		0.696814
PPP2CB	Serine/threonine-protein phosphatase 2A catalytic subunit beta isoform;Serine/threonine-protein phosphatase		0.197246		0.529575
POU2F1;POU2F2;POU2F3	POU domain, class 2, transcription factor 1;POU domain protein;POU domain, class 2, transcription factor 2;POU domain, class 2, transcription factor 3		0.197123		0.36811
MTERF4	Transcription termination factor 4, mitochondrial;mTERF domain-containing protein 2 processed		0.196623		0.166786
MDN1	Midasin		0.196488		0.672463
RPL23	60S ribosomal protein L23		0.196138		1.75691
TAGLN3	Transgelin-3		0.196105		0.210789
RAB7A	Ras-related protein Rab-7a		0.195675		2.63487
LUZP1	Leucine zipper protein 1		0.195643		1.03368
LSG1	Large subunit GTPase 1 homolog		0.195339		1.54546
RPL5	60S ribosomal protein L5		0.194884		1.32828
ACAT1	Acetyl-CoA acetyltransferase, mitochondrial		0.19479		2.12563
FAM3C	Protein FAM3C		0.194551		0.644603
CFAP20	Cilia- and flagella-associated protein 20		0.194548		0.447796
DESI2	Desumoylating isopeptidase 2		0.194486		0.0712095
MRPS14	28S ribosomal protein S14, mitochondrial		0.194303		0.507158
APOL2	Apolipoprotein L2		0.194246		0.485431
SPATA5L1	Spermatogenesis-associated protein 5-like protein 1		0.193666		0.553621
PGAP1	GPI inositol-deacylase		0.193396		0.549647
CFL1	Cofilin-1		0.19265		0.976521
MBOAT7	Lysophospholipid acyltransferase 7		0.192085		0.556592
MPHOSPH10	U3 small nucleolar ribonucleoprotein protein MPP10		0.192013		0.960278
MTX3	Metaxin-3		0.191919		0.212954
ATP5S	ATP synthase subunit s, mitochondrial		0.191899		0.148349
SRM	Spermidine synthase		0.19164		2.29009
HGH1	Protein HGH1 homolog		0.191199		0.974804
GTF2E1	General transcription factor IIE subunit 1		0.191092		0.409568
RRN3;RRN3P2	RNA polymerase I-specific transcription initiation factor RRN3;Putative RRN3-like protein RRN3P2		0.191086		0.568332
PTBP1	Polypyrimidine tract-binding protein 1		0.191062		0.751186
ASPH	Aspartyl/asparaginyl beta-hydroxylase		0.19087		1.20944
ANAPC7	Anaphase-promoting complex subunit 7		0.190238		0.780522
DDX46			0.190074		1.14452
SDC1	Syndecan-1		0.190023		0.292109
NDUFS8	NADH dehydrogenase [ubiquinone] iron-sulfur protein 8, mitochondrial		0.189915		0.391865
PLEKHA2	Pleckstrin homology domain-containing family A member 2		0.189914		0.0925141
XPO7	Exportin-7		0.189818		2.40668
NAF1	H/ACA ribonucleoprotein complex non-core subunit NAF1		0.189752		0.657735
RPS18	40S ribosomal protein S18		0.189554		0.613598
RPL27A	60S ribosomal protein L27a		0.189498		1.07592
GFM1	Elongation factor G, mitochondrial		0.189496		1.19016
TTPAL	Alpha-tocopherol transfer protein-like		0.189461		1.17327
NUDT9	ADP-ribose pyrophosphatase, mitochondrial		0.189246		0.582446
METTL5	Methyltransferase-like protein 5		0.189124		0.112791
OPA1	Dynamin-like 120 kDa protein, mitochondrial;Dynamin-like 120 kDa protein, form S1		0.189045		1.0834
KARS	Lysine--tRNA ligase		0.18903		1.96439
TBC1D15	TBC1 domain family member 15		0.188853		0.610526
RBM17	Splicing factor 45		0.188849		1.04492
UBE2Q1	Ubiquitin-conjugating enzyme E2 Q1		0.188784		0.352433
KMT2D	Histone-lysine N-methyltransferase 2D		0.188382		0.311706
TIMP1	Metalloproteinase inhibitor 1		0.187897		0.41878
PCID2	PCI domain-containing protein 2		0.187831		1.85416
BCL10	B-cell lymphoma/leukemia 10		0.187807		0.371642
TWF1	Twinfilin-1		0.187696		0.722232
PIH1D1	PIH1 domain-containing protein 1		0.187439		1.64749
RABEP1	Rab GTPase-binding effector protein 1		0.187386		0.18956
RNF14	E3 ubiquitin-protein ligase RNF14		0.187269		0.406223
COX4I1	Cytochrome c oxidase subunit 4 isoform 1, mitochondrial		0.187052		0.817763
MRPL40	39S ribosomal protein L40, mitochondrial		0.186902		0.889226
KDELR1	ER lumen protein-retaining receptor 1;ER lumen protein-retaining receptor		0.186732		0.228935
VTA1	Vacuolar protein sorting-associated protein VTA1 homolog		0.186434		0.543329
PDCD2	Programmed cell death protein 2		0.186417		1.46433
RPL37A	60S ribosomal protein L37a		0.186072		0.315858
GRPEL2	GrpE protein homolog 2, mitochondrial		0.185754		0.298066
POLR2J3;POLR2J2;POLR2J	DNA-directed RNA polymerase II subunit RPB11-b2;DNA-directed RNA polymerase II subunit RPB11-b1;DNA-directed RNA polymerase II subunit RPB11-a		0.185733		0.12648
TRAPPC8	Trafficking protein particle complex subunit 8		0.185717		0.186837
CD81	Tetraspanin;CD81 antigen		0.185611		0.521528
MLEC	Malectin		0.185106		1.32727
DNASE2	Deoxyribonuclease-2-alpha		0.185038		0.144682
ZNF185	Zinc finger protein 185		0.184646		2.30851
SCAMP2	Secretory carrier-associated membrane protein 2		0.184237		0.290192
TMEM263	Transmembrane protein 263		0.184209		0.731861
ORMDL3	ORM1-like protein 3		0.184194		0.101083
GTPBP4	Nucleolar GTP-binding protein 1		0.183941		1.35144
KIF4A	Chromosome-associated kinesin KIF4A		0.183628		1.91832
SMAD3	Mothers against decapentaplegic homolog 3		0.183242		0.438764
GGA3	ADP-ribosylation factor-binding protein GGA3		0.183167		0.630379
FLCN	Folliculin		0.183151		0.304342
ARHGAP28	Rho GTPase-activating protein 28		0.18296		0.138868
SPR	Sepiapterin reductase		0.182679		0.481644
BCAP29	B-cell receptor-associated protein 29		0.182322		0.422342
RPS6	40S ribosomal protein S6		0.181917		1.26771
DLGAP5	Disks large-associated protein 5		0.181667		1.62814
RPL13	60S ribosomal protein L13		0.181339		2.09128
DDX39A	ATP-dependent RNA helicase DDX39A		0.181319		1.16178
PSEN1;PSEN2	Presenilin-1;Presenilin-1 NTF subunit;Presenilin-1 CTF subunit;Presenilin-1 CTF12;Presenilin-2;Presenilin-2 NTF subunit;Presenilin-2 CTF subunit;Presenilin		0.181145		0.279708
TXNDC5	Thioredoxin domain-containing protein 5		0.181074		2.9358
ZNHIT3	Zinc finger HIT domain-containing protein 3		0.180171		1.58417
PDCL3	Phosducin-like protein 3		0.179979		1.21374
POLR1B	DNA-directed RNA polymerase I subunit RPA2		0.17963		0.569405
SLU7	Pre-mRNA-splicing factor SLU7		0.179307		0.191356
APOOL	MICOS complex subunit MIC27		0.179211		0.323107
CPNE1	Copine-1		0.179165		0.997026
NHEJ1	Non-homologous end-joining factor 1		0.179117		0.404603
CDC16	Cell division cycle protein 16 homolog		0.178999		1.578
PPP6C	Serine/threonine-protein phosphatase 6 catalytic subunit;Serine/threonine-protein phosphatase 6 catalytic subunit, N-terminally processed		0.178837		0.735786
HNRNPA1;HNRNPA1L2	Heterogeneous nuclear ribonucleoprotein A1;Heterogeneous nuclear ribonucleoprotein A1, N-terminally processed;Heterogeneous nuclear ribonucleoprotein A1-like 2		0.178687		0.42738
AARS2	Alanine--tRNA ligase, mitochondrial		0.178402		1.20732
CNNM3	Metal transporter CNNM3		0.178291		0.545169
ORC4	Origin recognition complex subunit 4		0.178278		0.271371
IMP4	U3 small nucleolar ribonucleoprotein protein IMP4		0.178204		0.604512
API5	Apoptosis inhibitor 5		0.178192		0.129348
MIB1	E3 ubiquitin-protein ligase MIB1		0.178113		0.173028
MRPL33	39S ribosomal protein L33, mitochondrial		0.177823		0.195266
ABHD14B	Alpha/beta hydrolase domain-containing protein 14B		0.177467		1.20254
DPP8	Dipeptidyl peptidase 8		0.177032		0.142837
PLAA	Phospholipase A-2-activating protein		0.176584		2.75244
ASUN	Protein asunder homolog		0.176462		1.025
HSPA8	Heat shock cognate 71 kDa protein		0.176127		1.75115
SUPT7L	STAGA complex 65 subunit gamma		0.175807		0.337795
GSTO1	Glutathione S-transferase omega-1		0.175779		1.37404
PTGR2	Prostaglandin reductase 2		0.175751		0.7259
GPHN	Gephyrin;Molybdopterin adenylyltransferase;Molybdopterin molybdenumtransferase		0.175436		2.58311
FLAD1	FAD synthase;Molybdenum cofactor biosynthesis protein-like region;FAD synthase region		0.175325		0.404613
TMEM261	Transmembrane protein 261		0.175144		0.35624
MIA3	Melanoma inhibitory activity protein 3		0.175043		0.474949
PELO	Protein pelota homolog		0.174854		1.11725
RANGAP1	Ran GTPase-activating protein 1		0.17452		0.876336
ANXA2;ANXA2P2	Annexin A2;Annexin;Putative annexin A2-like protein		0.174516		1.97874
BMS1	Ribosome biogenesis protein BMS1 homolog		0.17446		1.53656
PSMC1	26S protease regulatory subunit 4		0.174374		1.00955
GTF2H2C;GTF2H2	General transcription factor IIH subunit 2-like protein;General transcription factor IIH subunit 2		0.174105		0.679784
CIAO1	Probable cytosolic iron-sulfur protein assembly protein CIAO1		0.174101		1.70242
HSD17B11	Estradiol 17-beta-dehydrogenase 11		0.174044		1.00335
EFTUD2	116 kDa U5 small nuclear ribonucleoprotein component		0.173957		1.81003
SPCS2	Signal peptidase complex subunit 2		0.173373		1.16676
ARL6IP4	ADP-ribosylation factor-like protein 6-interacting protein 4		0.173316		1.81654
URB1	Nucleolar pre-ribosomal-associated protein 1		0.172889		0.593836
ACTR5	Actin-related protein 5		0.172828		0.425285
RNF126	E3 ubiquitin-protein ligase RNF126		0.172588		0.389624
ITGA6	Integrin alpha-6;Integrin alpha-6 heavy chain;Integrin alpha-6 light chain;Processed integrin alpha-6		0.172567		0.414138
EIF1AD	Probable RNA-binding protein EIF1AD		0.172331		0.287035
VPS4B	Vacuolar protein sorting-associated protein 4B		0.172203		0.987208
IGF1R	Tyrosine-protein kinase receptor;Insulin-like growth factor 1 receptor;Insulin-like growth factor 1 receptor alpha chain;Insulin-like growth factor 1 receptor beta chain		0.172149		0.449379
RAB31	Ras-related protein Rab-31		0.172087		0.611005
CNBP	Cellular nucleic acid-binding protein		0.171844		0.559252
PRPF3	U4/U6 small nuclear ribonucleoprotein Prp3		0.171803		0.796232
PRDX6	Peroxiredoxin-6		0.171695		1.86998
[truncated: 4,173 more rows]

## Sheet: Supplementary Table 1d
Supplementary Table 1. Proteomic data, related to Extended Data Figures 1d, 1f, 2c and 3c
(d) Label-free proteomic analysis of TRiC-Halo-tag pulldown from ribosome pellet fractions of a stable U2OS cell line expressing CCT4-Halo, treated with 100 µg/mL cycloheximide (CHX), and compared to the same cell line treated with 300 µg/mL puromycin (Puro), followed by in-dish crosslinking using 2 mM dithiobis(succinimidyl propionate) (DSP), related to Extended Data Figure 3c. Enrichment of rib…
Gene names	Description	Classification	Log2 Fold Change	p-value (-log10)
HSPA5	78 kDa glucose-regulated protein		2.54795	2.33693
HNRNPU	Heterogeneous nuclear ribonucleoprotein U		2.17988	1.17964
ACIN1			2.05167	0.983335
SRSF3	Serine/arginine-rich splicing factor 3		2.01575	1.08811
RPLP2	60S acidic ribosomal protein P2	Ribosome	1.97468	1.21934
RPS20	40S ribosomal protein S20	Ribosome	1.95097	0.901732
RPL9	60S ribosomal protein L9	Ribosome	1.94492	1.02458
RPL3	60S ribosomal protein L3	Ribosome	1.85968	1.39211
COLGALT1	Procollagen galactosyltransferase 1		1.77179	1.61205
MAD1L1	Mitotic spindle assembly checkpoint protein MAD1		1.7347	1.99097
SF3A1	Splicing factor 3A subunit 1		1.66095	0.889376
SEPT9	Septin-9		1.55323	0.580548
VARS	Valine--tRNA ligase		1.54302	0.892783
NAP1L1			1.53429	0.528731
POLR1C	DNA-directed RNA polymerases I and III subunit RPAC1		1.52644	0.87751
RPS12	40S ribosomal protein S12	Ribosome	1.49728	1.64903
RPS17	40S ribosomal protein S17	Ribosome	1.48005	0.721174
RPS4X	40S ribosomal protein S4, X isoform	Ribosome	1.47481	1.16738
PPP1CA	Serine/threonine-protein phosphatase;Serine/threonine-protein phosphatase PP1-alpha catalytic subunit		1.45448	0.896261
RPL14	60S ribosomal protein L14	Ribosome	1.45	0.715372
LIMA1	LIM domain and actin-binding protein 1		1.42719	0.911801
SRSF4	Serine/arginine-rich splicing factor 4		1.42706	0.691218
QKI	Protein quaking		1.42186	0.961906
RPL4	60S ribosomal protein L4	Ribosome	1.40937	2.04517
PALLD	Palladin		1.38998	1.1462
PLOD1	Procollagen-lysine,2-oxoglutarate 5-dioxygenase 1		1.38226	2.08898
PPP4R1	Serine/threonine-protein phosphatase 4 regulatory subunit 1		1.37047	0.801875
GAPDH	Glyceraldehyde-3-phosphate dehydrogenase		1.34624	0.824101
CDKN2AIPNL	CDKN2AIP N-terminal-like protein		1.33733	2.07554
CLUH			1.32515	0.648987
DKC1	H/ACA ribonucleoprotein complex subunit 4		1.30648	1.03022
EIF2S3;EIF2S3L	Eukaryotic translation initiation factor 2 subunit 3;Putative eukaryotic translation initiation factor 2 subunit 3-like protein		1.3023	1.52008
SUPT16H	FACT complex subunit SPT16		1.26675	1.03617
SET;SETSIP	Protein SET;Protein SETSIP		1.25837	0.609333
FABP5	Fatty acid-binding protein, epidermal		1.25127	1.58653
KHSRP	Far upstream element-binding protein 2		1.24566	0.766947
POLR2B	DNA-directed RNA polymerase;DNA-directed RNA polymerase II subunit RPB2		1.23082	0.807585
SEPT8	Septin-8		1.22064	0.879242
PCBP1	Poly(rC)-binding protein 1		1.21669	0.4284
RPL5	60S ribosomal protein L5	Ribosome	1.21475	0.446808
SRRM2	Serine/arginine repetitive matrix protein 2		1.2116	0.681788
SARNP	SAP domain-containing ribonucleoprotein		1.20863	2.69241
IK	Protein Red		1.20675	0.606271
CPSF2	Cleavage and polyadenylation specificity factor subunit 2		1.20657	0.641369
ACTR1A	Alpha-centractin		1.19499	2.44468
PPIA	Peptidyl-prolyl cis-trans isomerase A;Peptidyl-prolyl cis-trans isomerase A, N-terminally processed;Peptidyl-prolyl cis-trans isomerase		1.19499	0.770878
RBMX	RNA-binding motif protein, X chromosome;RNA-binding motif protein, X chromosome, N-terminally processed		1.19499	2.44468
DDOST	Dolichyl-diphosphooligosaccharide--protein glycosyltransferase 48 kDa subunit		1.19063	4.22344
APRT	Adenine phosphoribosyltransferase		1.18543	3.67035
PPIG	Peptidyl-prolyl cis-trans isomerase;Peptidyl-prolyl cis-trans isomerase G		1.18294	0.701586
PRPF38A	Pre-mRNA-splicing factor 38A		1.17472	0.920741
WDR70	WD repeat-containing protein 70		1.17462	0.988675
RPS6	40S ribosomal protein S6	Ribosome	1.1692	0.527219
MRPS14	28S ribosomal protein S14, mitochondrial		1.16206	2.6192
RPL22	60S ribosomal protein L22	Ribosome	1.15802	0.760788
PTBP1	Polypyrimidine tract-binding protein 1		1.13712	0.523929
CALD1	Caldesmon		1.13319	0.696693
EIF3D	Eukaryotic translation initiation factor 3 subunit D		1.13077	0.834979
ACTN1			1.1197	1.5601
NPM3	Nucleoplasmin-3		1.1141	0.605351
FAM207A	Protein FAM207A		1.10652	0.762093
OGT	UDP-N-acetylglucosamine--peptide N-acetylglucosaminyltransferase 110 kDa subunit		1.09374	0.769606
PRRC2C	Protein PRRC2C		1.0843	0.446393
FAU	40S ribosomal protein S30		1.08139	2.01363
PPP2R1A	Serine/threonine-protein phosphatase 2A 65 kDa regulatory subunit A alpha isoform		1.0662	0.434829
CCDC93	Coiled-coil domain-containing protein 93		1.06577	0.999221
RPS2	40S ribosomal protein S2	Ribosome	1.03636	0.474337
RTCB	tRNA-splicing ligase RtcB homolog		1.02857	0.752617
SRSF7	Serine/arginine-rich splicing factor 7		1.02168	0.596287
RPS9	40S ribosomal protein S9	Ribosome	1.02125	1.35153
NCOA5	Nuclear receptor coactivator 5		1.00786	1.22176
DHX15	Pre-mRNA-splicing factor ATP-dependent RNA helicase DHX15		1.00392	0.565883
LIN7C	Protein lin-7 homolog C		1.00151	0.59664
ALYREF	THO complex subunit 4		1	0
FBL	rRNA 2-O-methyltransferase fibrillarin		0.995152	0.388169
PDIA3	Protein disulfide-isomerase A3		0.992466	1.1639
TAOK1	Serine/threonine-protein kinase TAO1		0.979473	1.11322
EIF4A1;EIF4A2	Eukaryotic initiation factor 4A-I;Eukaryotic initiation factor 4A-II;Eukaryotic initiation factor 4A-II, N-terminally processed		0.974068	0.486478
SEC16A	Protein transport protein Sec16A		0.966498	0.731496
CSTF2T	Cleavage stimulation factor subunit 2 tau variant		0.952797	0.914892
TOR1AIP1	Torsin-1A-interacting protein 1		0.951813	0.607359
H1F0	Histone H1.0;Histone H1.0, N-terminally processed		0.945845	0.322467
MTA2	Metastasis-associated protein MTA2		0.945242	0.605764
BUB3	Mitotic checkpoint protein BUB3		0.941376	1.04499
HNRNPH2	Heterogeneous nuclear ribonucleoprotein H2		0.933633	0.477541
RRM2	Ribonucleoside-diphosphate reductase subunit M2		0.925623	1.09153
MRPL27	39S ribosomal protein L27, mitochondrial		0.924557	1.02356
TGFB1I1	Transforming growth factor beta-1-induced transcript 1 protein		0.920133	1.04273
PNN	Pinin		0.918784	0.622781
AAK1	AP2-associated protein kinase 1		0.917967	0.979099
CYFIP1;CYFIP2	Cytoplasmic FMR1-interacting protein 1;Cytoplasmic FMR1-interacting protein 2		0.916415	0.997744
HSP90AB1	Heat shock protein HSP 90-beta		0.912322	0.519428
RPS21	40S ribosomal protein S21	Ribosome	0.912322	0.405252
GIGYF2	PERQ amino acid-rich with GYF domain-containing protein 2		0.906676	0.436757
SNRPC	U1 small nuclear ribonucleoprotein C		0.904433	0.503425
CDC73	Parafibromin		0.889352	0.512373
LARP1	La-related protein 1		0.889005	0.452499
POLA1	DNA polymerase;DNA polymerase alpha catalytic subunit		0.88726	1.7017
NOP2	Probable 28S rRNA (cytosine(4447)-C(5))-methyltransferase		0.877839	0.377152
SRSF10	Serine/arginine-rich splicing factor 10		0.870163	0.609232
RPLP1	60S acidic ribosomal protein P1	Ribosome	0.862804	0.666321
RPS26;RPS26P11	40S ribosomal protein S26;Putative 40S ribosomal protein S26-like 1	Ribosome	0.861925	0.394452
ENO1	Alpha-enolase		0.861654	0.826873
EPB41L2	Band 4.1-like protein 2		0.861654	0.866227
EZR	Ezrin		0.861654	0.866227
SSRP1	FACT complex subunit SSRP1		0.855047	0.362989
RALY	RNA-binding protein Raly		0.853927	1.19517
ACTR10	Actin-related protein 10		0.848398	0.734785
VPS18	Vacuolar protein sorting-associated protein 18 homolog		0.84824	0.542777
DHRS2	Dehydrogenase/reductase SDR family member 2, mitochondrial		0.846927	0.673269
NEXN	Nexilin		0.844453	0.321717
GINS4	DNA replication complex GINS protein SLD5;DNA replication complex GINS protein SLD5;DNA replication complex GINS protein SLD5, N-terminally processed		0.839898	0.935384
EDC4	Enhancer of mRNA-decapping protein 4		0.839145	0.623027
SEPT11	Septin-11		0.838327	0.624396
SUPT5H	Transcription elongation factor SPT5		0.83637	0.415912
CCDC124	Coiled-coil domain-containing protein 124		0.829252	0.912809
WTAP	Pre-mRNA-splicing regulator WTAP		0.828123	0.361659
VWA8	von Willebrand factor A domain-containing protein 8		0.825603	1.42932
H2BFS;HIST1H2BK	Histone H2B type F-S;Histone H2B type 1-K		0.821898	0.358713
AHNAK	Neuroblast differentiation-associated protein AHNAK		0.821888	0.304063
NOP58	Nucleolar protein 58		0.817122	0.399445
RRP9	U3 small nucleolar RNA-interacting protein 2		0.816779	0.8561
KIF7	Kinesin-like protein KIF7		0.816241	1.05409
CTCF	Transcriptional repressor CTCF		0.816115	1.37668
TRIM28	Transcription intermediary factor 1-beta		0.811351	0.388928
LUC7L2	Putative RNA-binding protein Luc7-like 2		0.809058	0.987095
RBBP4	Histone-binding protein RBBP4		0.805883	0.319203
HIST1H1C	Histone H1.2		0.805665	0.38695
TNS1	Tensin-1		0.805467	1.02554
RPS19	40S ribosomal protein S19	Ribosome	0.805013	0.573494
SAFB	Scaffold attachment factor B1		0.804993	0.627407
LEPRE1	Prolyl 3-hydroxylase 1		0.804165	0.649075
FKBP12-Exin;FKBP1A	Peptidyl-prolyl cis-trans isomerase;Peptidyl-prolyl cis-trans isomerase FKBP1A		0.801409	1.06481
NCOR2	Nuclear receptor corepressor 2		0.798746	0.416355
NPM1	Nucleophosmin		0.785381	0.393504
IGF2R	Cation-independent mannose-6-phosphate receptor		0.781281	0.787024
EPRS	Bifunctional glutamate/proline--tRNA ligase;Glutamate--tRNA ligase;Proline--tRNA ligase		0.7757	0.405727
SKIV2L2	Superkiller viralicidic activity 2-like 2		0.774173	0.312805
EEF2	Elongation factor 2		0.773976	0.573796
PRDX6	Peroxiredoxin-6		0.773495	0.631068
HNRNPR	Heterogeneous nuclear ribonucleoprotein R		0.773243	0.294861
YWHAH	14-3-3 protein eta		0.769349	2.98334
PDPR	Pyruvate dehydrogenase phosphatase regulatory subunit, mitochondrial		0.765309	0.31191
PPWD1	Peptidylprolyl isomerase domain and WD repeat-containing protein 1		0.762001	0.632278
SRSF2	Serine/arginine-rich splicing factor 2		0.760763	0.908534
ARHGEF18	Rho guanine nucleotide exchange factor 18		0.758295	2.37795
SIPA1L3	Signal-induced proliferation-associated 1-like protein 3		0.750411	1.4454
BYSL	Bystin		0.750206	0.377797
EMG1	Ribosomal RNA small subunit methyltransferase NEP1		0.74957	0.29545
CLASP1	CLIP-associating protein 1		0.747401	1.09859
EIF3C;EIF3CL	Eukaryotic translation initiation factor 3 subunit C;Eukaryotic translation initiation factor 3 subunit C-like protein		0.74639	0.292256
RSL1D1	Ribosomal L1 domain-containing protein 1		0.746315	0.882485
NHP2L1	NHP2-like protein 1;NHP2-like protein 1, N-terminally processed		0.744574	0.21784
HIST2H3A	Histone H3.2		0.743501	0.439234
MAPK1IP1L	MAPK-interacting and spindle-stabilizing protein-like		0.742429	0.640113
TRA2B	Transformer-2 protein homolog beta		0.742213	0.370277
RPL10A	60S ribosomal protein L10a		0.740228	0.364271
NIPBL	Nipped-B-like protein		0.740227	1.71431
TOR1AIP1	Torsin-1A-interacting protein 1		0.739732	0.634379
RPL26	60S ribosomal protein L26	Ribosome	0.739104	0.68865
CKAP4	Cytoskeleton-associated protein 4		0.730882	0.885386
RPS28	40S ribosomal protein S28	Ribosome	0.729698	0.242269
SRRM1	Serine/arginine repetitive matrix protein 1		0.728308	1.12772
WDR12	Ribosome biogenesis protein WDR12		0.727703	1.82575
ZFPL1			0.724224	3.38673
SRPK1	SRSF protein kinase 1		0.723334	1.22151
NCL	Nucleolin		0.723308	0.372544
CFL1	Cofilin-1		0.723308	0.537533
COPG1	Coatomer subunit gamma-1		0.723308	0.506761
RPS27A;UBC;UBB;UBA52	Ubiquitin-40S ribosomal protein S27a;Ubiquitin;40S ribosomal protein S27a;Polyubiquitin-C;Ubiquitin;Ubiquitin-60S ribosomal protein L40;Ubiquitin;60S ribosomal protein L40;Polyubiquitin-B;Ubiquitin	Ribosome	0.723308	0.714293
NAP1L4	Nucleosome assembly protein 1-like 4		0.722379	0.415793
GMPS	GMP synthase [glutamine-hydrolyzing]		0.720025	0.833466
RAB1B;RAB1A;RAB1C	Ras-related protein Rab-1A;Ras-related protein Rab-1B;Putative Ras-related protein Rab-1C		0.719836	0.871752
EIF2S2	Eukaryotic translation initiation factor 2 subunit 2		0.717932	0.302248
CBX3	Chromobox protein homolog 3		0.717863	0.184207
RBM14	RNA-binding protein 14		0.716891	0.63612
ESYT1	Extended synaptotagmin-1		0.713356	0.478734
PSMA5	Proteasome subunit alpha type-5		0.711871	0.614803
IKBIP	Inhibitor of nuclear factor kappa-B kinase-interacting protein		0.711736	0.344208
HSP90AA1	Heat shock protein HSP 90-alpha		0.710816	0.60433
SVIL	Supervillin		0.709242	0.865179
TJP1	Tight junction protein ZO-1		0.703372	1.32713
HSD17B10	3-hydroxyacyl-CoA dehydrogenase type-2		0.700918	0.790694
CTNNA1	Catenin alpha-1		0.700426	0.317906
IFRD2	Interferon-related developmental regulator 2		0.699036	0.88232
CCDC102A	Coiled-coil domain-containing protein 102A		0.698431	2.37003
SF3B5	Splicing factor 3B subunit 5		0.695933	0.786278
DDX1	ATP-dependent RNA helicase DDX1		0.693764	0.321429
DUS2	tRNA-dihydrouridine(20) synthase [NAD(P)+]-like		0.692797	1.75271
GLUD1;GLUD2	Glutamate dehydrogenase 1, mitochondrial;Glutamate dehydrogenase 2, mitochondrial		0.685899	1.11899
HCFC1	Host cell factor 1;HCF N-terminal chain 1;HCF N-terminal chain 2;HCF N-terminal chain 3;HCF N-terminal chain 4;HCF N-terminal chain 5;HCF N-terminal chain 6;HCF C-terminal chain 1;HCF C-terminal chain 2;HCF C-terminal chain 3;HCF C-terminal chain 4;HCF C-terminal chain 5;HCF C-terminal chain 6		0.685146	0.674687
LARP7	La-related protein 7		0.685013	0.835377
RBM39	RNA-binding protein 39		0.684744	0.570151
XRN2	5-3 exoribonuclease 2		0.684585	0.92631
PRPF19	Pre-mRNA-processing factor 19		0.682197	0.28962
RPS23	40S ribosomal protein S23	Ribosome	0.681365	0.30946
CSTF1	Cleavage stimulation factor subunit 1		0.679578	0.413819
IDH3A	Isocitrate dehydrogenase [NAD] subunit alpha, mitochondrial		0.677992	0.759705
TRA2A	Transformer-2 protein homolog alpha		0.677673	0.571832
EIF6	Eukaryotic translation initiation factor 6		0.676915	0.317818
AIP	AH receptor-interacting protein		0.676408	0.478187
NUFIP2	Nuclear fragile X mental retardation-interacting protein 2		0.676234	0.393155
LRRC8A	Volume-regulated anion channel subunit LRRC8A		0.672562	0.397883
KPNB1	Importin subunit beta-1		0.66929	0.253956
ZFP36L1;ZFP36L2	Zinc finger protein 36, C3H1 type-like 1;Zinc finger protein 36, C3H1 type-like 2		0.668303	1.94778
HEATR1	HEAT repeat-containing protein 1;HEAT repeat-containing protein 1, N-terminally processed		0.667542	1.7943
CNOT7	CCR4-NOT transcription complex subunit 7		0.66691	1.04081
FUBP1	Far upstream element-binding protein 1		0.666667	0.888988
RABEP1	Rab GTPase-binding effector protein 1		0.666667	0.935106
RPL12	60S ribosomal protein L12		0.666667	0.538749
RPL7	60S ribosomal protein L7	Ribosome	0.666667	0.935106
SRSF9	Serine/arginine-rich splicing factor 9		0.666667	0.427243
RPL6	60S ribosomal protein L6	Ribosome	0.666283	0.314636
CTNNB1	Catenin beta-1		0.665559	0.304455
NUP50	Nuclear pore complex protein Nup50		0.665151	0.714673
PLOD3	Procollagen-lysine,2-oxoglutarate 5-dioxygenase 3		0.664504	0.378977
ANP32B	Acidic leucine-rich nuclear phosphoprotein 32 family member B		0.662694	0.609477
KCTD10			0.659578	1.31051
NLE1	Notchless protein homolog 1		0.65546	1.45542
PELO	Protein pelota homolog		0.65447	1.71531
RCC1	Regulator of chromosome condensation		0.653398	0.588178
MRPL12	39S ribosomal protein L12, mitochondrial		0.649354	0.868554
PRPF8	Pre-mRNA-processing-splicing factor 8		0.648943	0.325165
PFKL	ATP-dependent 6-phosphofructokinase, liver type		0.647575	0.739486
RPP25L	Ribonuclease P protein subunit p25-like protein		0.643722	1.94783
FMR1	Fragile X mental retardation protein 1		0.64353	0.708822
RPL19	Ribosomal protein L19;60S ribosomal protein L19	Ribosome	0.642989	0.291581
CNOT3	CCR4-NOT transcription complex subunit 3		0.641294	0.335111
DCTN6	Dynactin subunit 6		0.639071	0.955607
HNRNPD	Heterogeneous nuclear ribonucleoprotein D0		0.635422	0.279215
MDC1	Mediator of DNA damage checkpoint protein 1		0.627243	0.612798
TLN1	Talin-1		0.624823	0.914393
ZC3H18	Zinc finger CCCH domain-containing protein 18		0.623781	0.758196
THRAP3	Thyroid hormone receptor-associated protein 3		0.623697	0.451673
ABCF2	ATP-binding cassette sub-family F member 2		0.623054	0.959986
TJAP1	Tight junction-associated protein 1		0.61751	0.459636
BRIX1	Ribosome biogenesis protein BRX1 homolog		0.616759	0.978064
GTF3C5	General transcription factor 3C polypeptide 5		0.615082	1.12431
EIF3G	Eukaryotic translation initiation factor 3 subunit G		0.614612	0.36404
TRMT112	Multifunctional methyltransferase subunit TRM112-like protein		0.613112	0.49563
DBN1	Drebrin		0.612142	0.295951
YTHDC1	YTH domain-containing protein 1		0.612089	0.304016
NOL6	Nucleolar protein 6		0.611569	0.823828
SNX3	Sorting nexin-3		0.611197	0.897811
SMARCC1	SWI/SNF complex subunit SMARCC1		0.610992	0.310922
ZNF326	DBIRD complex subunit ZNF326		0.610935	0.28938
HSPA1B;HSPA1A	Heat shock 70 kDa protein 1B;Heat shock 70 kDa protein 1A		0.610025	0.289941
TMX1	Thioredoxin-related transmembrane protein 1		0.608261	1.48495
RBBP7	Histone-binding protein RBBP7		0.605069	0.617044
ANP32A	Acidic leucine-rich nuclear phosphoprotein 32 family member A		0.603441	0.30712
HAT1	Histone acetyltransferase type B catalytic subunit		0.602834	0.778992
PML	Protein PML		0.602468	0.635548
SAFB2	Scaffold attachment factor B2		0.601008	0.572107
DDX31	Probable ATP-dependent RNA helicase DDX31		0.600594	1.04351
POLR2E	DNA-directed RNA polymerases I, II, and III subunit RPABC1		0.60044	0.352929
RDX	Radixin		0.598503	0.544272
MAGOHB	Protein mago nashi homolog 2		0.598275	0.307943
VPS28	Vacuolar protein sorting-associated protein 28 homolog		0.59751	0.689057
CXorf67	Uncharacterized protein CXorf67		0.595304	2.1058
RBFOX2	RNA binding protein fox-1 homolog;RNA binding protein fox-1 homolog 2		0.593614	2.67231
STIP1	Stress-induced-phosphoprotein 1		0.591622	0.587033
MCM6	DNA replication licensing factor MCM6		0.591053	0.427243
GEMIN2			0.590848	0.427243
DIMT1	Probable dimethyladenosine transferase		0.589774	1.01286
ZW10	Centromere/kinetochore protein zw10 homolog		0.589682	1.03033
HDLBP	Vigilin		0.578989	0.327103
ARPC1B	Actin-related protein 2/3 complex subunit 1B		0.576156	2.1302
PCMT1	Protein-L-isoaspartate(D-aspartate) O-methyltransferase;Protein-L-isoaspartate O-methyltransferase		0.574892	0.453204
RBM10	RNA-binding protein 10		0.573001	0.563027
TJP2	Tight junction protein ZO-2		0.566089	0.220272
TACC1	Transforming acidic coiled-coil-containing protein 1		0.564657	1.05593
RPA1	Replication protein A 70 kDa DNA-binding subunit;Replication protein A 70 kDa DNA-binding subunit, N-terminally processed		0.564019	0.511503
PUF60	Poly(U)-binding-splicing factor PUF60		0.563099	0.511285
HGS	Hepatocyte growth factor-regulated tyrosine kinase substrate		0.559978	0.594164
ADAM17	Disintegrin and metalloproteinase domain-containing protein 17		0.559528	0.415962
BTF3L4	Transcription factor BTF3;Transcription factor BTF3 homolog 4		0.555173	0.403706
RPS5	40S ribosomal protein S5;40S ribosomal protein S5, N-terminally processed	Ribosome	0.552851	0.159084
EIF4B	Eukaryotic translation initiation factor 4B		0.552523	0.503079
PAICS	Multifunctional protein ADE2;Phosphoribosylaminoimidazole-succinocarboxamide synthase;Phosphoribosylaminoimidazole carboxylase		0.552413	0.680992
CPSF3	Cleavage and polyadenylation specificity factor subunit 3		0.549967	0.499448
GNAI2	Guanine nucleotide-binding protein G(i) subunit alpha-2		0.549939	1.10154
AP2M1	AP-2 complex subunit mu		0.549644	1.85725
CAMK2D	Calcium/calmodulin-dependent protein kinase type II subunit delta		0.549579	2.75916
PPAN-P2RY11;PPAN	Suppressor of SWI4 1 homolog		0.549128	0.519029
FNBP1L	Formin-binding protein 1-like		0.548145	0.577803
MCCC2	Methylcrotonoyl-CoA carboxylase beta chain, mitochondrial		0.545293	0.95066
THOC6	THO complex subunit 6 homolog		0.545236	1.01634
MRPL45	39S ribosomal protein L45, mitochondrial		0.543787	0.634626
BUD31	Protein BUD31 homolog		0.541741	0.699768
ATOH8	Protein atonal homolog 8		0.540935	0.546643
HIST1H1A	Histone H1.1		0.538493	2.5628
CCT6B	T-complex protein 1 subunit zeta-2		0.538364	0.395883
NUP153	Nuclear pore complex protein Nup153		0.53757	1.77566
BAG2	BAG family molecular chaperone regulator 2		0.536398	0.257058
YBX3	Y-box-binding protein 3		0.536047	0.25919
ILF2	Interleukin enhancer-binding factor 2		0.534037	0.182873
ACTR3	Actin-related protein 3		0.532214	0.506612
UTP11L	Probable U3 small nucleolar RNA-associated protein 11		0.53161	0.865212
EFHD2	EF-hand domain-containing protein D2		0.530425	0.427243
RPL23	60S ribosomal protein L23	Ribosome	0.528768	0.614398
RPS10;RPS10P5	40S ribosomal protein S10;Putative 40S ribosomal protein S10-like	Ribosome	0.528364	0.675072
SEPT2	Septin-2		0.528321	0.255016
CCAR2	Cell cycle and apoptosis regulator protein 2		0.528321	0.614215
CSRP1	Cysteine and glycine-rich protein 1		0.528321	0.310465
DNAJB1	DnaJ homolog subfamily B member 1		0.528321	0.427243
RPL23A	60S ribosomal protein L23a	Ribosome	0.528321	0.453336
TNKS1BP1	182 kDa tankyrase-1-binding protein		0.528321	0.310465
TPM1	Tropomyosin alpha-1 chain		0.528321	0.390753
GLIPR2	Golgi-associated plant pathogenesis-related protein 1		0.527487	0.601507
YBX1	Nuclease-sensitive element-binding protein 1		0.525835	0.302114
PABPN1	Polyadenylate-binding protein 2		0.525684	0.613115
LMNA	Prelamin-A/C;Lamin-A/C		0.52497	0.832381
KTN1	Kinectin		0.524167	0.494377
EIF3H	Eukaryotic translation initiation factor 3 subunit H		0.522195	0.581375
LSM3	U6 snRNA-associated Sm-like protein LSm3		0.522179	2.43587
CBX5	Chromobox protein homolog 5		0.521164	0.276765
CEP170	Centrosomal protein of 170 kDa		0.519235	0.763143
BCL9L	B-cell CLL/lymphoma 9-like protein		0.51887	0.931416
MFAP1	Microfibrillar-associated protein 1		0.518557	0.271159
CORO1C	Coronin-1C;Coronin		0.51825	0.719413
PSME3	Proteasome activator complex subunit 3		0.518007	0.566165
TPM3	Tropomyosin alpha-3 chain		0.514773	0.896612
ALDH16A1	Aldehyde dehydrogenase family 16 member A1		0.514676	0.57602
KIF3B;KIF3C	Kinesin-like protein KIF3B;Kinesin-like protein KIF3B, N-terminally processed;Kinesin-like protein;Kinesin-like protein KIF3C		0.514162	0.404439
ACTR8	Actin-related protein 8		0.511901	1.51875
ENAH;EVL	Protein enabled homolog;Ena/VASP-like protein		0.510912	0.415239
CTBP1	C-terminal-binding protein 1		0.510481	0.929469
TANC2	Protein TANC2		0.510339	0.92311
BANF1	Barrier-to-autointegration factor;Barrier-to-autointegration factor, N-terminally processed		0.50968	0.468539
SEC23A	Protein transport protein Sec23A		0.509378	0.917225
SEC23IP	SEC23-interacting protein		0.50919	0.422453
RPN2	Dolichyl-diphosphooligosaccharide--protein glycosyltransferase subunit 2		0.508476	0.616964
AKAP2	A-kinase anchor protein 2		0.50624	0.655748
TPX2	Targeting protein for Xklp2		0.504897	0.526846
AKAP2	A-kinase anchor protein 2		0.503661	0.137547
HNRNPUL1	Heterogeneous nuclear ribonucleoprotein U-like protein 1		0.503602	0.218536
ISG20L2	Interferon-stimulated 20 kDa exonuclease-like 2		0.503071	1.77268
EDF1	Endothelial differentiation-related factor 1		0.498605	0.35739
EIF3J	Eukaryotic translation initiation factor 3 subunit J		0.498145	1.43552
GART	Trifunctional purine biosynthetic protein adenosine-3;Phosphoribosylamine--glycine ligase;Phosphoribosylformylglycinamidine cyclo-ligase;Phosphoribosylglycinamide formyltransferase		0.497311	0.734953
ARCN1	Coatomer subunit delta		0.49659	0.194636
SMARCA4	Transcription activator BRG1		0.496316	1.34699
PTPRK	Protein-tyrosine-phosphatase;Receptor-type tyrosine-protein phosphatase kappa		0.495543	0.958044
OGDH	2-oxoglutarate dehydrogenase, mitochondrial		0.495509	0.334802
CEBPZ	CCAAT/enhancer-binding protein zeta		0.494935	0.491078
KDM1A	Lysine-specific histone demethylase 1A		0.494019	0.508672
DYNC1I2	Cytoplasmic dynein 1 intermediate chain 2		0.493749	0.503478
RBM19	Probable RNA-binding protein 19		0.489534	1.34322
GCC1	GRIP and coiled-coil domain-containing protein 1		0.489084	0.722492
FAM195B	Protein FAM195B		0.488494	0.353468
FAM21A;FAM21C	WASH complex subunit FAM21C;WASH complex subunit FAM21A		0.488217	0.582215
EXOSC1	Exosome complex component CSL4		0.488202	0.517384
AHNAK2	Protein AHNAK2		0.487279	0.494655
C7orf50	Uncharacterized protein C7orf50		0.486646	0.777439
WASF2	Wiskott-Aldrich syndrome protein family member 2		0.484539	0.634859
CBX1	Chromobox protein homolog 1		0.484328	0.430059
EXOSC4	Exosome complex component RRP41		0.483358	0.229083
GAPVD1	GTPase-activating protein and VPS9 domain-containing protein 1		0.482611	0.531499
PLEC	Plectin		0.482569	0.436576
GRSF1	G-rich sequence factor 1		0.482406	0.666126
DDX39B	Spliceosome RNA helicase DDX39B		0.482095	1.01085
CRNKL1	Crooked neck-like protein 1		0.481417	0.523807
SIX4	Homeobox protein SIX4		0.48109	0.567254
RBMS2	RNA-binding motif, single-stranded-interacting protein 2		0.480995	0.755795
SNRPG;SNRPGP15	Small nuclear ribonucleoprotein G;Putative small nuclear ribonucleoprotein G-like protein 15		0.480784	1.74635
FAM175B	BRISC complex subunit Abro1		0.480638	0.733819
TSEN34	tRNA-splicing endonuclease subunit Sen34		0.480023	1.0771
KIF18B;KIF18A	Kinesin-like protein KIF18B;Kinesin-like protein KIF18A		0.479046	0.32546
NAPA	Alpha-soluble NSF attachment protein		0.478599	2.02558
NCKAP1	Nck-associated protein 1		0.478486	0.61038
CAP1	Adenylyl cyclase-associated protein 1		0.475757	0.251521
TKT	Transketolase		0.47462	0.927824
TDP2	Tyrosyl-DNA phosphodiesterase 2		0.474606	1.00053
RBM27	RNA-binding protein 27		0.474328	0.779366
GNA13	Guanine nucleotide-binding protein subunit alpha-13		0.472206	0.71274
PRPF40A	Pre-mRNA-processing factor 40 homolog A		0.470266	0.190131
DNAJC2	DnaJ homolog subfamily C member 2;DnaJ homolog subfamily C member 2, N-terminally processed		0.470038	0.897605
SF3B1	Splicing factor 3B subunit 1		0.470005	0.23581
KAT7	Histone acetyltransferase KAT7;Histone acetyltransferase		0.469941	0.388585
HSPA4	Heat shock 70 kDa protein 4		0.469661	0.399662
ARHGEF1	Rho guanine nucleotide exchange factor 1		0.468127	0.401538
SUPT4H1	Transcription elongation factor SPT4		0.467821	0.254686
NXF1	Nuclear RNA export factor 1		0.466713	1.22044
TUBB6	Tubulin beta-6 chain		0.46569	0.489288
PSMC6	26S protease regulatory subunit 10B		0.465281	0.673332
DDX56	Probable ATP-dependent RNA helicase DDX56		0.463374	0.293581
XRCC6	X-ray repair cross-complementing protein 6		0.461566	0.155932
RBM7	RNA-binding protein 7		0.461364	0.392621
PSMA6	Proteasome subunit alpha type;Proteasome subunit alpha type-6		0.461215	0.526691
PRKCI	Protein kinase C iota type		0.459955	1.04607
NPAT	Protein NPAT		0.458918	0.716821
RPL29	60S ribosomal protein L29	Ribosome	0.457813	0.427243
MELK	Maternal embryonic leucine zipper kinase		0.457654	0.607753
FAM91A1	Protein FAM91A1		0.457468	0.784115
GTPBP4	Nucleolar GTP-binding protein 1		0.456504	0.971486
HNRNPA1;HNRNPA1L2	Heterogeneous nuclear ribonucleoprotein A1;Heterogeneous nuclear ribonucleoprotein A1, N-terminally processed;Heterogeneous nuclear ribonucleoprotein A1-like 2		0.455695	0.427243
GLRX	Glutaredoxin-1		0.455498	1.11326
ARHGEF17	Rho guanine nucleotide exchange factor 17		0.454822	1.68796
LRCH3	Leucine-rich repeat and calponin homology domain-containing protein 3		0.454708	1.88697
CDC42BPA	Non-specific serine/threonine protein kinase;Serine/threonine-protein kinase MRCK alpha		0.454452	0.320103
ILDR2	Immunoglobulin-like domain-containing receptor 2		0.454421	0.823998
CKAP2L	Cytoskeleton-associated protein 2-like		0.453494	0.593541
RANBP2	E3 SUMO-protein ligase RanBP2		0.453416	0.45707
UNC45A	Protein unc-45 homolog A		0.45334	0.385887
DDX5	Probable ATP-dependent RNA helicase DDX5		0.453102	0.124276
TMPO	Lamina-associated polypeptide 2, isoforms beta/gamma;Thymopoietin;Thymopentin		0.452074	0.746737
PSMD2	26S proteasome non-ATPase regulatory subunit 2		0.451938	0.395377
MAPRE3	Microtubule-associated protein RP/EB family member 3		0.451335	1.11125
SF3B2	Splicing factor 3B subunit 2		0.451192	0.233412
FEM1B	Protein fem-1 homolog B		0.450519	0.749922
TBK1	Serine/threonine-protein kinase TBK1		0.4505	0.714546
PMM2	Phosphomannomutase;Phosphomannomutase 2		0.449796	0.727592
TUBGCP3	Gamma-tubulin complex component 3		0.449288	0.671912
ZFR	Zinc finger RNA-binding protein		0.448116	0.712407
GEMIN6	Gem-associated protein 6		0.448069	0.343607
PFDN5	Prefoldin subunit 5		0.446916	0.573301
MZT2B;MZT2A	Mitotic-spindle organizing protein 2A;Mitotic-spindle organizing protein 2B		0.446351	0.394065
HSPE1-MOB4;MOB4	MOB-like protein phocein		0.445794	0.804929
TPM1	Tropomyosin alpha-1 chain		0.443383	0.809919
PPP2R5E	Serine/threonine-protein phosphatase 2A 56 kDa regulatory subunit epsilon isoform		0.442772	0.72185
CAPZA2	F-actin-capping protein subunit alpha-2		0.442652	0.291855
PCNT	Pericentrin		0.442376	0.154419
SART1	U4/U6.U5 tri-snRNP-associated protein 1		0.442206	0.591499
P4HB	Protein disulfide-isomerase		0.441858	0.644631
EIF3A	Eukaryotic translation initiation factor 3 subunit A		0.441224	0.115237
KIF14	Kinesin-like protein KIF14		0.440949	1.73121
CRMP1	Dihydropyrimidinase-related protein 1		0.440643	0.633142
FLNB	Filamin-B		0.440643	0.238976
TPM4	Tropomyosin alpha-4 chain		0.440643	0.201573
RPLP0;RPLP0P6	60S acidic ribosomal protein P0;60S acidic ribosomal protein P0-like	Ribosome	0.440643	0.248226
POLR2H	DNA-directed RNA polymerases I, II, and III subunit RPABC3		0.440016	0.434686
ZC3H4	Zinc finger CCCH domain-containing protein 4		0.439346	0.590198
EIF1AY;EIF1AX	Eukaryotic translation initiation factor 1A, X-chromosomal;Eukaryotic translation initiation factor 1A, Y-chromosomal		0.439189	0.415398
RBM15B	Putative RNA-binding protein 15B		0.438893	0.575007
RPF2	Ribosome production factor 2 homolog		0.43829	0.826031
NHP2	H/ACA ribonucleoprotein complex subunit 2		0.438124	0.974242
CDC40	Pre-mRNA-processing factor 17		0.438043	0.402853
ABCF1	ATP-binding cassette sub-family F member 1		0.435007	1.01049
CCAR1	Cell division cycle and apoptosis regulator protein 1		0.434672	0.427243
YWHAZ	14-3-3 protein zeta/delta		0.434426	0.186274
RPL27A	60S ribosomal protein L27a	Ribosome	0.432119	0.227423
EHMT2	Histone-lysine N-methyltransferase EHMT2		0.431046	0.527285
POLR2I	DNA-directed RNA polymerase II subunit RPB9		0.429725	0.354653
CD2AP	CD2-associated protein		0.429669	0.263316
VWA9	von Willebrand factor A domain-containing protein 9		0.42932	0.767981
NAMPT	Nicotinamide phosphoribosyltransferase		0.429267	1.15445
CHD8	Chromodomain-helicase-DNA-binding protein 8		0.428971	1.11307
KIF2C	Kinesin-like protein KIF2C		0.427282	2.17581
PHB2	Prohibitin-2		0.426716	0.431724
PRKCG;PRKCB;PRKCA	Protein kinase C gamma type;Protein kinase C beta type;Protein kinase C alpha type		0.426178	0.858811
TARDBP;TDP43	TAR DNA-binding protein 43		0.425687	0.606501
DDX42	ATP-dependent RNA helicase DDX42		0.425487	0.443587
GTF2H2C;GTF2H2	General transcription factor IIH subunit 2-like protein;General transcription factor IIH subunit 2		0.42543	0.521514
TBP;TBPL2	TATA-box-binding protein;TATA box-binding protein-like protein 2		0.424764	0.841049
RSF1	Remodeling and spacing factor 1		0.424339	0.536525
PSMD11	26S proteasome non-ATPase regulatory subunit 11		0.42432	0.282946
MB21D1	Cyclic GMP-AMP synthase		0.4238	0.579979
FUS	RNA-binding protein FUS		0.423777	0.494925
TTC4	Tetratricopeptide repeat protein 4		0.421855	0.948675
TAGLN2	Transgelin-2		0.421824	0.334401
MVP	Major vault protein		0.421011	0.29488
CHD4;CHD5	Chromodomain-helicase-DNA-binding protein 4;Chromodomain-helicase-DNA-binding protein 5		0.420915	0.353617
RECQL4	ATP-dependent DNA helicase Q4		0.420346	0.577495
NOTCH2	Neurogenic locus notch homolog protein 2;Notch 2 extracellular truncation;Notch 2 intracellular domain		0.418512	1.07097
LMO7	LIM domain only protein 7		0.418395	1.38297
ANKS1A	Ankyrin repeat and SAM domain-containing protein 1A		0.417733	0.535315
LPP	Lipoma-preferred partner		0.416961	0.80525
NUP35	Nucleoporin NUP53		0.416864	0.219234
YWHAB	14-3-3 protein beta/alpha;14-3-3 protein beta/alpha, N-terminally processed		0.415716	0.373348
NGDN	Neuroguidin		0.415052	0.599609
POLR2C	DNA-directed RNA polymerase II subunit RPB3		0.414815	0.33465
TENM2	Teneurin-2;Ten-2, soluble form;Ten-2 intracellular domain		0.414569	0.792576
CCDC86	Coiled-coil domain-containing protein 86		0.41419	0.378336
RPL15	60S ribosomal protein L15;Ribosomal protein L15	Ribosome	0.413957	0.427243
PPFIBP1	Liprin-beta-1		0.413918	0.619113
RBMS1	RNA-binding motif, single-stranded-interacting protein 1		0.411295	0.607994
MLLT4	Afadin		0.411026	0.576552
ACTN4			0.41051	0.817013
ADD1	Alpha-adducin		0.4105	0.399363
ST13;ST13P4;ST13P5	Putative protein FAM10A4;Putative protein FAM10A5;Hsc70-interacting protein		0.409958	0.260326
C10orf32-ASMT;C10orf32	UPF0693 protein C10orf32		0.40977	0.94002
PRKCSH	Glucosidase 2 subunit beta		0.409646	0.302891
EXOSC10	Exosome component 10		0.409369	0.727155
NUDT21	Cleavage and polyadenylation specificity factor subunit 5		0.40903	0.418685
TRIM16	Tripartite motif-containing protein 16		0.408689	0.335799
MRPL14	39S ribosomal protein L14, mitochondrial		0.408594	0.923632
VCP	Transitional endoplasmic reticulum ATPase		0.407464	0.290623
HNRNPM			0.407095	0.190933
AMOTL2	Angiomotin-like protein 2		0.406943	0.49943
STK11IP	Serine/threonine-protein kinase 11-interacting protein		0.406824	0.639026
USP6NL	USP6 N-terminal-like protein		0.406697	0.532967
CPSF4	Cleavage and polyadenylation specificity factor subunit 4		0.406276	0.652117
SNRNP70	U1 small nuclear ribonucleoprotein 70 kDa		0.406272	0.182355
PSMC3	26S protease regulatory subunit 6A		0.405098	0.36865
LRRFIP1	Leucine-rich repeat flightless-interacting protein 1		0.403297	0.612713
NHSL1	NHS-like protein 1		0.403268	0.482844
EIF2B5	Translation initiation factor eIF-2B subunit epsilon		0.402402	0.254577
TAF4;TAF4B	Transcription initiation factor TFIID subunit 4;Transcription initiation factor TFIID subunit 4B		0.401916	0.427243
MRPS10	28S ribosomal protein S10, mitochondrial		0.401608	0.712058
HMG20A	High mobility group protein 20A		0.400885	1.3633
TUFT1	Tuftelin		0.399631	0.514763
SNRPD3	Small nuclear ribonucleoprotein Sm D3		0.399598	0.304064
VPS35	Vacuolar protein sorting-associated protein 35		0.399141	0.553925
RBM25	RNA-binding protein 25		0.398721	0.256326
RPL13A;RPL13a	60S ribosomal protein L13a		0.397902	0.284051
CC2D1A	Coiled-coil and C2 domain-containing protein 1A		0.397884	0.451717
CDC42EP1	Cdc42 effector protein 1		0.395926	0.170587
RPS27L	40S ribosomal protein S27;40S ribosomal protein S27-like	Ribosome	0.395886	0.427243
TAB2	TGF-beta-activated kinase 1 and MAP3K7-binding protein 2		0.395644	0.982108
NMT1	Glycylpeptide N-tetradecanoyltransferase 1		0.39547	0.365651
RPL8	60S ribosomal protein L8	Ribosome	0.395145	0.266201
PDLIM3	PDZ and LIM domain protein 3		0.395054	2.25228
WEE1	Wee1-like protein kinase		0.392703	0.63219
SFXN1	Sideroflexin-1		0.392277	0.78588
YWHAG	14-3-3 protein gamma;14-3-3 protein gamma, N-terminally processed		0.392034	0.184226
NOP16	Nucleolar protein 16		0.390815	0.546287
SMARCA5	SWI/SNF-related matrix-associated actin-dependent regulator of chromatin subfamily A member 5		0.390502	0.799734
PAPD4	Poly(A) RNA polymerase GLD2		0.389755	0.508671
POLR2G	DNA-directed RNA polymerase II subunit RPB7		0.389587	0.551204
CRYAB	Alpha-crystallin B chain		0.389467	0.543346
WDR77	Methylosome protein 50		0.389421	0.572882
DAXX	Death domain-associated protein 6		0.387509	0.610559
MORC2	MORC family CW-type zinc finger protein 2		0.387196	1.67661
LTBP2	Latent-transforming growth factor beta-binding protein 2		0.387115	0.417589
PAN2	PAB-dependent poly(A)-specific ribonuclease subunit PAN2		0.386674	1.06919
KLC2	Kinesin light chain 2		0.386036	0.112163
HSPA8			0.38583	0.352405
H2AFV;H2AFZ	Histone H2A.V;Histone H2A.Z;Histone H2A		0.385236	0.936983
DRG1	Developmentally-regulated GTP-binding protein 1		0.384738	0.400074
SRSF6	Serine/arginine-rich splicing factor 6		0.384001	0.835045
MDH2	Malate dehydrogenase, mitochondrial;Malate dehydrogenase		0.383308	0.167806
PRPF6	Pre-mRNA-processing factor 6		0.382931	0.565945
DHX30	Putative ATP-dependent RNA helicase DHX30		0.382453	0.519884
SF3A3	Splicing factor 3A subunit 3		0.380938	0.113332
ATIC	Bifunctional purine biosynthesis protein PURH;Phosphoribosylaminoimidazolecarboxamide formyltransferase;IMP cyclohydrolase		0.380814	0.645098
TAF15	TATA-binding protein-associated factor 2N		0.379528	0.315044
USP42	Ubiquitin carboxyl-terminal hydrolase 42		0.379244	0.603444
GTF3C3	General transcription factor 3C polypeptide 3		0.377464	0.899637
ZNF280C	Zinc finger protein 280C		0.377316	0.561282
BAZ1A	Bromodomain adjacent to zinc finger domain protein 1A		0.376719	0.502335
SRSF11	Serine/arginine-rich splicing factor 11		0.375717	0.330701
RPS16	40S ribosomal protein S16	Ribosome	0.374345	1.73632
NOP10	H/ACA ribonucleoprotein complex subunit 3		0.373236	0.311122
NCAPH	Condensin complex subunit 2		0.373209	0.427243
PTK2	Focal adhesion kinase 1		0.372004	0.674422
AEN	Apoptosis-enhancing nuclease		0.371819	0.736107
EPB41L3	Band 4.1-like protein 3;Band 4.1-like protein 3, N-terminally processed		0.37112	0.284994
AGRN	Agrin;Agrin N-terminal 110 kDa subunit;Agrin C-terminal 110 kDa subunit;Agrin C-terminal 90 kDa fragment;Agrin C-terminal 22 kDa fragment		0.371092	0.475287
RP9	Retinitis pigmentosa 9 protein		0.370944	0.49528
PSMD13	26S proteasome non-ATPase regulatory subunit 13		0.370581	0.743088
ASUN	Protein asunder homolog		0.370549	0.774227
RPL21	60S ribosomal protein L21	Ribosome	0.370525	0.325122
KIDINS220	Kinase D-interacting substrate of 220 kDa		0.369409	0.297161
KLK11	Kallikrein-11;Kallikrein-11 inactive chain 1;Kallikrein-11 inactive chain 2		0.369218	0.334124
TLE3;TLE1;TLE4	Transducin-like enhancer protein 3;Transducin-like enhancer protein 1;Transducin-like enhancer protein 4		0.367372	0.465078
PTPRF	Receptor-type tyrosine-protein phosphatase F		0.366812	1.14805
PPP2CB;PPP2CA	Serine/threonine-protein phosphatase;Serine/threonine-protein phosphatase 2A catalytic subunit alpha isoform;Serine/threonine-protein phosphatase 2A catalytic subunit beta isoform		0.366736	0.481915
CCDC137	Coiled-coil domain-containing protein 137		0.365913	0.497272
PCF11	Pre-mRNA cleavage complex 2 protein Pcf11		0.365046	0.651652
DHX16	Putative pre-mRNA-splicing factor ATP-dependent RNA helicase DHX16		0.363203	0.581653
TOX4	TOX high mobility group box family member 4		0.362463	0.401989
GRB10	Growth factor receptor-bound protein 10		0.361935	1.3149
PRPF40B	Pre-mRNA-processing factor 40 homolog B		0.361586	0.252985
RAB5C	Ras-related protein Rab-5C		0.360937	0.758208
MINA	Bifunctional lysine-specific demethylase and histidyl-hydroxylase MINA		0.359609	0.572748
BRE	BRCA1-A complex subunit BRE		0.359512	0.896636
KIF2A	Kinesin-like protein KIF2A		0.358449	0.506007
LUC7L	Putative RNA-binding protein Luc7-like 1		0.356619	0.324006
LDHB	L-lactate dehydrogenase B chain		0.356254	0.637351
SP100	Nuclear autoantigen Sp-100		0.355306	0.427243
MRPS30	28S ribosomal protein S30, mitochondrial		0.35528	0.547452
LRCH1	Leucine-rich repeat and calponin homology domain-containing protein 1		0.354963	0.228353
POLDIP3;PDIP46	Polymerase delta-interacting protein 3		0.353037	0.199417
ATP6V1H	V-type proton ATPase subunit H		0.352934	0.719675
RAE1	mRNA export factor		0.351428	0.244592
FIP1L1	Pre-mRNA 3-end-processing factor FIP1		0.351222	0.511919
BAT3;BAG6	Large proline-rich protein BAG6		0.350465	0.428642
LIMS1;LIMS2	LIM and senescent cell antigen-like-containing domain protein 1;LIM and senescent cell antigen-like-containing domain protein 2		0.350377	0.838363
DDX39A	ATP-dependent RNA helicase DDX39A		0.35005	0.885019
EIF3F	Eukaryotic translation initiation factor 3 subunit F		0.34964	0.206815
PFN1	Profilin-1		0.349636	0.444593
XAB2	Pre-mRNA-splicing factor SYF1		0.349394	0.301058
NONO	Non-POU domain-containing octamer-binding protein		0.348711	0.123935
NDC80	Kinetochore protein NDC80 homolog		0.348705	0.920474
VPS37C	Vacuolar protein sorting-associated protein 37C		0.348223	1.38882
GPATCH4	G patch domain-containing protein 4		0.347193	0.623773
STRN3	Striatin-3		0.346664	0.627238
RNF40	E3 ubiquitin-protein ligase BRE1B		0.345959	0.585221
ACOT7	Cytosolic acyl coenzyme A thioester hydrolase		0.345933	0.556053
NUP188	Nucleoporin NUP188 homolog		0.345459	0.579714
DDX6	Probable ATP-dependent RNA helicase DDX6		0.34463	0.712177
FHL2	Four and a half LIM domains protein 2		0.344519	0.327577
SMG1	Serine/threonine-protein kinase SMG1		0.342542	0.514648
XPO7	Exportin-7		0.341955	0.584971
DPYSL4	Dihydropyrimidinase-related protein 4		0.341688	0.808856
TTLL11	Tubulin polyglutamylase TTLL11		0.341294	0.521437
RPL31	60S ribosomal protein L31	Ribosome	0.341102	0.152705
L1CAM	Neural cell adhesion molecule L1		0.34095	0.455657
KHDRBS3	KH domain-containing, RNA-binding, signal transduction-associated protein 3		0.340728	0.495746
SAMD1	Atherin		0.339721	0.389902
RPP30	Ribonuclease P protein subunit p30		0.338382	0.57502
CALML4	Calmodulin-like protein 4		0.337326	0.278412
CHAF1A	Chromatin assembly factor 1 subunit A		0.337227	0.266278
PSMA1	Proteasome subunit alpha type-1;Proteasome subunit alpha type		0.336061	0.554787
NINL	Ninein-like protein		0.335946	1.08107
KANK2	KN motif and ankyrin repeat domain-containing protein 2		0.335327	1.03717
CNBP	Cellular nucleic acid-binding protein		0.334421	0.192009
TUBA1C;TUBA1B	Tubulin alpha-1C chain		0.33398	0.603272
CCDC6	Coiled-coil domain-containing protein 6		0.333333	0.139867
CSDE1	Cold shock domain-containing protein E1		0.333333	0.427243
DHX9	ATP-dependent RNA helicase A		0.333333	0.188916
EIF4G2	Eukaryotic translation initiation factor 4 gamma 2		0.333333	0.427243
EXOSC3	Exosome complex component RRP40		0.333333	0.427243
IMPDH2	Inosine-5-monophosphate dehydrogenase 2		0.333333	0.285236
LMNB2	Lamin-B2		0.333333	0.240631
RPL18	60S ribosomal protein L18	Ribosome	0.333333	0.404249
RPS24	40S ribosomal protein S24	Ribosome	0.333333	0.285236
ATP6V1C1	V-type proton ATPase subunit C 1		0.333086	0.775115
TIA1;TIAL1	Nucleolysin TIAR;Nucleolysin TIA-1 isoform p40		0.332217	0.555423
DDX3X;DDX3Y	ATP-dependent RNA helicase DDX3X;ATP-dependent RNA helicase DDX3Y		0.332114	0.124519
U2SURP	U2 snRNP-associated SURP motif-containing protein		0.332062	0.496469
DSTN	Destrin		0.331952	0.402512
AKAP8	A-kinase anchor protein 8		0.331336	0.40162
GRB2	Growth factor receptor-bound protein 2		0.331122	0.384067
COMMD8	COMM domain-containing protein 8		0.330926	0.25108
C14orf166	UPF0568 protein C14orf166		0.329954	0.486304
TRIM33	E3 ubiquitin-protein ligase TRIM33		0.329272	0.686689
EIF3E	Eukaryotic translation initiation factor 3 subunit E		0.327812	0.189299
MPRIP	Myosin phosphatase Rho-interacting protein		0.327463	0.389254
NDRG1	Protein NDRG1		0.32656	1.71602
LARP4	La-related protein 4		0.326316	0.130544
P4HA2	Prolyl 4-hydroxylase subunit alpha-2		0.326273	0.376937
EHD4	EH domain-containing protein 4		0.326198	0.568055
SCAF11	Protein SCAF11		0.325413	0.525758
ZMYM2	Zinc finger MYM-type protein 2		0.32483	0.414641
C11orf30;EMSY	Protein EMSY		0.323872	0.461978
PGK1;PGK2	Phosphoglycerate kinase 1;Phosphoglycerate kinase 2		0.323631	0.395073
ANXA2;ANXA2P2	Annexin A2;Annexin;Putative annexin A2-like protein		0.323618	1.31968
CAPZA1	F-actin-capping protein subunit alpha-1		0.323113	0.124163
RPSA	40S ribosomal protein SA	Ribosome	0.322526	0.220075
PES1	Pescadillo homolog		0.321873	0.242517
JUN	Transcription factor AP-1		0.321438	0.540277
TMEM201	Transmembrane protein 201		0.321358	0.311304
RANBP1	Ran-specific GTPase-activating protein		0.321016	0.524071
PSMC5	26S protease regulatory subunit 8		0.319176	0.353394
CRYZL1	Quinone oxidoreductase-like protein 1		0.319035	0.964402
DNAJA2	DnaJ homolog subfamily A member 2		0.318703	0.393082
HOXC13	Homeobox protein Hox-C13		0.318215	0.559797
GADD45GIP1	Growth arrest and DNA damage-inducible proteins-interacting protein 1		0.317038	0.291623
NUP85	Nuclear pore complex protein Nup85		0.316889	0.239893
OFD1	Oral-facial-digital syndrome 1 protein		0.315124	0.506993
ANKRD17	Ankyrin repeat domain-containing protein 17		0.313687	0.285945
INCENP	Inner centromere protein		0.313391	0.392293
CALML5	Calmodulin-like protein 5		0.313179	0.54848
TPR	Nucleoprotein TPR		0.311463	0.239155
SPATA5L1	Spermatogenesis-associated protein 5-like protein 1		0.311461	0.846451
FARSB	Phenylalanine--tRNA ligase beta subunit		0.309467	0.891692
PRKAR1A	cAMP-dependent protein kinase type I-alpha regulatory subunit;cAMP-dependent protein kinase type I-alpha regulatory subunit, N-terminally processed		0.309272	0.921315
APEH	Acylamino-acid-releasing enzyme		0.308138	0.133654
XPO5	Exportin-5		0.307042	0.518062
CHTOP	Chromatin target of PRMT1 protein		0.304528	0.264863
POLD1	DNA polymerase;DNA polymerase delta catalytic subunit		0.304285	0.417736
COPB2	Coatomer subunit beta		0.30392	0.155998
RPL22L1	60S ribosomal protein L22-like 1	Ribosome	0.303642	0.206387
PHLDB2	Pleckstrin homology-like domain family B member 2		0.303081	0.646634
P4HA1	Prolyl 4-hydroxylase subunit alpha-1		0.303017	0.246564
PARP12	Poly [ADP-ribose] polymerase 12		0.302735	0.44374
RPS3A	40S ribosomal protein S3a	Ribosome	0.302297	0.0873552
NKRF	NF-kappa-B-repressing factor		0.301311	0.445036
COBL	Protein cordon-bleu		0.300491	0.715663
RPL36	60S ribosomal protein L36	Ribosome	0.300137	0.256387
ARHGAP23	Rho GTPase-activating protein 23		0.299772	0.494055
NCAPG	Condensin complex subunit 3		0.299314	0.682338
TSPYL1	Testis-specific Y-encoded-like protein 1		0.299302	0.497279
USO1	General vesicular transport factor p115		0.299302	0.520045
JAM3	Junctional adhesion molecule C		0.299231	1.50641
SHOC2	Leucine-rich repeat protein SHOC-2		0.298788	1.46146
FAM96B	Mitotic spindle-associated MMXD complex subunit MIP18		0.296884	0.343955
ZNF280D	Zinc finger protein 280D		0.296555	0.379693
CSNK2B-LY6G5B-1181;CSNK2B;CSNK2B-LY6G5B--991	Casein kinase II subunit beta		0.296232	0.555034
IQGAP3	Ras GTPase-activating-like protein IQGAP3		0.295784	1.00081
DYNC1H1	Cytoplasmic dynein 1 heavy chain 1		0.29572	0.540041
PFN2	Profilin;Profilin-2		0.295628	0.462074
CENPP	Centromere protein P		0.295601	0.304974
COMMD3-BMI1;COMMD3	COMM domain-containing protein 3		0.294972	0.424632
LATS1	Serine/threonine-protein kinase LATS1		0.29478	0.304025
STRAP	Serine-threonine kinase receptor-associated protein		0.293951	0.131433
SHROOM3	Protein Shroom3		0.293936	0.218787
TRRAP	Transformation/transcription domain-associated protein		0.293793	0.266709
TRIM3	Tripartite motif-containing protein 3		0.293603	1.4181
MRTO4	mRNA turnover protein 4 homolog		0.293087	0.198185
MAPKAP1	Target of rapamycin complex 2 subunit MAPKAP1		0.293001	0.511059
MIF	Macrophage migration inhibitory factor		0.291622	0.41066
ABT1	Activator of basal transcription 1		0.291565	0.191723
HSPD1	60 kDa heat shock protein, mitochondrial		0.29149	0.461828
RTF1	RNA polymerase-associated protein RTF1 homolog		0.290573	0.432313
			0.290239	0.328643
SAP130	Histone deacetylase complex subunit SAP130		0.288466	0.385102
			0.287518	0.15233
EIF4G1	Eukaryotic translation initiation factor 4 gamma 1		0.287515	0.563934
CTTNBP2NL	CTTNBP2 N-terminal-like protein		0.287389	0.282618
PPFIA3	Liprin-alpha-3		0.28691	1.02759
PITPNB	Phosphatidylinositol transfer protein beta isoform		0.285255	0.75416
MKI67	Antigen KI-67		0.285225	0.207582
TANK	TRAF family member-associated NF-kappa-B activator		0.284597	0.666523
SLX4	Structure-specific endonuclease subunit SLX4		0.284536	0.944826
EPS15L1	Epidermal growth factor receptor substrate 15-like 1		0.283903	0.334975
EXOC6B	Exocyst complex component 6B		0.28382	0.610518
EIF5B	Eukaryotic translation initiation factor 5B		0.283322	0.43747
ZNF800	Zinc finger protein 800		0.282904	0.604065
CDCA8	Borealin		0.282626	0.392895
C1orf131	Uncharacterized protein C1orf131		0.281753	0.752055
ZC3H15	Zinc finger CCCH domain-containing protein 15		0.280947	0.470524
RUFY2	RUN and FYVE domain-containing protein 2		0.280593	0.536414
PSMA4	Proteasome subunit alpha type;Proteasome subunit alpha type-4		0.278658	0.251154
YARS	Tyrosine--tRNA ligase;Tyrosine--tRNA ligase, cytoplasmic;Tyrosine--tRNA ligase, cytoplasmic, N-terminally processed		0.278217	0.215392
LRWD1	Leucine-rich repeat and WD repeat-containing protein 1		0.278062	0.434279
HNRNPF	Heterogeneous nuclear ribonucleoprotein F;Heterogeneous nuclear ribonucleoprotein F, N-terminally processed		0.276692	0.1769
PIAS1	E3 SUMO-protein ligase PIAS1		0.276051	1.04591
BICD2	Protein bicaudal D homolog 2		0.27528	0.474684
SLC25A5	ADP/ATP translocase 2;ADP/ATP translocase 2, N-terminally processed		0.274963	0.40018
PCM1	Pericentriolar material 1 protein		0.274901	0.139786
MYL6	Myosin light polypeptide 6		0.274766	0.0917124
OTUD4	OTU domain-containing protein 4		0.274716	0.74805
EXOSC9	Exosome complex component RRP45		0.274548	0.245635
NUMA1	Nuclear mitotic apparatus protein 1		0.2744	0.137709
GMFG	Glia maturation factor gamma		0.273304	0.263374
RPRD2	Regulation of nuclear pre-mRNA domain-containing protein 2		0.272907	0.494851
LAMC2	Laminin subunit gamma-2		0.272595	0.46353
CSE1L	Exportin-2		0.272442	0.644243
POP1	Ribonucleases P/MRP protein subunit POP1		0.27202	0.277675
MYL6B	Myosin light chain 6B		0.27108	0.550046
EEF1D	Elongation factor 1-delta		0.271042	0.134
SIPA1L1	Signal-induced proliferation-associated 1-like protein 1		0.270468	0.343127
LSR	Lipolysis-stimulated lipoprotein receptor		0.268565	0.227287
AP1B1	AP-1 complex subunit beta-1		0.267219	0.355389
RPL37A	60S ribosomal protein L37a	Ribosome	0.266929	0.394076
AP3B1	AP-3 complex subunit beta-1		0.26645	0.50783
RCN2	Reticulocalbin-2		0.264955	0.51709
ORC4;ORC4L	Origin recognition complex subunit 4		0.264116	0.435885
AHCYL1	Putative adenosylhomocysteinase 2		0.263805	0.577625
ZMYND11	Zinc finger MYND domain-containing protein 11		0.263215	0.989897
PRPF4B	Serine/threonine-protein kinase PRP4 homolog		0.26228	0.701356
TBC1D4	TBC1 domain family member 4		0.26071	0.232744
GNL3	Guanine nucleotide-binding protein-like 3		0.25803	0.342034
PHF2;PHF8	Histone lysine demethylase PHF8;Lysine-specific demethylase PHF2		0.257897	0.38394
DPF2	Zinc finger protein ubi-d4		0.257063	0.524586
SMC6	Structural maintenance of chromosomes protein 6		0.256158	0.601177
TRAF7	E3 ubiquitin-protein ligase TRAF7		0.256134	0.301989
ZFP91-CNTF;ZFP91	E3 ubiquitin-protein ligase ZFP91		0.255775	0.493144
PLAU	Urokinase-type plasminogen activator;Urokinase-type plasminogen activator long chain A;Urokinase-type plasminogen activator short chain A;Urokinase-type plasminogen activator chain B		0.255674	0.319791
DNAJC10	DnaJ homolog subfamily C member 10		0.255615	0.434702
AAAS	Aladin		0.253684	0.455376
VPS8	Vacuolar protein sorting-associated protein 8 homolog		0.253625	1.08609
DDX46	Probable ATP-dependent RNA helicase DDX46		0.251438	0.445182
TMOD1	Tropomodulin-1		0.251175	0.1795
RSRC1	Serine/Arginine-related protein 53		0.250536	0.434952
NUPL2	Nucleoporin-like protein 2		0.25047	0.57595
WDR43	WD repeat-containing protein 43		0.250089	0.376232
GDI2;GDI1	Rab GDP dissociation inhibitor beta;Rab GDP dissociation inhibitor alpha		0.249994	0.205074
HIST1H2BL;HIST1H2BA	Histone H2B type 1-L;Histone H2B type 1-A		0.249476	0.118024
RPL10	60S ribosomal protein L10		0.249474	0.427905
BRAT1	BRCA1-associated ATM activator 1		0.249088	0.252884
SPEN	Msx2-interacting protein		0.248684	0.258855
TAB1	TGF-beta-activated kinase 1 and MAP3K7-binding protein 1		0.24867	0.469634
SBNO2;SBNO1	Protein strawberry notch homolog 1;Protein strawberry notch homolog 2		0.247561	0.755424
AP2B1	AP-2 complex subunit beta		0.247044	0.531772
BCL7B;BCL7C;BCL7A	B-cell CLL/lymphoma 7 protein family member B;B-cell CLL/lymphoma 7 protein family member A;B-cell CLL/lymphoma 7 protein family member C		0.247019	0.262157
CACTIN	Cactin		0.246814	0.370472
CAMSAP2	Calmodulin-regulated spectrin-associated protein 2		0.246679	0.638774
CENPB	Major centromere autoantigen B		0.245951	0.727963
MAP3K7	Mitogen-activated protein kinase kinase kinase 7		0.245932	0.144163
HIST1H2BJ	Histone H2B type 1-J		0.245333	0.434255
CDKN2AIP	CDKN2A-interacting protein		0.24388	0.412726
ERCC3	TFIIH basal transcription factor complex helicase XPB subunit		0.243672	0.760627
SH3GLB2	Endophilin-B2		0.24367	0.22168
GTF3C1	General transcription factor 3C polypeptide 1		0.242787	0.453332
BRD1	Bromodomain-containing protein 1		0.241402	0.77482
AP1G1	AP-1 complex subunit gamma-1		0.241248	0.21438
FARSA	Phenylalanine--tRNA ligase alpha subunit		0.241178	0.384423
SENP6	Sentrin-specific protease 6		0.24113	0.330073
S100A16	Protein S100-A16		0.240089	0.298488
AHCTF1	Protein ELYS		0.239751	0.184169
ACTL6A	Actin-like protein 6A		0.238247	0.0907084
ZNF185	Zinc finger protein 185		0.237737	0.710836
FAM60A	Protein FAM60A		0.236166	0.355504
NCBP1	Nuclear cap-binding protein subunit 1		0.235723	0.159296
BZW2	Basic leucine zipper and W2 domain-containing protein 2		0.235097	0.200914
PSPC1	Paraspeckle component 1		0.23457	0.100688
RBCK1	RanBP-type and C3HC4-type zinc finger-containing protein 1		0.234415	0.267574
AGPS	Alkyldihydroxyacetonephosphate synthase, peroxisomal		0.234076	0.426293
MRPL4	39S ribosomal protein L4, mitochondrial		0.233204	0.445447
ATAD2	ATPase family AAA domain-containing protein 2		0.233124	0.292566
DDX51	ATP-dependent RNA helicase DDX51		0.232822	0.202372
SURF6	Surfeit locus protein 6		0.232479	0.235801
U2AF2	Splicing factor U2AF 65 kDa subunit		0.231481	0.146852
MRPL49	39S ribosomal protein L49, mitochondrial		0.229496	0.164634
CNN2	Calponin;Calponin-2		0.228543	0.421997
GIT1	ARF GTPase-activating protein GIT1		0.227109	0.584895
POTEF	POTE ankyrin domain family member F		0.226442	0.427243
EIF3K	Eukaryotic translation initiation factor 3 subunit K		0.226036	0.0724005
SLAIN2	SLAIN motif-containing protein 2		0.225966	0.135919
TIPRL	TIP41-like protein		0.225905	0.29952
MACF1			0.225169	0.485795
CCDC88A	Girdin		0.224662	0.268532
RRP12	RRP12-like protein		0.224112	0.900349
ZCCHC8	Zinc finger CCHC domain-containing protein 8		0.223993	0.336523
SEC31A	Protein transport protein Sec31A		0.221321	0.282533
NOL12	Nucleolar protein 12		0.221037	0.546773
PGAM1;PGAM2	Phosphoglycerate mutase 1;Phosphoglycerate mutase 2		0.220891	0.128911
CROCC	Rootletin		0.220842	0.298171
ORC1	Origin recognition complex subunit 1		0.220704	0.240948
DNAJB4	DnaJ homolog subfamily B member 4		0.220376	0.155339
ZNF622	Zinc finger protein 622		0.220033	0.902822
ATM	Serine-protein kinase ATM		0.21956	0.376893
MTA3	Metastasis-associated protein MTA3		0.218485	0.572902
EXOC7	Exocyst complex component 7		0.217955	0.396971
PPP1R12A	Protein phosphatase 1 regulatory subunit 12A		0.217913	0.0688698
PDCD2L	Programmed cell death protein 2-like		0.217691	0.727704
RAI14	Ankycorbin		0.216818	0.159554
CUTC	Copper homeostasis protein cutC homolog		0.216802	0.457563
LSM2	U6 snRNA-associated Sm-like protein LSm2		0.216782	0.787986
RCC2	Protein RCC2		0.216471	0.131136
SNW1	SNW domain-containing protein 1		0.21621	0.0650709
UBA1	Ubiquitin-like modifier-activating enzyme 1		0.216194	0.472283
DNAJC13	DnaJ homolog subfamily C member 13		0.216051	1.14752
OIP5	Protein Mis18-beta;Protein yippee-like		0.215958	0.271314
UHRF1	E3 ubiquitin-protein ligase UHRF1		0.215665	0.194236
TWF2	Twinfilin-2		0.215368	0.223061
SPECC1L;SPECC1L-ADORA2A	Cytospin-A		0.214661	0.0798872
PSMD3	26S proteasome non-ATPase regulatory subunit 3		0.214434	0.46511
ACLY	ATP-citrate synthase		0.213916	0.438388
LRRC8C	Volume-regulated anion channel subunit LRRC8C		0.213072	1.01954
DDX47	Probable ATP-dependent RNA helicase DDX47		0.212761	0.361717
ALDH1B1	Aldehyde dehydrogenase X, mitochondrial		0.212448	0.295071
SRPR	Signal recognition particle receptor subunit alpha		0.212226	0.363329
SUPT6H	Transcription elongation factor SPT6		0.212184	0.269111
DDX50	ATP-dependent RNA helicase DDX50		0.21215	0.241474
COMMD5	COMM domain-containing protein 5		0.21111	0.685348
SMC5	Structural maintenance of chromosomes protein 5		0.210729	0.31561
MRPL53	39S ribosomal protein L53, mitochondrial		0.210702	1.00809
POLR2L	DNA-directed RNA polymerases I, II, and III subunit RPABC5		0.210507	0.332259
PABPC1	Polyadenylate-binding protein 1;Polyadenylate-binding protein		0.209982	0.110338
EHD1	EH domain-containing protein 1		0.209785	0.198504
HDAC2	Histone deacetylase 2		0.209782	0.229136
DERA	Deoxyribose-phosphate aldolase		0.209508	0.232519
DTNA	Dystrobrevin alpha		0.209043	0.459868
MCM3AP	Germinal-center associated nuclear protein		0.208888	0.251034
RIF1	Telomere-associated protein RIF1		0.208836	0.751501
PLS3	Plastin-3		0.208484	2.78184
LAMA5	Laminin subunit alpha-5		0.208229	0.394042
BTF3	Transcription factor BTF3		0.20767	0.160294
RSRC2	Arginine/serine-rich coiled-coil protein 2		0.207268	0.170744
TAF12	Transcription initiation factor TFIID subunit 12		0.207082	0.191929
TPM2	Tropomyosin beta chain		0.206956	0.498278
CD2BP2	CD2 antigen cytoplasmic tail-binding protein 2		0.206778	0.0917479
PIK3R1	Phosphatidylinositol 3-kinase regulatory subunit alpha		0.206767	0.535364
CAPZB	F-actin-capping protein subunit beta		0.205699	0.0991411
ENY2	Transcription and mRNA export factor ENY2		0.204917	0.288188
ABHD14B	Alpha/beta hydrolase domain-containing protein 14B		0.204481	0.266936
ATP5I	ATP synthase subunit e, mitochondrial		0.203713	0.0826565
CPSF1	Cleavage and polyadenylation specificity factor subunit 1		0.203532	0.0836455
GEMIN5	Gem-associated protein 5		0.202955	0.40282
MRPL10	39S ribosomal protein L10, mitochondrial		0.20248	0.289905
DNTTIP2	Deoxynucleotidyltransferase terminal-interacting protein 2		0.20197	0.245771
WHSC1	Histone-lysine N-methyltransferase NSD2		0.201238	0.476704
TOMM20	Mitochondrial import receptor subunit TOM20 homolog		0.201141	0.366074
QTRT1	Queuine tRNA-ribosyltransferase		0.20102	0.556217
SNRPD1	Small nuclear ribonucleoprotein Sm D1		0.20078	0.249619
ARPC4;ARPC4-TTLL3	Actin-related protein 2/3 complex subunit 4		0.199867	0.152254
TUBGCP2	Gamma-tubulin complex component 2		0.199722	0.19375
HSPA8	Heat shock cognate 71 kDa protein		0.199352	0.240218
ZNF574	Zinc finger protein 574		0.198351	0.211848
RRS1	Ribosome biogenesis regulatory protein homolog		0.197622	0.230517
PIN1	Peptidyl-prolyl cis-trans isomerase NIMA-interacting 1		0.197597	0.454959
SMARCC2	SWI/SNF complex subunit SMARCC2		0.197512	0.131743
TRIP4	Activating signal cointegrator 1		0.197434	0.34211
NUP62	Nuclear pore glycoprotein p62		0.197293	0.311571
CDK9	Cyclin-dependent kinase 9		0.197025	0.119611
ANKRD28	Serine/threonine-protein phosphatase 6 regulatory ankyrin repeat subunit A		0.197015	0.34841
C17orf70;FAAP100	Fanconi anemia-associated protein of 100 kDa		0.196154	0.474454
SMG9	Protein SMG9		0.196037	0.662935
IKBKG	NF-kappa-B essential modulator		0.195903	0.487681
FAM65A	Protein FAM65A		0.195621	0.156036
DDB1	DNA damage-binding protein 1		0.19536	0.549054
C1QBP	Complement component 1 Q subcomponent-binding protein, mitochondrial		0.194987	0.11321
DYNLRB1;DYNLRB2	Dynein light chain roadblock-type 1;Dynein light chain roadblock-type 2		0.194987	0.11321
EIF3B	Eukaryotic translation initiation factor 3 subunit B		0.194987	0.11321
RPL13	60S ribosomal protein L13		0.194987	0.125153
RAD50	DNA repair protein RAD50		0.193815	0.234226
ERLIN1;ERLIN2	Erlin-2;Erlin-1		0.193242	0.479784
ILF3	Interleukin enhancer-binding factor 3		0.193015	0.227041
POM121C;POM121	Nuclear envelope pore membrane protein POM 121C;Nuclear envelope pore membrane protein POM 121		0.192775	0.551514
SNRPN;SNRPB	Small nuclear ribonucleoprotein-associated proteins B and B;Small nuclear ribonucleoprotein-associated protein N		0.191877	0.315603
HTATSF1	HIV Tat-specific factor 1		0.191864	0.14978
PAF1	RNA polymerase II-associated factor 1 homolog		0.190065	0.154385
XRCC5	X-ray repair cross-complementing protein 5		0.189885	0.271194
MPHOSPH8	M-phase phosphoprotein 8		0.188304	0.235933
VASP	Vasodilator-stimulated phosphoprotein		0.187936	0.137244
POP7	Ribonuclease P protein subunit p20		0.187783	0.175236
EXOSC8	Exosome complex component RRP43		0.187557	0.232212
QRICH1	Glutamine-rich protein 1		0.187455	0.40049
FAM120A	Constitutive coactivator of PPAR-gamma-like protein 1		0.187416	0.392674
PRRC2B	Protein PRRC2B		0.187304	0.241221
RNF2	E3 ubiquitin-protein ligase RING2		0.18709	0.153037
PACRGL			0.186901	0.130474
FHOD1	FH1/FH2 domain-containing protein 1		0.186736	0.232381
COMMD9	COMM domain-containing protein 9		0.186314	0.546253
			0.185573	0.59154
TRMT5	tRNA (guanine(37)-N1)-methyltransferase		0.184976	0.468823
NF2	Merlin		0.184921	0.35563
MAK16	Protein MAK16 homolog		0.1848	0.699309
MAGEA4;MAGEA8	Melanoma-associated antigen 4;Melanoma-associated antigen 8		0.184751	0.275789
PPP1R9B	Neurabin-2		0.184477	0.33116
TUBG1;TUBG2	Tubulin gamma-1 chain;Tubulin gamma chain;Tubulin gamma-2 chain		0.183582	0.121755
FBN2	Fibrillin-2		0.183075	0.268024
RPRD1B	Regulation of nuclear pre-mRNA domain-containing protein 1B		0.182356	0.101455
SCAF8	Protein SCAF8		0.182024	0.097264
HERC2	E3 ubiquitin-protein ligase HERC2		0.181731	0.340117
ARFGAP1	ADP-ribosylation factor GTPase-activating protein 1		0.180691	0.373145
VAMP5	Vesicle-associated membrane protein 5		0.179526	0.24825
NAV3	Neuron navigator 3		0.179091	0.294503
TRIP6	Thyroid receptor-interacting protein 6		0.178836	0.142219
RBM15	Putative RNA-binding protein 15		0.178679	0.191384
HNRNPA3	Heterogeneous nuclear ribonucleoprotein A3		0.178291	0.205698
TOMM6	Mitochondrial import receptor subunit TOM6 homolog		0.177966	0.189646
ACACA	Acetyl-CoA carboxylase 1;Biotin carboxylase		0.177307	0.321383
TRIM41	E3 ubiquitin-protein ligase TRIM41		0.176993	0.333891
NUP155	Nuclear pore complex protein Nup155		0.176972	0.339764
DNAJC9	DnaJ homolog subfamily C member 9		0.176938	0.179784
GNAI3;GNAS;GNAT2;GNAO1;GNAL;GNAI1;GNAT3;GNAT1	Guanine nucleotide-binding protein G(k) subunit alpha;Guanine nucleotide-binding protein G(olf) subunit alpha;Guanine nucleotide-binding protein G(s) subunit alpha isoforms XLas;Guanine nucleotide-binding protein G(s) subunit alpha isoforms short;Guanine nucleotide-binding protein G(i) subunit alpha-1;Guanine nucleotide-binding protein G(t) subunit alpha-2;Guanine nucleotide-binding protein G(o) …		0.176374	0.34123
BMP2K	BMP-2-inducible protein kinase		0.17637	0.247046
EXOSC5	Exosome complex component RRP46		0.176336	0.233061
SSBP1	Single-stranded DNA-binding protein, mitochondrial		0.176298	0.2461
CLEC11A	C-type lectin domain family 11 member A		0.176157	0.336166
MYO1B	Unconventional myosin-Ib		0.175824	0.485931
PLEKHA5	Pleckstrin homology domain-containing family A member 5		0.175522	0.434666
APPL1	DCC-interacting protein 13-alpha		0.174483	0.204369
MRE11A	Double-strand break repair protein MRE11A		0.174472	0.302507
ATP6V1E1	V-type proton ATPase subunit E 1		0.173872	0.146115
CBLL1	E3 ubiquitin-protein ligase Hakai		0.173392	0.172677
PCK2	Phosphoenolpyruvate carboxykinase [GTP], mitochondrial		0.173136	0.502174
WDR55	WD repeat-containing protein 55		0.173034	0.230551
IQGAP1	Ras GTPase-activating-like protein IQGAP1		0.172973	0.0583617
PCNA	Proliferating cell nuclear antigen		0.172148	0.216196
RUVBL2	RuvB-like 2		0.171524	0.0665897
SH3GL1;SH3GL2	Endophilin-A2;Endophilin-A1		0.171121	0.157704
TSR1	Pre-rRNA-processing protein TSR1 homolog		0.170724	0.831287
RAB3GAP2	Rab3 GTPase-activating protein non-catalytic subunit		0.169363	0.468835
DTX3L	E3 ubiquitin-protein ligase DTX3L		0.168666	0.334756
RCOR3	REST corepressor 3		0.168631	0.391689
HPS6	Hermansky-Pudlak syndrome 6 protein		0.168416	0.330875
RANBP10	Ran-binding protein 10		0.167917	0.22324
HUWE1	E3 ubiquitin-protein ligase HUWE1		0.167779	0.096677
FEN1	Flap endonuclease 1		0.167453	0.531915
AMOTL1	Angiomotin-like protein 1		0.166964	0.323758
FN1	Fibronectin;Anastellin;Ugl-Y1;Ugl-Y2;Ugl-Y3		0.166779	0.337016
HINT1	Histidine triad nucleotide-binding protein 1		0.166064	0.30251
SRI	Sorcin		0.165404	0.146916
RBM17	Splicing factor 45		0.165357	0.957511
CORO2B	Coronin-2B		0.16492	0.29579
RPRD1A	Regulation of nuclear pre-mRNA domain-containing protein 1A		0.164862	0.246111
AP1M1	AP-1 complex subunit mu-1		0.164431	0.256266
RBBP6	E3 ubiquitin-protein ligase RBBP6		0.164042	0.220002
ATXN2L	Ataxin-2-like protein		0.163994	0.107577
ATAT1	Alpha-tubulin N-acetyltransferase 1		0.163328	0.229345
TXLNA	Alpha-taxilin		0.162896	0.165177
MYL12A;MYL12B	Myosin regulatory light chain 12A;Myosin regulatory light chain 12B		0.162574	0.105517
MYO5A	Unconventional myosin-Va		0.162195	0.224243
MAT2A	S-adenosylmethionine synthase isoform type-2		0.162151	0.298531
ZBTB10	Zinc finger and BTB domain-containing protein 10		0.162082	1.12076
PIKFYVE	1-phosphatidylinositol 3-phosphate 5-kinase		0.161971	0.248022
DCTN5	Dynactin subunit 5		0.161912	0.381874
USP39	U4/U6.U5 tri-snRNP-associated protein 2		0.16175	0.317728
GNB2	Guanine nucleotide-binding protein G(I)/G(S)/G(T) subunit beta-2		0.161536	0.227495
GNL3L	Guanine nucleotide-binding protein-like 3-like protein		0.161492	0.295078
SNX5	Sorting nexin-5		0.160928	0.357073
YWHAQ	14-3-3 protein theta		0.16076	0.090202
PFDN2	Prefoldin subunit 2		0.160395	0.0709841
SMC2	Structural maintenance of chromosomes protein 2		0.159829	0.165503
RPS29	40S ribosomal protein S29	Ribosome	0.159779	0.357247
CPPED1	Serine/threonine-protein phosphatase CPPED1		0.159455	0.113418
DDX21	Nucleolar RNA helicase 2		0.159296	0.0590104
MACF1			0.158679	0.193713
UTS2	Urotensin-2		0.158066	0.215914
LRRC8E	Volume-regulated anion channel subunit LRRC8E		0.157918	0.441585
ETV6	Transcription factor ETV6		0.157698	0.332942
G3BP1	Ras GTPase-activating protein-binding protein 1		0.157661	0.131293
ELMSAN1	ELM2 and SANT domain-containing protein 1		0.157434	0.219973
SH3BP4	SH3 domain-binding protein 4		0.157331	0.295968
WRNIP1	ATPase WRNIP1		0.156537	0.141732
FAM76B	Protein FAM76B		0.155988	0.233723
RPL35A	60S ribosomal protein L35a	Ribosome	0.155943	0.164156
SDC4	Syndecan-4		0.155613	0.230593
SHMT2	Serine hydroxymethyltransferase, mitochondrial;Serine hydroxymethyltransferase		0.155245	0.0933993
ESF1	ESF1 homolog		0.155207	0.459733
PLRG1	Pleiotropic regulator 1		0.155202	0.227768
THAP11	THAP domain-containing protein 11		0.155098	0.234613
BMS1	Ribosome biogenesis protein BMS1 homolog		0.155096	0.27447
SEC24C	Protein transport protein Sec24C		0.154925	0.103051
PRKAR2B	cAMP-dependent protein kinase type II-beta regulatory subunit		0.154892	0.526567
SAE1	SUMO-activating enzyme subunit 1;SUMO-activating enzyme subunit 1, N-terminally processed		0.1538	0.163451
KIAA1671	Uncharacterized protein KIAA1671		0.153747	0.223703
RRP1	Ribosomal RNA processing protein 1 homolog A		0.153742	0.105145
TRAFD1	TRAF-type zinc finger domain-containing protein 1		0.153723	0.421554
COG8	Conserved oligomeric Golgi complex subunit 8		0.152798	0.247834
SYNE2	Nesprin-2		0.15256	0.0846425
ATP5H	ATP synthase subunit d, mitochondrial		0.152063	0.205011
SCARF2	Scavenger receptor class F member 2		0.151889	0.0948228
BCLAF1	Bcl-2-associated transcription factor 1		0.15188	0.273057
NUP205	Nuclear pore complex protein Nup205		0.151703	0.585176
DDX10	Probable ATP-dependent RNA helicase DDX10		0.150889	0.129085
RARS	Arginine--tRNA ligase, cytoplasmic		0.150501	0.0842547
MRPS17;hCG_1984214	28S ribosomal protein S17, mitochondrial		0.150268	0.14744
EPS8	Epidermal growth factor receptor kinase substrate 8		0.150233	0.18376
GNL2	Nucleolar GTP-binding protein 2		0.149212	0.413695
RBM8A	RNA-binding protein 8A		0.14917	0.101593
SUN1	SUN domain-containing protein 1		0.147865	0.164028
SRSF5	Serine/arginine-rich splicing factor 5		0.147512	0.37031
RBM28	RNA-binding protein 28		0.147027	0.124784
METTL13	Methyltransferase-like protein 13		0.146911	0.199022
KPNA4	Importin subunit alpha-3		0.146519	0.415359
ATG16L1	Autophagy-related protein 16-1		0.145554	0.193
KIAA1217	Sickle tail protein homolog		0.145033	0.181931
SMPD2	Sphingomyelin phosphodiesterase 2		0.144887	0.237418
ATP5C1	ATP synthase subunit gamma, mitochondrial		0.144452	0.259739
ATP5O	ATP synthase subunit O, mitochondrial		0.143741	0.262939
HNRNPUL2;HNRNPUL2-BSCL2	Heterogeneous nuclear ribonucleoprotein U-like protein 2		0.142892	0.295863
SRP14	Signal recognition particle 14 kDa protein		0.142785	0.264599
LRRCC1	Leucine-rich repeat and coiled-coil domain-containing protein 1		0.142507	0.166517
KIAA1033	WASH complex subunit 7		0.142429	0.36337
EML4	Echinoderm microtubule-associated protein-like 4		0.141945	0.300038
PBDC1	Protein PBDC1		0.141269	0.454369
APOBEC3C	DNA dC->dU-editing enzyme APOBEC-3C		0.141267	0.266477
PHIP	PH-interacting protein		0.140708	0.15356
CARD10	Caspase recruitment domain-containing protein 10		0.140457	0.140284
ATP6AP1	V-type proton ATPase subunit S1		0.140148	0.109021
SPTB	Spectrin beta chain, erythrocytic		0.139986	0.16091
KDM2A	Lysine-specific demethylase 2A		0.139942	0.228099
GKAP1	G kinase-anchoring protein 1		0.13922	0.287753
RUNX1	Runt-related transcription factor 1		0.13892	0.162665
HSPG2	Basement membrane-specific heparan sulfate proteoglycan core protein;Endorepellin;LG3 peptide		0.138849	0.68494
SERPINH1	Serpin H1		0.138716	0.19001
MYH16	Putative uncharacterized protein MYH16		0.138519	0.288352
NSMCE4A	Non-structural maintenance of chromosomes element 4 homolog A		0.138458	0.178709
COPA	Coatomer subunit alpha;Xenin;Proxenin		0.138346	0.0780133
MED21	Mediator of RNA polymerase II transcription subunit 21		0.138147	0.343824
SBDS	Ribosome maturation protein SBDS		0.137981	0.186254
FH	Fumarate hydratase, mitochondrial		0.13673	0.28251
FRG1	Protein FRG1		0.136458	0.11736
PHF14	PHD finger protein 14		0.136289	0.13754
HELZ	Probable helicase with zinc finger domain		0.135801	0.0795612
PAPD5	Non-canonical poly(A) RNA polymerase PAPD5		0.135539	0.20916
CAPNS1	Calpain small subunit 1		0.13484	0.138584
BCAS2	Pre-mRNA-splicing factor SPF27		0.134319	0.102998
SUN2	SUN domain-containing protein 2		0.134116	0.216222
WDHD1	WD repeat and HMG-box DNA-binding protein 1		0.133907	0.147826
NFX1	Transcriptional repressor NF-X1		0.133682	0.156827
NLRP14	NACHT, LRR and PYD domains-containing protein 14		0.132551	0.240649
LAMTOR4	Ragulator complex protein LAMTOR4;Ragulator complex protein LAMTOR4, N-terminally processed		0.132112	0.092214
BNIP1	Vesicle transport protein SEC20		0.131089	0.966979
DCAF13	DDB1- and CUL4-associated factor 13		0.130841	0.132892
EXOSC7	Exosome complex component RRP42		0.129013	0.290495
RNPC3	RNA-binding protein 40		0.128801	0.137677
RBM5	RNA-binding protein 5		0.128147	0.127882
LBR	Lamin-B receptor		0.127539	0.268687
DNAJA3	DnaJ homolog subfamily A member 3, mitochondrial		0.127354	0.181225
FSCN1	Fascin		0.127174	0.156771
OSBPL3	Oxysterol-binding protein-related protein 3		0.126897	0.14653
RIPK2	Receptor-interacting serine/threonine-protein kinase 2		0.126151	0.205217
COPE	Coatomer subunit epsilon		0.125859	0.159843
GSTP1	Glutathione S-transferase P		0.125344	0.197749
NFKB1	Nuclear factor NF-kappa-B p105 subunit;Nuclear factor NF-kappa-B p50 subunit		0.124637	0.28557
TRIO	Triple functional domain protein		0.122658	0.0538958
SYNPO2L	Synaptopodin 2-like protein		0.122421	0.318356
NUP93	Nuclear pore complex protein Nup93		0.122108	0.0711492
NAT10	N-acetyltransferase 10		0.121464	0.666198
ACTN1	Alpha-actinin-1		0.120808	0.254714
ZC3H11A	Zinc finger CCCH domain-containing protein 11A		0.120336	0.176065
FYTTD1	UAP56-interacting factor		0.120118	0.394133
GNB2L1	Guanine nucleotide-binding protein subunit beta-2-like 1;Guanine nucleotide-binding protein subunit beta-2-like 1, N-terminally processed		0.119568	0.0345022
NDC1	Nucleoporin NDC1		0.118433	0.167386
HNRNPL	Heterogeneous nuclear ribonucleoprotein L		0.118005	0.234668
ERBB2IP	Protein LAP2		0.117931	0.163959
RPL36A;RPL36A-HNRNPH2	60S ribosomal protein L36a	Ribosome	0.117491	0.0631575
DDX17	Probable ATP-dependent RNA helicase DDX17		0.116878	0.0355561
USP10	Ubiquitin carboxyl-terminal hydrolase 10		0.116608	0.0749785
SUV39H2	Histone-lysine N-methyltransferase SUV39H2		0.116039	0.247045
CWC27	Peptidyl-prolyl cis-trans isomerase CWC27 homolog		0.115481	0.20099
PTPN23	Tyrosine-protein phosphatase non-receptor type 23		0.115304	0.143952
SETD1B	Histone-lysine N-methyltransferase SETD1B		0.114885	0.132294
KIF23	Kinesin-like protein;Kinesin-like protein KIF23		0.11391	0.113246
NLK	Serine/threonine-protein kinase NLK		0.113439	0.128553
TTN	Titin		0.1134	0.131701
GATAD2A	Transcriptional repressor p66-alpha		0.112329	0.146157
PGAM5	Serine/threonine-protein phosphatase PGAM5, mitochondrial		0.11227	0.0906075
SKP1	S-phase kinase-associated protein 1		0.111421	0.100287
SRM	Spermidine synthase		0.110597	0.375467
PDLIM1	PDZ and LIM domain protein 1		0.10887	0.136215
SFPQ	Splicing factor, proline- and glutamine-rich		0.108674	0.0239495
SPTLC1	Serine palmitoyltransferase 1		0.10758	0.170033
RPL11	60S ribosomal protein L11		0.107309	0.0788063
ATP6V1A	V-type proton ATPase catalytic subunit A		0.106731	0.103012
PWP1	Periodic tryptophan protein 1 homolog		0.106126	0.109855
IRF2BPL	Interferon regulatory factor 2-binding protein-like		0.105557	0.172742
ACD	Adrenocortical dysplasia protein homolog		0.104901	0.640263
EIF4ENIF1	Eukaryotic translation initiation factor 4E transporter		0.104843	0.205455
SEC23B	Protein transport protein Sec23B		0.104631	0.0626015
ARFGAP2	ADP-ribosylation factor GTPase-activating protein 2		0.104393	0.0814264
CDK6	Cyclin-dependent kinase 6		0.104315	0.224912
INTS10	Integrator complex subunit 10		0.104314	0.132835
THOC7	THO complex subunit 7 homolog		0.104103	0.054092
RNPEP	Aminopeptidase B		0.103053	0.15356
NAB2;NAB1	NGFI-A-binding protein 2;NGFI-A-binding protein 1		0.102453	0.106077
UBTF	Nucleolar transcription factor 1		0.101685	0.102326
CELF1	CUGBP Elav-like family member 1		0.101617	0.0763258
H1FX	Histone H1x		0.101233	0.0882625
FAM83D	Protein FAM83D		0.100496	0.0605747
WDR61	WD repeat-containing protein 61;WD repeat-containing protein 61, N-terminally processed		0.100291	0.162203
MYEF2	Myelin expression factor 2		0.100081	0.0983771
SMARCA1	Probable global transcription activator SNF2L1		0.099888	0.235001
TONSL	Tonsoku-like protein		0.0995478	0.121694
ZC3H13	Zinc finger CCCH domain-containing protein 13		0.0987823	0.244176
KLHL25	Kelch-like protein 25		0.0987035	0.396002
RBM12B	RNA-binding protein 12B		0.0985557	0.0862975
CNN3	Calponin-3		0.0977857	0.0860252
NUP98	Nuclear pore complex protein Nup98-Nup96;Nuclear pore complex protein Nup98;Nuclear pore complex protein Nup96		0.0973338	0.0586301
ATXN2	Ataxin-2		0.0970969	0.080173
PDLIM2	PDZ and LIM domain protein 2		0.097089	0.0284187
STAU2	Double-stranded RNA-binding protein Staufen homolog 2		0.0970168	0.252941
FLNA			0.0965022	0.114278
CAT	Catalase		0.0964207	0.110995
COX5A	Cytochrome c oxidase subunit 5A, mitochondrial		0.0949987	0.109637
MRPL19	39S ribosomal protein L19, mitochondrial		0.0942466	0.0960969
MARS	Methionine--tRNA ligase, cytoplasmic		0.0936793	0.927555
SQSTM1	Sequestosome-1		0.0935897	0.286319
AGO3	Protein argonaute-3		0.0935256	0.144301
PSAPL1	Proactivator polypeptide-like 1;Saposin A-like;Saposin B-Val-like;Saposin B-like;Saposin C-like;Saposin D-like		0.0932723	0.139063
POLR2A	DNA-directed RNA polymerase II subunit RPB1		0.0928462	0.0315756
FXR1	Fragile X mental retardation syndrome-related protein 1		0.0927056	0.0376064
VPS4A	Vacuolar protein sorting-associated protein 4A		0.0918662	0.134911
CD3EAP	DNA-directed RNA polymerase I subunit RPA34		0.0908245	0.0488111
PA2G4	Proliferation-associated protein 2G4		0.0900252	0.0783327
GAR1	H/ACA ribonucleoprotein complex subunit 1		0.0897851	0.0461403
DCP1A	mRNA-decapping enzyme 1A		0.0895881	0.140143
EHBP1L1	EH domain-binding protein 1-like protein 1		0.0883647	0.127148
DLG5	Disks large homolog 5		0.0883202	0.154781
LMAN1	Protein ERGIC-53		0.0881685	0.146496
SIN3A	Paired amphipathic helix protein Sin3a		0.0877201	0.221981
CLTC	Clathrin heavy chain 1;Clathrin heavy chain		0.0876782	0.072976
PFDN1	Prefoldin subunit 1		0.0876782	0.0326031
HDAC1	Histone deacetylase 1		0.0872345	0.130571
CSK	Tyrosine-protein kinase CSK		0.0854102	0.0822921
DMAP1	DNA methyltransferase 1-associated protein 1		0.0845861	0.195067
DCD	Dermcidin;Survival-promoting peptide;DCD-1		0.0839423	0.124825
SPTY2D1	Protein SPT2 homolog		0.0832236	0.11807
CORO7-PAM16;CORO7	Coronin;Coronin-7		0.0827398	0.0921276
TLN2	Talin-2		0.0826582	0.164415
MGA	MAX gene-associated protein		0.0823223	0.0703816
KMT2A	Histone-lysine N-methyltransferase 2A;MLL cleavage product N320;MLL cleavage product C180		0.0822828	0.0972472
NIP7	60S ribosome subunit biogenesis protein NIP7 homolog		0.0820553	0.076108
NSF	Vesicle-fusing ATPase		0.0819881	0.213938
CLDN12	Claudin-12		0.081572	0.132066
HADHB	Trifunctional enzyme subunit beta, mitochondrial;3-ketoacyl-CoA thiolase		0.0811378	0.130021
ZCCHC10	Zinc finger CCHC domain-containing protein 10		0.0807271	0.188884
MALT1	Mucosa-associated lymphoid tissue lymphoma translocation protein 1		0.0802112	0.122116
MYL9	Myosin regulatory light polypeptide 9		0.0801971	0.148969
DR1	Protein Dr1		0.0799845	0.256841
RIPK1	Receptor-interacting serine/threonine-protein kinase 1		0.0796186	0.0456451
CUL1	Cullin-1		0.0795538	0.0799474
AFAP1	Actin filament-associated protein 1		0.0794967	0.140833
TUBB4B;TUBB4A	Tubulin beta-4B chain;Tubulin beta-4A chain		0.0792502	0.0535004
MROH1	Maestro heat-like repeat-containing protein family member 1		0.0784522	0.151945
MRPL18	39S ribosomal protein L18, mitochondrial		0.0782145	0.1528
ELF2			0.0781332	0.42173
EXOC4	Exocyst complex component 4		0.0779018	0.16369
MKLN1	Muskelin		0.0771346	0.0723055
EIF3I	Eukaryotic translation initiation factor 3 subunit I		0.0767651	0.0207824
CLIC1	Chloride intracellular channel protein 1		0.0758535	0.0789203
UACA	Uveal autoantigen with coiled-coil domains and ankyrin repeats		0.0753165	0.167057
EHMT1	Histone-lysine N-methyltransferase EHMT1		0.0746444	0.106178
PKM	Pyruvate kinase PKM;Pyruvate kinase		0.0741308	0.0554401
RPS18	40S ribosomal protein S18	Ribosome	0.0737977	0.0464006
COG5			0.0737163	0.0865206
ACTA1;ACTC1;ACTG2;ACTA2	Actin, alpha skeletal muscle;Actin, alpha cardiac muscle 1;Actin, gamma-enteric smooth muscle;Actin, aortic smooth muscle		0.0717148	0.175499
BRK1	Protein BRICK1		0.0710407	0.082953
ABI2	Abl interactor 2		0.0706905	0.0443237
FAT1	Protocadherin Fat 1;Protocadherin Fat 1, nuclear form		0.0705033	0.0879689
DPYSL2	Dihydropyrimidinase-related protein 2		0.0705013	0.303837
CGGBP1	CGG triplet repeat-binding protein 1		0.0701048	0.182203
MPP5			0.0701015	0.0775223
UBE2O	E2/E3 hybrid ubiquitin-protein ligase UBE2O		0.069785	0.146376
CLNS1A	Methylosome subunit pICln		0.0695403	0.0976776
PSMC2	26S protease regulatory subunit 7		0.068423	0.124973
POLR1A	DNA-directed RNA polymerase;DNA-directed RNA polymerase I subunit RPA1		0.0679874	0.0502379
YES1;SRC;LCK;FYN	Non-specific protein-tyrosine kinase;Proto-oncogene tyrosine-protein kinase Src;Tyrosine-protein kinase Yes;Tyrosine-protein kinase Fyn;Tyrosine-protein kinase Lck		0.0679863	0.0726235
KPNA3	Importin subunit alpha-4		0.0675481	0.0359573
C9orf89	Bcl10-interacting CARD protein		0.0674271	0.0902995
GBE1	1,4-alpha-glucan-branching enzyme		0.0672986	0.228841
CDV3	Protein CDV3 homolog		0.0669036	0.0723364
TSTA3	GDP-L-fucose synthase		0.0664985	0.166999
SPATS2L	SPATS2-like protein		0.0662282	0.111114
ZNF598	Zinc finger protein 598		0.0661699	0.349932
AATF	Protein AATF		0.0661522	0.0500736
SEC22B	Vesicle-trafficking protein SEC22b		0.0659321	0.210004
TFAM	Transcription factor A, mitochondrial		0.0658028	0.229444
CTR9	RNA polymerase-associated protein CTR9 homolog		0.0654908	0.226653
SYNCRIP	Heterogeneous nuclear ribonucleoprotein Q		0.0652647	0.0640142
CSTF3	Cleavage stimulation factor subunit 3		0.0651953	0.0291135
ZNF318	Zinc finger protein 318		0.0643167	0.102213
NPM1	Nucleophosmin		0.0635917	0.13638
GANAB	Neutral alpha-glucosidase AB		0.0635442	0.0824143
SCFD1	Sec1 family domain-containing protein 1		0.0635341	0.0560361
HEATR5B	HEAT repeat-containing protein 5B		0.0632927	0.079065
SMC4	Structural maintenance of chromosomes protein;Structural maintenance of chromosomes protein 4		0.0628806	0.138174
MYL1;MYL3	Myosin light chain 1/3, skeletal muscle isoform;Myosin light chain 3		0.0627384	0.189147
AMPD2	AMP deaminase 2		0.0624633	0.141375
STAM2;STAM	Signal transducing adapter molecule 2;Signal transducing adapter molecule 1		0.062308	0.0877594
GPC6	Glypican-6;Secreted glypican-6		0.0609891	0.140876
COG1	Conserved oligomeric Golgi complex subunit 1		0.0603279	0.0666681
TPM3	Tropomyosin alpha-3 chain		0.0586183	0.128912
LMNB1	Lamin-B1		0.0580098	0.0434491
PKP2	Plakophilin-2		0.05713	0.108746
MSH2	DNA mismatch repair protein Msh2		0.0569049	0.0458343
ACTB	Actin, cytoplasmic 1;Actin, cytoplasmic 1, N-terminally processed		0.0566417	0.0998428
HIST1H1E;HIST1H1D	Histone H1.4;Histone H1.3		0.0566417	0.0681885
ZNF638	Zinc finger protein 638		0.0566166	0.0635275
CTBP2	C-terminal-binding protein 2		0.0551928	0.0670785
KHDRBS1	KH domain-containing, RNA-binding, signal transduction-associated protein 1		0.0547003	0.0265067
CCDC174	Coiled-coil domain-containing protein 174		0.0538874	0.0686684
TNS3	Tensin-3		0.0537274	0.0523418
SENP7	Sentrin-specific protease 7		0.0536129	0.0578667
ZC3H14	Zinc finger CCCH domain-containing protein 14		0.0527172	0.0249421
SPCS2	Signal peptidase complex subunit 2		0.0523059	0.0248409
DNAJC7	DnaJ homolog subfamily C member 7		0.0512267	0.0271475
CDC42	Cell division control protein 42 homolog		0.0508939	0.103588
CHD1	Chromodomain-helicase-DNA-binding protein 1		0.049744	0.055909
PSMC4	26S protease regulatory subunit 6B		0.0497014	0.0752095
RING1	E3 ubiquitin-protein ligase RING1		0.049649	0.0284893
HSDL2	Hydroxysteroid dehydrogenase-like protein 2		0.0492621	0.0995069
PSMD6	26S proteasome non-ATPase regulatory subunit 6		0.0484145	0.247588
KIAA1429	Protein virilizer homolog		0.0482252	0.226795
ERP29	Endoplasmic reticulum resident protein 29		0.0480041	0.148037
CCT8	T-complex protein 1 subunit theta		0.0479172	0.077816
NAP1L1	Nucleosome assembly protein 1-like 1		0.0472274	0.0928236
CSNK2A2	Casein kinase II subunit alpha		0.0471765	0.0854225
IPO5	Importin-5		0.0465044	0.123723
PRR12	Proline-rich protein 12		0.0453974	0.164253
SAP30	Histone deacetylase complex subunit SAP30		0.0452872	0.0506683
ANKFY1	Rabankyrin-5		0.0452009	0.0345905
CEP112	Centrosomal protein of 112 kDa		0.0450938	0.210712
PLEC	Plectin		0.0446714	0.03123
TRIP12	E3 ubiquitin-protein ligase TRIP12		0.0431648	0.0632974
CHCHD6	MICOS complex subunit MIC25		0.0430988	0.108287
PHF6	PHD finger protein 6		0.0429149	0.0702972
SLU7	Pre-mRNA-splicing factor SLU7		0.0425104	0.0431098
DHX36	ATP-dependent RNA helicase DHX36		0.0423705	0.0445918
TRIM22	E3 ubiquitin-protein ligase TRIM22		0.0420331	0.0583232
PLEKHG3	Pleckstrin homology domain-containing family G member 3		0.0419558	0.0283632
ZMYM4	Zinc finger MYM-type protein 4		0.0415739	0.102349
PPM1G	Protein phosphatase 1G		0.0408905	0.074575
ZDHHC5	Palmitoyltransferase ZDHHC5		0.0403716	0.122694
PRSS3P2	Putative trypsin-6		0.0400887	0.0247098
SH3GLB1	Endophilin-B1		0.0395619	0.0745999
MAFF	Transcription factor MafF		0.0393948	0.0514305
MPRIP			0.0374424	0.0729055
MRPS18B	28S ribosomal protein S18b, mitochondrial		0.0370429	0.06282
ABCE1	ATP-binding cassette sub-family E member 1		0.0364629	0.132848
FHL3	Four and a half LIM domains protein 3		0.0364372	0.0144653
RFC1	Replication factor C subunit 1		0.0361665	0.0441158
SACS	Sacsin		0.0347924	0.0495463
			0.0332103	0.05936
MYOF	Myoferlin		0.0327905	0.0462687
APOBEC3B	DNA dC->dU-editing enzyme APOBEC-3B		0.0324427	0.0618583
RBM4B	RNA-binding protein 4B		0.0322449	0.0377316
NLRP6	NACHT, LRR and PYD domains-containing protein 6		0.0320244	0.0311925
RFC2	Replication factor C subunit 2		0.0315571	0.0418571
DNM1;DNM2	Dynamin-1;Dynamin-2		0.0314731	0.0344101
ATP5B	ATP synthase subunit beta, mitochondrial;ATP synthase subunit beta		0.0310365	0.0373257
CXorf56	UPF0428 protein CXorf56		0.0305549	0.0354412
RPL32	60S ribosomal protein L32	Ribosome	0.0303776	0.0166616
ERP44	Endoplasmic reticulum resident protein 44		0.0296364	0.0223803
GOLGA1	Golgin subfamily A member 1		0.0294815	0.0581859
			0.029393	0.0323176
MAPKAPK2	MAP kinase-activated protein kinase 2		0.0293506	0.0462106
DNAJB12	DnaJ homolog subfamily B member 12		0.0292186	0.0311973
TMOD3	Tropomodulin-3		0.0287961	0.00822792
EPS15	Epidermal growth factor receptor substrate 15		0.0286759	0.0349182
COIL	Coilin		0.0284452	0.0310954
C5orf51	UPF0600 protein C5orf51		0.0279288	0.0717193
ARL6IP6	ADP-ribosylation factor-like protein 6-interacting protein 6		0.0273922	0.0459125
SOGA1;MTCL1;SOGA3	Protein SOGA1;N-terminal form;C-terminal 80 kDa form;Protein SOGA3;Microtubule cross-linking factor 1		0.0272951	0.0393039
H3F3B;H3F3A;HIST3H3;H3F3C	Histone H3;Histone H3.3;Histone H3.1t;Histone H3.3C		0.0261116	0.0316595
ZNF462	Zinc finger protein 462		0.0260465	0.0356983
STAU1	Double-stranded RNA-binding protein Staufen homolog 1		0.0253976	0.0108627
UTP15	U3 small nucleolar RNA-associated protein 15 homolog		0.0252433	0.0214893
PARP1	Poly [ADP-ribose] polymerase 1		0.0252144	0.00907434
SCMH1	Polycomb protein SCMH1		0.024956	0.019603
RLIM	E3 ubiquitin-protein ligase RLIM		0.0228849	0.0471123
WDR1	WD repeat-containing protein 1		0.0218795	0.0084194
PAK2	Serine/threonine-protein kinase PAK 2;PAK-2p27;PAK-2p34		0.0204731	0.0346415
LTV1	Protein LTV1 homolog		0.0180337	0.0227228
RNF214	RING finger protein 214		0.0167742	0.0296107
AHDC1	AT-hook DNA-binding motif-containing protein 1		0.0164601	0.025668
MPHOSPH10	U3 small nucleolar ribonucleoprotein protein MPP10		0.0163473	0.0268135
FXR2	Fragile X mental retardation syndrome-related protein 2		0.0162167	0.0117415
PSMD5	26S proteasome non-ATPase regulatory subunit 5		0.0155248	0.019483
GFPT1	Glutamine--fructose-6-phosphate aminotransferase [isomerizing] 1		0.0154845	0.0394421
COG4	Conserved oligomeric Golgi complex subunit 4		0.0144862	0.023235
RNF169	E3 ubiquitin-protein ligase RNF169		0.0144806	0.0185279
UTP14A	U3 small nucleolar RNA-associated protein 14 homolog A		0.0140949	0.0157071
CNTNAP5	Contactin-associated protein-like 5		0.0127252	0.0333023
UHRF2	E3 ubiquitin-protein ligase UHRF2		0.0125249	0.019881
CCDC59	Thyroid transcription factor 1-associated protein 26		0.0123936	0.0162096
PRKAA1;PRKAA2	5-AMP-activated protein kinase catalytic subunit alpha-2;5-AMP-activated protein kinase catalytic subunit alpha-1		0.0123581	0.010699
EEF1E1;EEF1E1-BLOC1S5	Eukaryotic translation elongation factor 1 epsilon-1		0.0118016	0.0229223
PDDC1	Parkinson disease 7 domain-containing protein 1		0.0112547	0.0133638
RPL37	60S ribosomal protein L37;Ribosomal protein L37	Ribosome	0.0111264	0.022052
DCTN1;DKFZp686E0752	Dynactin subunit 1		0.0110128	0.00389679
NSUN2	tRNA (cytosine(34)-C(5))-methyltransferase		0.00995044	0.0176658
BAZ1B	Tyrosine-protein kinase BAZ1B		0.00961846	0.00816525
ACAT2	Acetyl-CoA acetyltransferase, cytosolic		0.0089947	0.00345812
ARID1A	AT-rich interactive domain-containing protein 1A		0.00895329	0.00883135
AJUBA	LIM domain-containing protein ajuba		0.00889897	0.0178485
NOC3L	Nucleolar complex protein 3 homolog		0.00812022	0.0120469
NOMO3;NOMO2;NOMO1	Nodal modulator 2;Nodal modulator 1;Nodal modulator 3		0.00771821	0.012365
HIST1H2BD;HIST1H2BH;HIST2H2BF	Histone H2B type 1-D;Histone H2B type 1-H;Histone H2B type 2-F		0.00757337	0.00745257
TWF1	Twinfilin-1		0.00742841	0.00686638
MCM4	DNA replication licensing factor MCM4		0.00712502	0.00297882
COPG2	Coatomer subunit gamma-2		0.00650885	0.0102696
MLH1	DNA mismatch repair protein Mlh1		0.00575686	0.00816677
RSBN1	Round spermatid basic protein 1		0.00421387	0.00621585
CAPRIN1	Caprin-1		0.00392652	0.00600974
MAPRE1	Microtubule-associated protein RP/EB family member 1		0.00358061	0.00167729
RRP8	Ribosomal RNA-processing protein 8		0.00244174	0.00255662
DDI2	Protein DDI1 homolog 2		0.00187727	0.00162902
PRKD2	Serine/threonine-protein kinase D2		0.00139829	0.00226681
MATR3	Matrin-3		0.00074025	0.000418289
BOP1	Ribosome biogenesis protein BOP1		0	0
CARM1	Histone-arginine methyltransferase CARM1		0	0
CHCHD3	MICOS complex subunit MIC19		0	0
CTNND1	Catenin delta-1		0	0
EEF1A1;EEF1A1P5;EEF1A2	Putative elongation factor 1-alpha-like 3;Elongation factor 1-alpha 1;Elongation factor 1-alpha;Elongation factor 1-alpha 2		0	0
EEF1B2	Elongation factor 1-beta		0	0
EIF2S1	Eukaryotic translation initiation factor 2 subunit 1		0	0
ELAVL1	ELAV-like protein 1		0	0
ERH	Enhancer of rudimentary homolog		0	0
HNRNPDL	Heterogeneous nuclear ribonucleoprotein D-like		0	0
HSPA6;HSPA7	Heat shock 70 kDa protein 6;Putative heat shock 70 kDa protein 7		0	0
HSPH1	Heat shock protein 105 kDa		0	0
KARS	Lysine--tRNA ligase		0	0
MCM3	DNA replication licensing factor MCM3		0	0
MRPL39	39S ribosomal protein L39, mitochondrial		0	0
NUP107	Nuclear pore complex protein Nup107		0	0
PPFIA1	Liprin-alpha-1		0	0
PPP1CC	Serine/threonine-protein phosphatase;Serine/threonine-protein phosphatase PP1-gamma catalytic subunit		0	0
RPL7A	60S ribosomal protein L7a	Ribosome	0	0
RPS14	40S ribosomal protein S14	Ribosome	0	0
RPS15	40S ribosomal protein S15	Ribosome	0	0
RPS25	40S ribosomal protein S25	Ribosome	0	0
SLC9A3R1	Na(+)/H(+) exchange regulatory cofactor NHE-RF1		0	0
SLTM	SAFB-like transcription modulator		0	0
SMU1	WD40 repeat-containing protein SMU1;WD40 repeat-containing protein SMU1, N-terminally processed		0	0
SPC24	Kinetochore protein Spc24		0	0
SPDL1	Protein Spindly		0	0
SRRT	Serrate RNA effector molecule homolog		0	0
SRSF1	Serine/arginine-rich splicing factor 1		0	0
SYNPO	Synaptopodin		0	0
TGM2	Protein-glutamine gamma-glutamyltransferase 2		0	0
TUBD1	Tubulin delta chain		0	0
UPK2	Uroplakin-2		0	0
VBP1	Prefoldin subunit 3		0	0
ZHX2	Zinc fingers and homeoboxes protein 2		-0.000449399	0.00023074
BAG3	BAG family molecular chaperone regulator 3		-0.00153542	0.00152048
ARPC3	Actin-related protein 2/3 complex subunit 3		-0.0028831	0.00405526
STK24	Serine/threonine-protein kinase 24;Serine/threonine-protein kinase 24 36 kDa subunit;Serine/threonine-protein kinase 24 12 kDa subunit		-0.00366549	0.00370074
EEF1D	Elongation factor 1-delta		-0.00383198	0.00333295
FAM45A;FAM45B	Protein FAM45A;Protein FAM45B		-0.00398552	0.00479129
			-0.00408506	0.00881599
YME1L1	ATP-dependent zinc metalloprotease YME1L1		-0.00464724	0.00627276
SUB1	Activated RNA polymerase II transcriptional coactivator p15		-0.0052829	0.00517029
ATP5F1	ATP synthase F(0) complex subunit B1, mitochondrial		-0.00627565	0.00513434
BRD2	Bromodomain-containing protein 2		-0.00650342	0.00632178
IMP4	U3 small nucleolar ribonucleoprotein protein IMP4		-0.00657823	0.00609806
NUDCD1	NudC domain-containing protein 1		-0.00671212	0.0068224
ESYT2	Extended synaptotagmin-2		-0.00684098	0.0105543
PRRC2A	Protein PRRC2A		-0.00693921	0.00896658
CCT6A	T-complex protein 1 subunit zeta		-0.00851178	0.0129461
NOP56	Nucleolar protein 56		-0.00867405	0.0100837
CCDC50	Coiled-coil domain-containing protein 50		-0.00914057	0.00399877
SYF2	Pre-mRNA-splicing factor SYF2		-0.00954668	0.0132208
ZBBX	Zinc finger B-box domain-containing protein 1		-0.00956968	0.018999
ARAP1	Arf-GAP with Rho-GAP domain, ANK repeat and PH domain-containing protein 1		-0.0109276	0.0231003
WIZ	Protein Wiz		-0.0113407	0.00911267
UBAP2L	Ubiquitin-associated protein 2-like		-0.0115852	0.00864995
BLM	Bloom syndrome protein		-0.0116102	0.0168483
CTPS1	CTP synthase;CTP synthase 1		-0.0116631	0.0205758
AKAP8L	A-kinase anchor protein 8-like		-0.0117739	0.016446
RPL38	60S ribosomal protein L38	Ribosome	-0.0126622	0.00973398
BRPF3	Bromodomain and PHD finger-containing protein 3		-0.0132643	0.0269177
APEX1	DNA-(apurinic or apyrimidinic site) lyase;DNA-(apurinic or apyrimidinic site) lyase, mitochondrial		-0.0147608	0.0212783
RNF31	E3 ubiquitin-protein ligase RNF31		-0.0147624	0.013442
YTHDF3;YTHDF2;YTHDF1	YTH domain-containing family protein 2;YTH domain-containing family protein 1;YTH domain-containing family protein 3		-0.0152343	0.0272758
RAC2;RAC1;RAC3	Ras-related C3 botulinum toxin substrate 1;Ras-related C3 botulinum toxin substrate 3;Ras-related C3 botulinum toxin substrate 2		-0.0155607	0.0103461
ATP6V1B2	V-type proton ATPase subunit B, brain isoform		-0.015922	0.0237912
HAUS3	HAUS augmin-like complex subunit 3		-0.0163106	0.0257684
NME1-NME2;NME2;NME1;NME2P1	Nucleoside diphosphate kinase;Nucleoside diphosphate kinase B;Putative nucleoside diphosphate kinase;Nucleoside diphosphate kinase A		-0.0165846	0.0464453
SMPD4	Sphingomyelin phosphodiesterase 4		-0.016729	0.0161667
USP3	Ubiquitin carboxyl-terminal hydrolase;Ubiquitin carboxyl-terminal hydrolase 3		-0.0179647	0.0184203
NOC4L	Nucleolar complex protein 4 homolog		-0.0180466	0.0257096
HMMR	Hyaluronan mediated motility receptor		-0.0186212	0.0171729
FLNA	Filamin-A		-0.0190123	0.0490271
UTP18	U3 small nucleolar RNA-associated protein 18 homolog		-0.0197489	0.0303716
CHAMP1	Chromosome alignment-maintaining phosphoprotein 1		-0.0198847	0.018974
GET4	Golgi to ER traffic protein 4 homolog		-0.0209185	0.0133352
SSSCA1	Sjoegren syndrome/scleroderma autoantigen 1		-0.0221766	0.0161799
TTF2	Transcription termination factor 2		-0.0226021	0.0358434
BAP1	Ubiquitin carboxyl-terminal hydrolase;Ubiquitin carboxyl-terminal hydrolase BAP1		-0.0237825	0.0498798
LUC7L3	Luc7-like protein 3		-0.0251021	0.0124187
PDCD6IP	Programmed cell death 6-interacting protein		-0.0251944	0.0180972
ELFN1	Protein ELFN1		-0.0256549	0.105475
GLRX3	Glutaredoxin-3		-0.0257595	0.0908104
SLC4A1AP	Kanadaptin		-0.0268165	0.0395596
LSG1	Large subunit GTPase 1 homolog		-0.0268485	0.0416317
NDUFS1	NADH-ubiquinone oxidoreductase 75 kDa subunit, mitochondrial		-0.0269481	0.0111219
SEPT6	Septin-6		-0.0275001	0.0151508
CPSF6	Cleavage and polyadenylation specificity factor subunit 6		-0.0276603	0.0280872
DCTN3	Dynactin subunit 3		-0.0286986	0.0178121
EPB41	Protein 4.1		-0.0289293	0.0531863
TNIP1	TNFAIP3-interacting protein 1		-0.0299081	0.147607
WAC	WW domain-containing adapter protein with coiled-coil		-0.0301128	0.0304011
SEH1L	Nucleoporin SEH1		-0.0305735	0.0160301
FLOT1	Flotillin-1		-0.0308297	0.0344974
ECT2	Protein ECT2		-0.0320462	0.0929735
LGALS1	Galectin-1		-0.0323622	0.0564911
PPP6R2	Serine/threonine-protein phosphatase 6 regulatory subunit 2		-0.0327586	0.0415343
GAN	Gigaxonin		-0.0329786	0.0828691
CACNA2D1	Voltage-dependent calcium channel subunit alpha-2/delta-1;Voltage-dependent calcium channel subunit alpha-2-1;Voltage-dependent calcium channel subunit delta-1		-0.0330232	0.0434438
SCRIB	Protein scribble homolog		-0.0331601	0.0259411
DDX43	Probable ATP-dependent RNA helicase DDX43		-0.0335158	0.0364625
HK1	Hexokinase-1		-0.0347707	0.0879483
ANKHD1	Ankyrin repeat and KH domain-containing protein 1		-0.0348479	0.0611102
FAM167A	Protein FAM167A		-0.0354414	0.0421279
RUFY1	RUN and FYVE domain-containing protein 1		-0.0355198	0.0546655
HNRNPM	Heterogeneous nuclear ribonucleoprotein M		-0.0356384	0.0183895
HELZ2	Helicase with zinc finger domain 2		-0.0360905	0.0818767
CSNK2A1;CSNK2A3	Casein kinase II subunit alpha;Casein kinase II subunit alpha 3		-0.0365167	0.066903
CSRP2	Cysteine and glycine-rich protein 2		-0.03661	0.0190147
MECOM	MDS1 and EVI1 complex locus protein EVI1		-0.0374783	0.106366
FKBP4	Peptidyl-prolyl cis-trans isomerase FKBP4;Peptidyl-prolyl cis-trans isomerase FKBP4, N-terminally processed		-0.0377079	0.0415487
SNRNP40	U5 small nuclear ribonucleoprotein 40 kDa protein		-0.0387992	0.10684
PHPT1	14 kDa phosphohistidine phosphatase		-0.039349	0.0713822
IFI16	Gamma-interferon-inducible protein 16		-0.0394448	0.100637
RPL7L1	60S ribosomal protein L7-like 1	Ribosome	-0.0396134	0.0709616
POLR1B	DNA-directed RNA polymerase I subunit RPA2;DNA-directed RNA polymerase		-0.040513	0.0593106
PTPN12	Tyrosine-protein phosphatase non-receptor type 12		-0.0408306	0.736533
YWHAE	14-3-3 protein epsilon		-0.0409559	0.0333515
NDUFA5	NADH dehydrogenase [ubiquinone] 1 alpha subcomplex subunit 5		-0.0409748	0.0514869
GLTSCR2	Glioma tumor suppressor candidate region gene 2 protein		-0.0420624	0.0560598
SEPT7	Septin-7		-0.0420886	0.0942291
RPAP3	RNA polymerase II-associated protein 3		-0.0429504	0.155388
HIP1	Huntingtin-interacting protein 1		-0.0436477	0.0794576
NOP14	Nucleolar protein 14		-0.0437686	0.0343546
PRDX3	Thioredoxin-dependent peroxide reductase, mitochondrial		-0.043945	0.015171
ACTR1B	Beta-centractin		-0.0440764	0.0264935
RPL35	60S ribosomal protein L35	Ribosome	-0.0441448	0.077307
MZT1	Mitotic-spindle organizing protein 1		-0.0443226	0.0767061
WDR59	WD repeat-containing protein 59		-0.0452121	0.07555
CPNE3	Copine-3		-0.0459026	0.148634
BUD13	BUD13 homolog		-0.0459234	0.0581635
RCL1	RNA 3-terminal phosphate cyclase-like protein		-0.0463014	0.0386194
VPS51	Vacuolar protein sorting-associated protein 51 homolog		-0.0465497	0.0730087
HIST1H2BN	Histone H2B;Histone H2B type 1-N		-0.0466032	0.0205024
TOP2A	DNA topoisomerase 2-alpha		-0.0470722	0.0486166
STX16;STX16-NPEPL1	Syntaxin-16		-0.0473169	0.11031
TTLL12	Tubulin--tyrosine ligase-like protein 12		-0.0483434	0.0574072
CENPT	Centromere protein T		-0.0484254	0.0493323
RQCD1	Cell differentiation protein RCD1 homolog		-0.0486184	0.0502717
ANAPC7	Anaphase-promoting complex subunit 7		-0.0486323	0.0419836
PUM1	Pumilio homolog 1		-0.049115	0.0746993
NAA30	N-alpha-acetyltransferase 30		-0.0492778	0.0520187
DPYSL5	Dihydropyrimidinase-related protein 5		-0.0493861	0.02258
DIEXF	Digestive organ expansion factor homolog		-0.0501397	0.150487
AGO2	Protein argonaute-2		-0.0506254	0.0470912
QARS	Glutamine--tRNA ligase		-0.0506867	0.0495985
ANAPC15	Anaphase-promoting complex subunit 15		-0.0521554	0.0805572
VTA1	Vacuolar protein sorting-associated protein VTA1 homolog		-0.0523943	0.0227059
UTP6	U3 small nucleolar RNA-associated protein 6 homolog		-0.0528612	0.118934
GLG1	Golgi apparatus protein 1		-0.0531332	0.0608486
MRPS23	28S ribosomal protein S23, mitochondrial		-0.0534513	0.091502
NDE1	Nuclear distribution protein nudE homolog 1		-0.0545725	0.0219214
TP53BP1	Tumor suppressor p53-binding protein 1		-0.0551283	0.0995937
RUVBL1	RuvB-like 1		-0.0566417	0.0503733
GATAD2B	Transcriptional repressor p66-beta		-0.0572052	0.155858
CCT2	T-complex protein 1 subunit beta		-0.0575136	0.109774
PARD3	Partitioning defective 3 homolog		-0.0576806	0.0286515
RANBP9	Ran-binding protein 9		-0.0577657	0.0700442
ARPC1A	Actin-related protein 2/3 complex subunit 1A		-0.05867	0.0890739
ACTN4	Alpha-actinin-4		-0.0591013	0.0895457
GINS3	DNA replication complex GINS protein PSF3		-0.0592282	0.048838
DAPK3	Death-associated protein kinase 3		-0.0595291	0.0744098
RNF113A	RING finger protein 113A		-0.0595588	0.218456
NOL8	Nucleolar protein 8		-0.0611468	0.0677567
MRPL2	39S ribosomal protein L2, mitochondrial		-0.0613801	0.116402
RNPS1	RNA-binding protein with serine-rich domain 1		-0.0620279	0.0942594
ILKAP;ILKAP3	Integrin-linked kinase-associated serine/threonine phosphatase 2C		-0.0622592	0.152727
SHROOM2	Protein Shroom2		-0.0626057	0.0664497
KMT2D	Histone-lysine N-methyltransferase 2D		-0.0627863	0.0753029
ISY1	Pre-mRNA-splicing factor ISY1 homolog		-0.063404	0.165189
TRIM47	Tripartite motif-containing protein 47		-0.0634376	0.0819848
HAUS1	HAUS augmin-like complex subunit 1		-0.0639521	0.11724
CNN1	Transgelin;Calponin;Calponin-1		-0.068017	0.0798544
AURKB	Aurora kinase B		-0.0684411	0.0715654
SORBS1	Sorbin and SH3 domain-containing protein 1		-0.0685809	0.173979
RACGAP1	Rac GTPase-activating protein 1		-0.0700878	0.041393
FIGNL1	Fidgetin-like protein 1		-0.0701885	0.0620213
NUP133	Nuclear pore complex protein Nup133		-0.0707671	0.127491
BAX	Apoptosis regulator BAX		-0.0711599	0.106883
ADAR	Double-stranded RNA-specific adenosine deaminase		-0.0713511	0.175545
TRIP12	E3 ubiquitin-protein ligase TRIP12		-0.0715271	0.0386943
MRPL11	39S ribosomal protein L11, mitochondrial		-0.0716804	0.0743176
STOM	Erythrocyte band 7 integral membrane protein		-0.0719027	0.100019
TCEB2	Transcription elongation factor B polypeptide 2		-0.0728778	0.101601
MLST8	Target of rapamycin complex subunit LST8		-0.0737249	0.0657715
DDX54	ATP-dependent RNA helicase DDX54		-0.0737951	0.187326
WDR36	WD repeat-containing protein 36		-0.0746447	0.0712411
RBX1	E3 ubiquitin-protein ligase RBX1;E3 ubiquitin-protein ligase RBX1, N-terminally processed		-0.0750601	0.106669
CENPC	Centromere protein C		-0.0752043	0.0887176
DLG1	Disks large homolog 1		-0.0761457	0.100692
PDIA6	Protein disulfide-isomerase A6		-0.0763126	0.0607762
LRRC47	Leucine-rich repeat-containing protein 47		-0.0775661	0.12002
COPS3	COP9 signalosome complex subunit 3		-0.0775792	0.145385
XPO1	Exportin-1		-0.0783111	0.0573496
RABIF	Guanine nucleotide exchange factor MSS4		-0.0783198	0.133529
ATAD3A	ATPase family AAA domain-containing protein 3A		-0.079118	0.0935689
NUDT5	ADP-sugar pyrophosphatase		-0.079257	0.07852
NUP210	Nuclear pore membrane glycoprotein 210		-0.0806374	0.114376
DBNL	Drebrin-like protein		-0.0807029	0.0461707
CABIN1	Calcineurin-binding protein cabin-1		-0.0808024	0.0603061
FTSJ3	pre-rRNA processing protein FTSJ3		-0.0809623	0.10781
ZNF512	Zinc finger protein 512		-0.0818762	0.12874
CKAP5	Cytoskeleton-associated protein 5		-0.0823216	0.209221
PPP1R18	Phostensin		-0.0830281	0.0446142
SRP9;DKFZp564M2223	Signal recognition particle 9 kDa protein		-0.0845364	0.172379
SNRPF	Small nuclear ribonucleoprotein F		-0.0849483	0.223935
ABLIM1	Actin-binding LIM protein 1		-0.0858058	0.743614
LLPH	Protein LLP homolog		-0.0866512	0.184382
TBCK;DKFZp313C1916	TBC domain-containing protein kinase-like protein		-0.0871449	0.190442
ZC3HAV1	Zinc finger CCCH-type antiviral protein 1		-0.0873404	0.0380796
KRI1	Protein KRI1 homolog		-0.0874522	0.249721
TCEB1	Transcription elongation factor B polypeptide 1		-0.0877766	0.154426
CEP131	Centrosomal protein of 131 kDa		-0.087801	0.0541743
DSP	Desmoplakin		-0.0884262	0.154729
EIF5A;EIF5AL1;EIF5A2	Eukaryotic translation initiation factor 5A;Eukaryotic translation initiation factor 5A-1-like;Eukaryotic translation initiation factor 5A-1;Eukaryotic translation initiation factor 5A-2		-0.0884647	0.118517
MAP4K4	Mitogen-activated protein kinase kinase kinase kinase 4		-0.0886046	0.245887
UBE3A	Ubiquitin-protein ligase E3A		-0.0887311	0.124243
TUBA3E	Tubulin alpha-3E chain		-0.0889577	0.0312112
YWHAB	14-3-3 protein beta/alpha;14-3-3 protein beta/alpha, N-terminally processed		-0.0899307	0.0486195
NUP43	Nucleoporin Nup43		-0.0914114	0.194211
ITGB5	Integrin beta;Integrin beta-5		-0.0914435	0.181268
PRR11	Proline-rich protein 11		-0.0914793	0.185618
MRPS5	28S ribosomal protein S5, mitochondrial		-0.0921696	0.121766
PRPF3	U4/U6 small nuclear ribonucleoprotein Prp3		-0.0933238	0.0350547
UBR5	E3 ubiquitin-protein ligase UBR5		-0.0934499	0.196189
SPTAN1	Spectrin alpha chain, non-erythrocytic 1		-0.093762	0.0782437
RRP7A;RRP7BP	Ribosomal RNA-processing protein 7 homolog A;Putative ribosomal RNA-processing protein 7 homolog B		-0.0939909	0.151479
ANXA11	Annexin A11		-0.0955213	0.0935097
UTP3	Something about silencing protein 10		-0.0957035	0.129996
GLYR1	Putative oxidoreductase GLYR1		-0.0966181	0.227722
NCOR1	Nuclear receptor corepressor 1		-0.0966308	0.0926682
LGALS8	Galectin;Galectin-8		-0.0978313	0.259428
FAM83H	Protein FAM83H		-0.0982365	0.0804112
PARVG	Gamma-parvin		-0.0992063	0.209766
CTTN	Src substrate cortactin		-0.0994535	0.189838
GTF2H1	General transcription factor IIH subunit 1		-0.0994649	0.210349
TCP1	T-complex protein 1 subunit alpha		-0.0999673	0.166999
NUF2	Kinetochore protein Nuf2		-0.100876	0.128777
NDFIP1	NEDD4 family-interacting protein 1		-0.10116	0.158726
RPN1	Dolichyl-diphosphooligosaccharide--protein glycosyltransferase subunit 1		-0.102855	0.13913
SNRNP200	U5 small nuclear ribonucleoprotein 200 kDa helicase		-0.103832	0.0276612
GTF3C4	General transcription factor 3C polypeptide 4		-0.104928	0.278363
AP3M1	AP-3 complex subunit mu-1		-0.106823	0.143575
PDS5A	Sister chromatid cohesion protein PDS5 homolog A		-0.106867	0.275665
SF3B3	Splicing factor 3B subunit 3		-0.107309	0.056855
NES	Nestin		-0.107309	0.0316644
TRIM25	E3 ubiquitin/ISG15 ligase TRIM25		-0.107566	0.438016
HLA-Cw;HLA-C			-0.107591	0.155383
CEP85	Centrosomal protein of 85 kDa		-0.10826	0.240948
BAIAP2L1	Brain-specific angiogenesis inhibitor 1-associated protein 2-like protein 1		-0.108474	0.124544
LSM1	U6 snRNA-associated Sm-like protein LSm1		-0.110989	0.194659
ARFGAP3	ADP-ribosylation factor GTPase-activating protein 3		-0.111445	0.182341
TRIM65	Tripartite motif-containing protein 65		-0.111789	0.186218
LAMB3	Laminin subunit beta-3		-0.112722	0.0702499
ARID1B	AT-rich interactive domain-containing protein 1B		-0.114143	0.313852
CUX1	Homeobox protein cut-like 1;Protein CASP		-0.114491	0.155946
TRIM56	E3 ubiquitin-protein ligase TRIM56		-0.114559	0.229512
DDX19A;DDX19B	ATP-dependent RNA helicase DDX19A;ATP-dependent RNA helicase DDX19B		-0.115718	0.202187
TBL2	Transducin beta-like protein 2		-0.115805	0.135091
EIF2AK2	Interferon-induced, double-stranded RNA-activated protein kinase		-0.11611	0.196433
WDR46	WD repeat-containing protein 46		-0.116597	0.155696
GGA3	ADP-ribosylation factor-binding protein GGA3		-0.117353	0.346092
SND1	Staphylococcal nuclease domain-containing protein 1		-0.117762	0.0412331
SDF2L1	Stromal cell-derived factor 2-like protein 1		-0.118078	0.273818
EZH1;EZH2	Histone-lysine N-methyltransferase EZH1;Histone-lysine N-methyltransferase EZH2		-0.118183	0.217546
PQBP1	Polyglutamine-binding protein 1		-0.118357	0.0968406
MDN1	Midasin		-0.119052	0.271649
MYBBP1A	Myb-binding protein 1A		-0.119082	0.145561
MRPL46	39S ribosomal protein L46, mitochondrial		-0.119292	0.273073
RPL30	60S ribosomal protein L30	Ribosome	-0.11947	0.0386333
OR9A2	Olfactory receptor 9A2		-0.119555	0.0698926
SAMM50	Sorting and assembly machinery component 50 homolog		-0.120423	0.521378
TMF1	TATA element modulatory factor		-0.120618	0.220957
RTFDC1	Protein RTF2 homolog		-0.120868	0.167653
PKP3	Plakophilin-3		-0.121439	0.196839
KIFC1	Kinesin-like protein KIFC1		-0.121638	0.0720297
PDLIM7	PDZ and LIM domain protein 7		-0.122	0.102481
NACA	Nascent polypeptide-associated complex subunit alpha;Nascent polypeptide-associated complex subunit alpha, muscle-specific form		-0.122107	0.769315
RSBN1L	Round spermatid basic protein 1-like protein		-0.123064	0.265382
PSMC1	26S protease regulatory subunit 4		-0.123252	0.0662498
SMCHD1	Structural maintenance of chromosomes flexible hinge domain-containing protein 1		-0.124826	0.312839
KIF20B	Kinesin-like protein KIF20B;Kinesin-like protein		-0.125529	0.236838
NSA2	Ribosome biogenesis protein NSA2 homolog		-0.127133	0.0904683
GOLGA4	Golgin subfamily A member 4		-0.127352	0.0847013
FUBP3	Far upstream element-binding protein 3		-0.128268	0.0727428
PUM2	Pumilio homolog 2		-0.128503	0.271905
MIB1	E3 ubiquitin-protein ligase MIB1		-0.1288	0.101722
HLA-C;HLA-A;HLA-B			-0.128903	0.125888
PDCL3	Phosducin-like protein 3		-0.129803	0.0516973
TCF25	Transcription factor 25		-0.129943	0.154009
COPB1	Coatomer subunit beta		-0.130042	0.24854
WDR26	WD repeat-containing protein 26		-0.130664	0.200955
CENPN	Centromere protein N		-0.131825	0.337039
NELFA	Negative elongation factor A		-0.132965	0.231593
RRP1B	Ribosomal RNA processing protein 1 homolog B		-0.133629	0.163939
G6PD	Glucose-6-phosphate 1-dehydrogenase		-0.134417	0.0712736
PRKDC	DNA-dependent protein kinase catalytic subunit		-0.134438	0.0968626
NUP88	Nuclear pore complex protein Nup88		-0.135053	1.71822
MCM2	DNA replication licensing factor MCM2		-0.13584	0.0619281
WDR18	WD repeat-containing protein 18		-0.136576	0.804112
MYL6	Myosin light polypeptide 6		-0.137434	0.236051
ALDOA	Fructose-bisphosphate aldolase A;Fructose-bisphosphate aldolase		-0.138346	0.107988
FLII	Protein flightless-1 homolog		-0.138346	0.0872288
RANGAP1	Ran GTPase-activating protein 1		-0.138346	0.107988
SMARCE1	SWI/SNF-related matrix-associated actin-dependent regulator of chromatin subfamily E member 1		-0.138346	0.0780133
PHACTR4	Phosphatase and actin regulator 4		-0.139032	0.398717
H2AFY2	Core histone macro-H2A.2		-0.14029	0.152867
ARVCF	Armadillo repeat protein deleted in velo-cardio-facial syndrome		-0.141008	0.0930705
DDX28	Probable ATP-dependent RNA helicase DDX28		-0.141049	0.144434
RPRC1;MAP7D1	MAP7 domain-containing protein 1		-0.141324	0.358094
TBL1XR1	F-box-like/WD repeat-containing protein TBL1XR1		-0.141881	0.135991
METAP1	Methionine aminopeptidase 1		-0.141945	0.0892015
CDC45	Cell division control protein 45 homolog		-0.142168	0.161179
HIST1H2AC;HIST3H2A;HIST1H2AB	Histone H2A type 1-C;Histone H2A type 3;Histone H2A type 1-B/E		-0.142471	0.676952
FLOT2	Flotillin-2		-0.142743	0.225769
ELFN2	Protein phosphatase 1 regulatory subunit 29		-0.142782	0.124233
RAB13	Ras-related protein Rab-13		-0.142987	0.493262
DDX41	Probable ATP-dependent RNA helicase DDX41		-0.143811	0.173882
NOL10	Nucleolar protein 10		-0.144573	0.186915
CGN	Cingulin		-0.144809	0.180673
SAP18	Histone deacetylase complex subunit SAP18		-0.146851	0.243902
RPS6	40S ribosomal protein S6	Ribosome	-0.147661	0.358638
EIF4A3	Eukaryotic initiation factor 4A-III;Eukaryotic initiation factor 4A-III, N-terminally processed		-0.147665	0.18627
GIGYF1	PERQ amino acid-rich with GYF domain-containing protein 1		-0.147777	0.0918173
CWC22	Pre-mRNA-splicing factor CWC22 homolog		-0.148006	0.469587
CSTF2	Cleavage stimulation factor subunit 2		-0.148053	0.0815952
UBE2S	Ubiquitin-conjugating enzyme E2 S		-0.148219	0.662537
SFN	14-3-3 protein sigma		-0.149688	0.0918125
TUBA1A;TUBA8	Tubulin alpha-1A chain;Tubulin alpha-8 chain		-0.149783	0.249607
CCT5	T-complex protein 1 subunit epsilon		-0.150011	0.257621
UQCRB	Cytochrome b-c1 complex subunit 7		-0.151617	0.193486
TNPO1;TNPO2	Transportin-1;Transportin-2		-0.154477	0.292588
CLASP2	CLIP-associating protein 2		-0.155094	0.0848196
ASCC3	Activating signal cointegrator 1 complex subunit 3		-0.155253	0.334705
SYNPO	Synaptopodin		-0.15529	0.175504
COG3	Conserved oligomeric Golgi complex subunit 3		-0.156345	0.121321
LAS1L	Ribosomal biogenesis protein LAS1L		-0.158377	0.388636
PCDHB5	Protocadherin beta-5		-0.160136	0.262633
SUMO3;SUMO2;SUMO4	Small ubiquitin-related modifier 2;Small ubiquitin-related modifier 4;Small ubiquitin-related modifier 3		-0.161339	0.0931289
UBAP2	Ubiquitin-associated protein 2		-0.161699	0.324381
HNRNPH3	Heterogeneous nuclear ribonucleoprotein H3		-0.162757	0.0446272
DNAJA1	DnaJ homolog subfamily A member 1		-0.162887	0.0998309
DDX27	Probable ATP-dependent RNA helicase DDX27		-0.163328	0.147299
FAM50A	Protein FAM50A		-0.163987	0.326996
TRADD	Tumor necrosis factor receptor type 1-associated DEATH domain protein		-0.164065	0.23564
			-0.164159	0.0918546
SLIRP	SRA stem-loop-interacting RNA-binding protein, mitochondrial		-0.164709	0.38322
SIPA1	Signal-induced proliferation-associated protein 1		-0.165542	0.360894
IMP3	U3 small nucleolar ribonucleoprotein protein IMP3		-0.167231	0.72559
RPS3	40S ribosomal protein S3	Ribosome	-0.167727	0.0541294
PLAA	Phospholipase A-2-activating protein		-0.167891	0.263953
FYCO1	FYVE and coiled-coil domain-containing protein 1		-0.168605	0.100992
PRPF31	U4/U6 small nuclear ribonucleoprotein Prp31		-0.168759	0.182914
SUV39H1	Histone-lysine N-methyltransferase SUV39H1		-0.169006	0.447136
ANXA6	Annexin;Annexin A6		-0.169195	0.216636
CEP128	Centrosomal protein of 128 kDa		-0.169545	0.101671
MASTL	Serine/threonine-protein kinase greatwall		-0.169991	0.477257
MYO6	Unconventional myosin-VI		-0.170455	0.92147
FLNC	Filamin-C		-0.171524	0.116919
RPS8	40S ribosomal protein S8	Ribosome	-0.171524	0.112965
CNOT1	CCR4-NOT transcription complex subunit 1		-0.17226	0.197976
CUL4A;CUL4B	Cullin-4A;Cullin-4B		-0.173291	0.227473
SHC1	SHC-transforming protein 1		-0.173655	0.149312
RFC4	Replication factor C subunit 4		-0.173773	0.123735
RAB11A;RAB11B	Ras-related protein Rab-11A;Ras-related protein Rab-11B		-0.17401	0.38837
FMNL3	Formin-like protein 3		-0.175614	0.34209
UQCRC2	Cytochrome b-c1 complex subunit 2, mitochondrial		-0.175873	0.398591
TFIP11	Tuftelin-interacting protein 11		-0.176042	0.281586
CDH2	Cadherin-2		-0.176162	0.0903972
HRAS;NRAS;KRAS	GTPase HRas;GTPase HRas, N-terminally processed;GTPase NRas;GTPase KRas;GTPase KRas, N-terminally processed		-0.176494	0.503591
SDAD1	Protein SDA1 homolog		-0.176527	0.0826225
CAPN1	Calpain-1 catalytic subunit		-0.177595	0.19868
MISP	Mitotic interactor and substrate of PLK1		-0.178419	0.0697412
MCC	Colorectal mutant cancer protein		-0.178443	0.120162
WDR74	WD repeat-containing protein 74		-0.178813	0.243573
ZNF185	Zinc finger protein 185		-0.179252	0.0611461
JAKMIP1	Janus kinase and microtubule-interacting protein 1		-0.180025	0.168215
MRPS18C	28S ribosomal protein S18c, mitochondrial		-0.180132	0.366757
RECQL	ATP-dependent DNA helicase Q1		-0.18054	0.685652
ARG1	Arginase-1		-0.18109	0.525963
RBM3	RNA-binding protein 3		-0.181446	0.086373
FHL1	Four and a half LIM domains protein 1		-0.181567	0.210002
PPIH	Peptidyl-prolyl cis-trans isomerase H;Peptidyl-prolyl cis-trans isomerase		-0.181616	0.0774273
PNKP	Bifunctional polynucleotide phosphatase/kinase;Polynucleotide 3-phosphatase;Polynucleotide 5-hydroxyl-kinase		-0.181656	0.21644
TRMT1	tRNA (guanine(26)-N(2))-dimethyltransferase		-0.181692	0.264144
EPHB2;EPHA6;EPHB1;EPHB4;EPHA7;EPHB3	Ephrin type-B receptor 2;Receptor protein-tyrosine kinase;Ephrin type-B receptor 1;Ephrin type-A receptor 6;Ephrin type-A receptor 7;Ephrin type-B receptor 3;Ephrin type-B receptor 4		-0.182263	0.196476
DSG2	Desmoglein-2		-0.182405	0.69262
MAPK1	Mitogen-activated protein kinase 1		-0.182435	0.0905904
BUB1B	Mitotic checkpoint serine/threonine-protein kinase BUB1 beta		-0.182458	0.243517
MRPS22	28S ribosomal protein S22, mitochondrial		-0.182976	0.38228
PPIL1	Peptidyl-prolyl cis-trans isomerase-like 1		-0.184426	0.492329
C11orf98	Uncharacterized protein C11orf98		-0.185207	0.219718
EXOSC2	Exosome complex component RRP4		-0.185606	0.25982
STOML2	Stomatin-like protein 2, mitochondrial		-0.186007	0.196547
PIK3C2A	Phosphatidylinositol 4-phosphate 3-kinase C2 domain-containing subunit alpha		-0.186572	0.579583
GPC1	Glypican-1;Secreted glypican-1		-0.18776	0.0675002
ACTR5	Actin-related protein 5		-0.188989	0.422258
COMT	Catechol O-methyltransferase		-0.189134	0.334311
KRR1	KRR1 small subunit processome component homolog		-0.190187	0.726167
TCF20	Transcription factor 20		-0.190413	0.270862
PTPN11	Tyrosine-protein phosphatase non-receptor type 11		-0.191933	0.70405
DNMBP	Dynamin-binding protein		-0.192881	0.14597
RPS13	40S ribosomal protein S13	Ribosome	-0.19332	0.576365
ADRM1	Proteasomal ubiquitin receptor ADRM1		-0.19381	0.256774
ASAP1	Arf-GAP with SH3 domain, ANK repeat and PH domain-containing protein 1		-0.194103	0.365076
NSMCE1	Non-structural maintenance of chromosomes element 1 homolog		-0.194151	0.325318
CLTA	Clathrin light chain A		-0.194987	0.0996046
KRT18	Keratin, type I cytoskeletal 18		-0.194987	0.11321
MAGED2	Melanoma-associated antigen D2		-0.194987	0.125153
PDLIM4	PDZ and LIM domain protein 4		-0.194987	0.285236
RPS7	40S ribosomal protein S7	Ribosome	-0.194987	0.0851651
PLEC	Plectin		-0.195339	0.270956
MBD2	Methyl-CpG-binding domain protein 2		-0.195466	0.208928
OAT	Ornithine aminotransferase, mitochondrial;Ornithine aminotransferase, hepatic form;Ornithine aminotransferase, renal form		-0.196268	0.205957
MMTAG2	Multiple myeloma tumor-associated protein 2		-0.196917	0.237523
PPIL4	Peptidyl-prolyl cis-trans isomerase-like 4		-0.196973	0.312055
FBRS	Probable fibrosin-1		-0.198493	0.459883
NEFL	Neurofilament light polypeptide		-0.1989	0.207846
FAM98A	Protein FAM98A		-0.199089	0.228322
MDH1	Malate dehydrogenase;Malate dehydrogenase, cytoplasmic		-0.199321	0.244443
ANXA7	Annexin A7		-0.201104	0.220796
CAV1	Caveolin		-0.201154	0.235132
PPP6C	Serine/threonine-protein phosphatase 6 catalytic subunit;Serine/threonine-protein phosphatase 6 catalytic subunit, N-terminally processed		-0.203143	0.261775
DNTTIP1	Deoxynucleotidyltransferase terminal-interacting protein 1		-0.203424	0.294164
SMC3	Structural maintenance of chromosomes protein 3		-0.205637	0.20486
NOL11	Nucleolar protein 11		-0.206226	0.314468
CFAP20	Cilia- and flagella-associated protein 20		-0.206298	0.320875
PSMD14	26S proteasome non-ATPase regulatory subunit 14		-0.206727	0.66093
CDC2;CDK1	Cyclin-dependent kinase 1		-0.208051	0.173504
DDX18	ATP-dependent RNA helicase DDX18		-0.208088	0.40995
KTN1	Kinectin		-0.208535	0.281477
SNRPE	Small nuclear ribonucleoprotein E		-0.20886	0.416258
HAUS6	HAUS augmin-like complex subunit 6		-0.209704	0.150491
MAP1B	Microtubule-associated protein 1B;MAP1B heavy chain;MAP1 light chain LC1		-0.209734	0.624279
CDCA5	Sororin		-0.210007	0.485297
LRRC59	Leucine-rich repeat-containing protein 59		-0.210182	0.214046
IARS	Isoleucine--tRNA ligase, cytoplasmic		-0.210517	0.325348
GSK3B	Glycogen synthase kinase-3 beta		-0.211751	0.706237
AARS	Alanine--tRNA ligase, cytoplasmic		-0.211805	0.160385
WBP11	WW domain-binding protein 11		-0.212097	0.101104
CAD	CAD protein;Glutamine-dependent carbamoyl-phosphate synthase;Aspartate carbamoyltransferase;Dihydroorotase		-0.212477	0.820731
CCT7	T-complex protein 1 subunit eta		-0.213849	0.438633
COMMD10	COMM domain-containing protein 10		-0.214597	0.574434
DCTN2	Dynactin subunit 2		-0.214619	0.935106
HNRNPA2B1;HNRPA2B1	Heterogeneous nuclear ribonucleoproteins A2/B1		-0.214619	0.134739
ANXA1	Annexin A1;Annexin		-0.214629	0.0990747
TLK1;TLK2	Serine/threonine-protein kinase tousled-like 1;Serine/threonine-protein kinase tousled-like 2		-0.215719	0.452184
SSR4	Translocon-associated protein subunit delta		-0.215807	0.146901
CDR2	Cerebellar degeneration-related protein 2		-0.21586	0.085659
KIAA0754	Uncharacterized protein KIAA0754		-0.216069	0.47106
RPL17;RPL17-C18orf32	60S ribosomal protein L17	Ribosome	-0.216091	0.170686
POGZ	Pogo transposable element with ZNF domain		-0.216114	0.304511
SEPT10	Septin-10		-0.21878	0.167597
DDX23	Probable ATP-dependent RNA helicase DDX23		-0.219319	0.510247
NO66	Bifunctional lysine-specific demethylase and histidyl-hydroxylase NO66		-0.219513	0.186307
ZNF48	Zinc finger protein 48		-0.219599	0.517485
SMARCA2	Probable global transcription activator SNF2L2		-0.219926	0.347005
SART3	Squamous cell carcinoma antigen recognized by T-cells 3		-0.220728	0.92641
AQR	Intron-binding protein aquarius		-0.221068	0.402507
PNO1	RNA-binding protein PNO1		-0.221676	0.345385
CDK11B;CDK11A	Cyclin-dependent kinase 11A;Cyclin-dependent kinase 11B		-0.221912	0.17565
AGL	Glycogen debranching enzyme;4-alpha-glucanotransferase;Amylo-alpha-1,6-glucosidase		-0.222274	0.258556
PELP1	Proline-, glutamic acid- and leucine-rich protein 1		-0.222349	0.281289
HK2	Hexokinase;Hexokinase-2		-0.222888	0.595156
SON	Protein SON		-0.223679	0.152273
BAZ2A	Bromodomain adjacent to zinc finger domain protein 2A		-0.226106	0.448047
NOL7	Nucleolar protein 7		-0.227046	0.460232
BRD7	Bromodomain-containing protein 7		-0.229041	0.675104
GRWD1	Glutamate-rich WD repeat-containing protein 1		-0.229828	0.52652
USP5	Ubiquitin carboxyl-terminal hydrolase 5		-0.23044	0.152396
TSEN2	tRNA-splicing endonuclease subunit Sen2		-0.230473	0.335767
MSL1	Male-specific lethal 1 homolog		-0.230704	0.615974
DHX33	Putative ATP-dependent RNA helicase DHX33		-0.231435	0.661363
STAT1	Signal transducer and activator of transcription;Signal transducer and activator of transcription 1-alpha/beta		-0.231994	0.521479
RMI1	RecQ-mediated genome instability protein 1		-0.232882	0.223892
HNRNPAB	Heterogeneous nuclear ribonucleoprotein A/B		-0.233163	0.284329
SPTBN2	Spectrin beta chain, non-erythrocytic 2		-0.234358	0.463162
DGCR8	Microprocessor complex subunit DGCR8		-0.234538	1.09579
H2AFY	Core histone macro-H2A.1		-0.23571	0.328011
RNF213	E3 ubiquitin-protein ligase RNF213		-0.238039	0.316291
NCLN	Nicalin		-0.23833	0.262811
ZRANB2	Zinc finger Ran-binding domain-containing protein 2		-0.240789	0.568158
IKBKB	Inhibitor of nuclear factor kappa-B kinase subunit beta		-0.243644	0.456117
ELP3	Elongator complex protein 3		-0.244656	0.718321
CUX1	Homeobox protein cut-like 1		-0.244955	0.765953
HNRNPH1	Heterogeneous nuclear ribonucleoprotein H;Heterogeneous nuclear ribonucleoprotein H, N-terminally processed		-0.245655	0.204433
DDX24	ATP-dependent RNA helicase DDX24		-0.247097	0.266491
SBF1	Myotubularin-related protein 5		-0.247791	1.23173
HIST1H2AA;H2AFX	Histone H2A type 1-A;Histone H2AX		-0.248225	0.194247
TLDC1	TLD domain-containing protein 1		-0.249647	0.693064
ZFYVE19	Abscission/NoCut checkpoint regulator		-0.249728	0.586399
SNAP23	Synaptosomal-associated protein;Synaptosomal-associated protein 23		-0.249773	0.29343
PWP2	Periodic tryptophan protein 2 homolog		-0.250588	0.958995
TAF6	Transcription initiation factor TFIID subunit 6		-0.251281	0.637375
PRPF4	U4/U6 small nuclear ribonucleoprotein Prp4		-0.252688	0.16137
PCBP2;PCBP3	Poly(rC)-binding protein 2;Poly(rC)-binding protein 3		-0.252889	0.407591
RBM34	RNA-binding protein 34		-0.254725	0.176135
CCT4	T-complex protein 1 subunit delta		-0.256225	0.859372
DHX37	Probable ATP-dependent RNA helicase DHX37		-0.258288	0.342673
MAP4	Microtubule-associated protein;Microtubule-associated protein 4		-0.259326	0.618967
MEX3D	RNA-binding protein MEX3D		-0.259425	0.244946
PKP4	Plakophilin-4		-0.260057	0.475847
SF3B4	Splicing factor 3B subunit 4		-0.261947	0.198167
HSPB8	Heat shock protein beta-8		-0.263254	0.686293
APOL2	Apolipoprotein L2		-0.265729	0.880865
PIP4K2A	Phosphatidylinositol 5-phosphate 4-kinase type-2 alpha		-0.267197	0.68637
CENPV	Centromere protein V		-0.268168	1.04649
DLAT	Acetyltransferase component of pyruvate dehydrogenase complex;Dihydrolipoyllysine-residue acetyltransferase component of pyruvate dehydrogenase complex, mitochondrial		-0.268251	0.467835
KIF4A;KIF4B	Chromosome-associated kinesin KIF4A;Chromosome-associated kinesin KIF4B		-0.268725	0.183434
PTK7	Inactive tyrosine-protein kinase 7		-0.26883	0.528354
UPF1	Regulator of nonsense transcripts 1		-0.270313	0.331907
TOP1	DNA topoisomerase 1		-0.270383	0.565141
RRP15	RRP15-like protein		-0.271572	0.41145
ENOX2	Ecto-NOX disulfide-thiol exchanger 2;Hydroquinone [NADH] oxidase;Protein disulfide-thiol oxidoreductase		-0.271746	0.45819
NXT1	NTF2-related export protein 1		-0.273413	0.237616
USP7	Ubiquitin carboxyl-terminal hydrolase 7;Ubiquitin carboxyl-terminal hydrolase		-0.273903	0.310429
YLPM1	YLP motif-containing protein 1		-0.27451	0.638456
TPI1	Triosephosphate isomerase		-0.274866	0.688144
GTSE1	G2 and S phase-expressed protein 1		-0.27565	0.584687
MBIP	MAP3K12-binding inhibitory protein 1		-0.27857	0.368919
STRN4	Striatin-4		-0.28014	0.0990482
TBL3	Transducin beta-like protein 3		-0.281311	0.223323
CCT3	T-complex protein 1 subunit gamma		-0.28161	0.414036
TCERG1	Transcription elongation regulator 1		-0.28403	0.199359
VIM	Vimentin		-0.284972	0.158942
PSMB6	Proteasome subunit beta type-6		-0.286836	0.939207
ACTG1	Actin, cytoplasmic 2;Actin, cytoplasmic 2, N-terminally processed		-0.287499	0.196318
CYBRD1	Cytochrome b reductase 1		-0.287823	0.503225
SMN2;SMN1	Survival motor neuron protein		-0.288324	0.295959
SF1	Splicing factor 1		-0.288601	1.10446
UTP20	Small subunit processome component 20 homolog		-0.288809	0.384263
HNRNPK	Heterogeneous nuclear ribonucleoprotein K		-0.289159	0.0946575
IMMT	MICOS complex subunit MIC60		-0.289262	0.914025
BABAM1	BRISC and BRCA1-A complex member 1		-0.289329	0.26623
DIS3	Exosome complex exonuclease RRP44		-0.28958	0.645242
SUZ12	Polycomb protein SUZ12		-0.290452	0.598264
GALNT2	Polypeptide N-acetylgalactosaminyltransferase 2;Polypeptide N-acetylgalactosaminyltransferase 2 soluble form		-0.291329	0.220726
RPS15A	40S ribosomal protein S15a	Ribosome	-0.292236	0.737439
CTNNBL1	Beta-catenin-like protein 1		-0.293503	0.5291
NSUN5P2;NSUN5;NSUN5P1	Putative methyltransferase NSUN5C;Probable 28S rRNA (cytosine-C(5))-methyltransferase;Putative NOL1/NOP2/Sun domain family member 5B		-0.294405	0.326604
EXOSC6	Exosome complex component MTR3		-0.294531	0.901349
AFAP1L2	Actin filament-associated protein 1-like 2		-0.295246	0.826219
FERMT2	Fermitin family homolog 2		-0.300037	0.480111
EPHA2	Ephrin type-A receptor 2		-0.301861	0.629425
CLIP1	CAP-Gly domain-containing linker protein 1		-0.30387	0.231999
UBE2I	SUMO-conjugating enzyme UBC9		-0.304886	0.366486
NUP54	Nucleoporin p54		-0.30721	1.07294
RABGEF1;KCTD7	Rab5 GDP/GTP exchange factor		-0.307427	0.578233
CTDSPL2	CTD small phosphatase-like protein 2		-0.307782	0.480204
NDUFA2	NADH dehydrogenase [ubiquinone] 1 alpha subcomplex subunit 2		-0.307893	0.434729
WDR75	WD repeat-containing protein 75		-0.309027	0.658922
PLCD3	1-phosphatidylinositol 4,5-bisphosphate phosphodiesterase delta-3		-0.313599	0.974297
FAM109A	Sesquipedalian-1		-0.31502	0.615012
PFDN4	Prefoldin subunit 4		-0.315433	0.303337
KCTD5	BTB/POZ domain-containing protein KCTD5		-0.317362	0.877091
MRPS21	28S ribosomal protein S21, mitochondrial		-0.317642	0.776533
SOWAHC	Ankyrin repeat domain-containing protein SOWAHC		-0.317844	0.616435
ROCK1	Rho-associated protein kinase 1		-0.318745	1.28075
HIST2H2AB	Histone H2A type 2-B		-0.321693	0.67481
EIF2A	Eukaryotic translation initiation factor 2A;Eukaryotic translation initiation factor 2A, N-terminally processed		-0.322233	0.688423
KIAA0020	Pumilio domain-containing protein KIAA0020		-0.323175	0.537329
UBASH3B	Ubiquitin-associated and SH3 domain-containing protein B		-0.323591	0.504615
KCTD15	BTB/POZ domain-containing protein KCTD15		-0.32475	0.618719
PYCR1	Pyrroline-5-carboxylate reductase;Pyrroline-5-carboxylate reductase 1, mitochondrial		-0.325343	0.478059
INPPL1	Phosphatidylinositol 3,4,5-trisphosphate 5-phosphatase 2		-0.326282	0.21091
VTI1B	Vesicle transport through interaction with t-SNAREs homolog 1B		-0.326688	0.37456
HIST1H3A	Histone H3.1		-0.327627	0.41489
RELA	Transcription factor p65		-0.327704	0.654096
EIF3L	Eukaryotic translation initiation factor 3 subunit L		-0.327927	0.179497
MAEA	Macrophage erythroblast attacher		-0.328529	1.44658
NIFK	MKI67 FHA domain-interacting nucleolar phosphoprotein		-0.328941	0.966084
MIS18BP1	Mis18-binding protein 1		-0.330237	0.502931
SMC1A	Structural maintenance of chromosomes protein 1A;Structural maintenance of chromosomes protein		-0.331005	0.252803
IKBIP	Inhibitor of nuclear factor kappa-B kinase-interacting protein		-0.331437	0.375723
ARPC5	Actin-related protein 2/3 complex subunit 5		-0.331742	0.375365
LEMD3	Inner nuclear membrane protein Man1		-0.331787	0.9748
TOP2B	DNA topoisomerase 2-beta;DNA topoisomerase 2		-0.333197	0.573421
CENPF	Centromere protein F		-0.333333	0.427243
GRIPAP1	GRIP1-associated protein 1		-0.333333	0.180581
HP1BP3	Heterochromatin protein 1-binding protein 3		-0.333333	0.427243
LUZP1	Leucine zipper protein 1		-0.333333	0.427243
MCM7	DNA replication licensing factor MCM7		-0.333333	0.285236
PHF5A	PHD finger-like domain-containing protein 5A		-0.333333	0.285236
PPP1CB	Serine/threonine-protein phosphatase PP1-beta catalytic subunit;Serine/threonine-protein phosphatase		-0.333333	0.427243
PPP1R21	Protein phosphatase 1 regulatory subunit 21		-0.333333	0.427243
RBM14	RNA-binding protein 14		-0.333333	0.427243
RPS11	40S ribosomal protein S11	Ribosome	-0.333333	0.285236
SON	Protein SON		-0.333333	0.427243
TUBB;TUBB2B;TUBB2A;TUBB3	Tubulin beta chain;Tubulin beta-2B chain;Tubulin beta-2A chain;Tubulin beta-3 chain		-0.333333	0.180581
KLC3	Kinesin light chain 3		-0.335403	0.713429
CLTB	Clathrin light chain B		-0.336909	0.252123
STRN	Striatin		-0.33788	0.176189
RAF1	RAF proto-oncogene serine/threonine-protein kinase		-0.338994	0.675458
DNAAF5	Dynein assembly factor 5, axonemal		-0.341317	0.165301
RAD54L2	Helicase ARIP4		-0.341909	0.477279
CLSPN	Claspin		-0.343289	0.650941
MMS19	MMS19 nucleotide excision repair protein homolog		-0.343513	0.560987
CHERP	Calcium homeostasis endoplasmic reticulum protein		-0.343706	0.387569
NOL9	Polynucleotide 5-hydroxyl-kinase NOL9		-0.348035	0.691119
IRS1	Insulin receptor substrate 1		-0.348785	0.463198
RSL24D1	Probable ribosome biogenesis protein RLP24		-0.348799	0.743949
ATG13	Autophagy-related protein 13		-0.349246	0.149446
NME7	Nucleoside diphosphate kinase 7		-0.350305	0.336894
NUP214	Nuclear pore complex protein Nup214		-0.351935	0.307055
ZMIZ1;ZMIZ2	Zinc finger MIZ domain-containing protein 1;Zinc finger MIZ domain-containing protein 2		-0.352548	0.362693
DCTN4	Dynactin subunit 4		-0.354792	0.232232
ACTBL2	Beta-actin-like protein 2		-0.355035	0.179224
UTP23	rRNA-processing protein UTP23 homolog		-0.35512	0.493201
NFKB2	Nuclear factor NF-kappa-B p100 subunit;Nuclear factor NF-kappa-B p52 subunit		-0.355539	0.317096
EBNA1BP2	Probable rRNA-processing protein EBP2		-0.35604	0.303779
MRPL23	39S ribosomal protein L23, mitochondrial		-0.356753	1.09153
SKA3	Spindle and kinetochore-associated protein 3		-0.360037	0.427243
EIF3M	Eukaryotic translation initiation factor 3 subunit M		-0.360383	0.427243
UQCRC1	Cytochrome b-c1 complex subunit 1, mitochondrial		-0.362649	0.203114
MICAL2	Protein-methionine sulfoxide oxidase MICAL2		-0.363867	1.2638
UFD1L	Ubiquitin fusion degradation protein 1 homolog		-0.367249	0.340806
MYO1C	Unconventional myosin-Ic		-0.368345	0.205264
MT-CO2	Cytochrome c oxidase subunit 2		-0.370292	0.476385
AP2A1	AP-2 complex subunit alpha-1		-0.370467	0.387876
WDR3	WD repeat-containing protein 3		-0.370649	0.583663
MBD3	Methyl-CpG-binding domain protein 3		-0.37114	0.393778
AIMP2	Aminoacyl tRNA synthase complex-interacting multifunctional protein 2		-0.372072	0.617735
DARS	Aspartate--tRNA ligase, cytoplasmic		-0.374457	0.508871
NOC2L	Nucleolar complex protein 2 homolog		-0.374949	0.524034
RPL28	60S ribosomal protein L28	Ribosome	-0.376567	0.379148
DTNB	Dystrobrevin;Dystrobrevin beta		-0.377268	0.486285
RPL27	60S ribosomal protein L27	Ribosome	-0.377623	0.76025
KIF21A	Kinesin-like protein;Kinesin-like protein KIF21A		-0.381872	0.739196
NOM1	Nucleolar MIF4G domain-containing protein 1		-0.383103	0.54349
HSPB1	Heat shock protein beta-1		-0.384001	0.331746
ARGLU1	Arginine and glutamate-rich protein 1		-0.386752	0.528362
SNTB2	Beta-2-syntrophin		-0.38731	1.13889
ITGAV	Integrin alpha-V;Integrin alpha-V heavy chain;Integrin alpha-V light chain		-0.387413	0.389823
			-0.387558	0.469244
MYH14	Myosin-14		-0.390592	0.890298
ROCK2	Rho-associated protein kinase 2		-0.392667	0.7265
TPM1	Tropomyosin alpha-1 chain		-0.393217	0.47702
KLHL12	Kelch-like protein 12		-0.396502	0.427243
TCOF1	Treacle protein		-0.3993	0.265283
CIRH1A	Cirhin		-0.399494	0.907423
ADNP	Activity-dependent neuroprotector homeobox protein		-0.400623	0.557976
DDX20	Probable ATP-dependent RNA helicase DDX20		-0.400851	0.325857
INTS12	Integrator complex subunit 12		-0.401364	0.273553
CCP110	Centriolar coiled-coil protein of 110 kDa		-0.401595	0.338628
MNAT1	CDK-activating kinase assembly factor MAT1		-0.401784	0.595033
PKN2	Serine/threonine-protein kinase N2		-0.402897	0.169069
KIF3A	Kinesin-like protein;Kinesin-like protein KIF3A		-0.403306	0.403389
URB2	Unhealthy ribosome biogenesis protein 2 homolog		-0.40423	0.726517
SF3B6	Splicing factor 3B subunit 6		-0.404896	0.427243
TRIP11	Thyroid receptor-interacting protein 11		-0.405345	0.277587
CD59	CD59 glycoprotein		-0.405479	0.568647
DPY30	Protein dpy-30 homolog		-0.405571	0.357292
RAD21	Double-strand-break repair protein rad21 homolog		-0.408499	0.378477
C3orf17	Uncharacterized protein C3orf17		-0.409012	0.492723
SUMO1	Small ubiquitin-related modifier;Small ubiquitin-related modifier 1		-0.409393	0.279345
NR2C2	Nuclear receptor subfamily 2 group C member 2		-0.410311	1.11888
ARPC2	Actin-related protein 2/3 complex subunit 2		-0.411673	1.56875
C5orf45			-0.414688	0.346256
[truncated: 182 more rows]
