# Supplementary material for: Single-molecule dynamics of the TRiC chaperonin system in vivo
Source: Nature. 2026 Feb 4;652(8109):481–9. doi: 10.1038/s41586-025-10073-3 (PMC13061604; doi:10.1038/s41586-025-10073-3)
Supplement: Supplementary file 3 — Selective ribosome profiling data, related to Extended Data Fig. 3f,g. [file 41586_2025_10073_MOESM3_ESM.xlsx]

## Sheet: Supplementary Table 2a
Supplementary Table 2, Selective ribosome profiling data, related to Extended Data Figures 3f and g
(a) TRiC-Halo selective ribosome profiling on U2OS cell lysates from a stable cell line expressing CCT4-Halo after in-dish crosslinking with 2 mM dithiobis(succinimidyl propionate) (DSP), related to Extended Data Figure 3f and g. Hits were considered co-translational TRiC substrates if the odds ratio was >1, padj < 0.05, and peak length ≥ 5. Transcript ID corresponds to Ensembl transcript ID. The…
Gene name	Transcript ID	Gene length	Peak start	Peak end	Peak position	Peak length	Odds ratio	Padj
AARS1	ENST00000675643	969	152	156	152	5	11.7743	0.0488171
AARS1	ENST00000675643	969	263	267	264	5	7.6547	0.0285181
ACLY	ENST00000353196	1092	200	204	200	5	10.2147	2.8556e-06
ACLY	ENST00000353196	1092	610	616	611	7	2.57358	0.176176
ACLY	ENST00000353196	1092	928	932	930	5	4.11782	0.165577
ACLY	ENST00000353196	1092	1013	1017	1015	5	7.20256	0.493321
ACSL3	ENST00000357430	721	176	180	177	5	6.97363	0.978552
ACTB	ENST00000674681	376	95	103	96	9	15.2735	6.71796e-38
ACTB	ENST00000674681	376	127	138	127	12	23.5993	3.58603e-11
ACTB	ENST00000674681	376	155	160	158	6	14.3338	1.39088e-22
ACTB	ENST00000674681	376	165	180	174	16	8.05605	1.30329e-16
ACTB	ENST00000674681	376	212	226	217	15	8.05507	0.0218015
ACTB	ENST00000674681	376	256	263	259	8	32.7442	3.37048e-16
ACTB	ENST00000674681	376	311	316	314	6	20.0064	1.29955e-78
ACTB	ENST00000674681	376	321	333	327	13	9.20932	0.680518
ACTG1	ENST00000681052	376	21	26	21	6	3.07071	2.2151e-13
ACTG1	ENST00000681052	376	99	103	100	5	15.0741	0.928793
ACTG1	ENST00000681052	376	150	160	150	11	17.5907	0.000513276
ACTG1	ENST00000681052	376	180	184	180	5	9.80855	1.1253e-08
ACTG1	ENST00000681052	376	227	233	227	7	9.42013	0.0013715
ACTG1	ENST00000681052	376	250	258	250	9	4.26893	3.60037e-18
ACTG1	ENST00000681052	376	272	277	272	6	10.6783	4.12969e-24
ACTG1	ENST00000681052	376	290	295	291	6	10.0997	2.17719e-74
ACTN1	ENST00000683198	923	54	59	54	6	5.00829	2.27125e-06
ACTN1	ENST00000683198	923	131	139	135	9	27.5378	0.000915568
ACTN1	ENST00000683198	923	167	171	168	5	7.17026	0.000234108
ACTN1	ENST00000683198	923	193	197	195	5	7.54306	0.0234325
ACTN1	ENST00000683198	923	211	215	214	5	2.56676	0.00541533
ACTN1	ENST00000683198	923	310	314	311	5	2.37737	0.00126704
ACTN1	ENST00000683198	923	357	361	358	5	13.1975	0.257597
ACTN1	ENST00000683198	923	425	429	427	5	3.25083	1
ACTN1	ENST00000683198	923	459	465	459	7	3.40453	1.38336e-07
ACTN1	ENST00000683198	923	471	477	472	7	6.88118	0.0935591
ACTN1	ENST00000683198	923	548	552	549	5	6.42487	0.871779
ACTN1	ENST00000683198	923	657	663	660	7	11.4684	0.0281198
ACTN1	ENST00000683198	923	705	712	708	8	3.82536	0.000906213
ACTR1A	ENST00000369905	377	147	151	149	5	6.21069	0.60796
ADRM1	ENST00000491935	408	55	59	57	5	10.6473	0.0234007
AGRN	ENST00000651234	1964	200	206	200	7	3.69595	0.00945018
AGRN	ENST00000651234	1964	476	488	476	13	6.89692	0.0442631
AGRN	ENST00000651234	1964	658	662	658	5	5.12507	0.00536089
AGRN	ENST00000651234	1964	822	826	823	5	2.6294	0.91792
AGRN	ENST00000651234	1964	1384	1392	1387	9	8.38057	0.0455423
AGRN	ENST00000651234	1964	1678	1684	1681	7	5.91339	0.00471506
AHCY	ENST00000538132	405	146	156	146	11	5.02565	0.00294398
AHCY	ENST00000538132	405	213	220	216	8	3.72685	0.121959
AHNAK	ENST00000378024	5891	3619	3623	3619	5	4.02426	0.0232902
AHNAK	ENST00000378024	5891	3747	3752	3747	6	6.19164	0.00132015
AHNAK	ENST00000378024	5891	5346	5352	5346	7	21.6712	0.000149246
AKR1A1	ENST00000372070	326	293	304	295	12	6.8933	0.620924
ALDH7A1	ENST00000409134	540	204	208	204	5	4.6064	0.0159862
ALDOA	ENST00000642816	419	177	184	180	8	11.8383	0.171173
ALDOA	ENST00000642816	419	190	195	192	6	2.40182	2.20675e-06
ALDOA	ENST00000642816	419	199	205	201	7	3.28781	1
ALDOA	ENST00000642816	419	210	221	211	12	4.95826	0.552707
ALDOA	ENST00000642816	419	278	285	278	8	7.39107	1.72736e-20
ALDOA	ENST00000642816	419	355	359	357	5	2.15104	0.0242134
ALDOA	ENST00000642816	419	378	386	381	9	2.53731	0.000110924
ALYREF	ENST00000505490	265	157	163	157	7	4.39249	0.039296
ANAPC11	ENST00000575195	85	1	5	2	5	7.31858	0.103762
ANLN	ENST00000265748	1125	281	285	283	5	4.10674	0.295784
ANXA1	ENST00000376911	347	0	5	1	6	1.82621	0.238072
ANXA1	ENST00000376911	347	47	53	49	7	3.63589	0.226069
ANXA1	ENST00000376911	347	95	99	95	5	3.23037	0.0148943
ANXA1	ENST00000376911	347	181	187	184	7	2.65122	0.0101893
ANXA2	ENST00000678450	340	53	59	53	7	7.27272	9.89855e-14
ANXA2	ENST00000678450	340	73	77	74	5	7.14602	7.43885e-22
ANXA2	ENST00000678450	340	260	274	264	15	14.7176	0.00256311
ANXA2	ENST00000678450	340	311	315	311	5	18.1205	5.47852e-08
ANXA2	ENST00000678450	340	332	337	333	6	19.4777	0.131738
ANXA5	ENST00000296511	321	72	76	74	5	5.648	0.00396572
ANXA5	ENST00000296511	321	89	93	89	5	2.67848	9.27844e-05
ANXA5	ENST00000296511	321	236	241	236	6	5.79037	9.53328e-05
ANXA5	ENST00000296511	321	262	266	262	5	3.70504	3.31355e-08
ANXA5	ENST00000296511	321	284	291	287	8	2.899	0.00272382
ANXA6	ENST00000354546	674	215	219	216	5	16.0069	1.08989e-05
ANXA6	ENST00000354546	674	492	501	495	10	6.31481	0.0249296
AP1S1	ENST00000337619	159	52	56	53	5	5.28932	0.0609888
APLP2	ENST00000650012	764	139	143	139	5	4.90839	0.00176381
APLP2	ENST00000650012	764	298	302	299	5	7.61145	1.55773e-05
APP	ENST00000346798	771	157	164	157	8	9.96225	0.0014168
APP	ENST00000346798	771	426	434	427	9	4.9874	0.733248
APP	ENST00000346798	771	494	498	495	5	4.44151	0.199282
APP	ENST00000346798	771	614	620	617	7	2.42698	0.0301931
APP	ENST00000346798	771	690	694	690	5	3.20445	0.000892691
ARF1	ENST00000541182	182	45	49	45	5	7.69086	0.00212071
ARF1	ENST00000541182	182	81	85	81	5	4.04559	0.0012559
ARF1	ENST00000541182	182	134	144	141	11	4.90736	0.018823
ARHGDIA	ENST00000269321	205	195	201	195	7	3.84877	0.00574628
ATN1	ENST00000396684	1191	753	759	755	7	19.9143	0.066983
ATP1A1	ENST00000537345	1024	604	609	606	6	3.46474	0.569039
ATP5F1A	ENST00000398752	554	30	35	30	6	4.09424	4.47237e-06
ATP5F1A	ENST00000398752	554	46	50	48	5	3.72273	0.478609
ATP5F1A	ENST00000398752	554	98	104	98	7	4.37885	0.0295028
ATP5F1A	ENST00000398752	554	189	193	190	5	18.637	2.48819e-07
ATP5F1A	ENST00000398752	554	225	230	226	6	5.11195	0.181723
ATP5F1A	ENST00000398752	554	303	307	305	5	6.16752	0.0173726
ATP5F1A	ENST00000398752	554	383	390	383	8	28.4882	3.64789e-06
ATP5F1B	ENST00000262030	530	112	122	114	11	14.3005	3.39069e-07
ATP5F1B	ENST00000262030	530	134	139	136	6	4.17284	0.0438994
ATP5F1B	ENST00000262030	530	263	268	264	6	2.55564	0.457321
ATP5F1B	ENST00000262030	530	316	321	316	6	2.62119	1.68316e-05
ATP5F1B	ENST00000262030	530	439	445	439	7	4.76771	0.0369061
ATP5F1B	ENST00000262030	530	455	467	457	13	3.70214	0.00721059
ATP5F1B	ENST00000262030	530	473	477	473	5	4.76998	0.00148334
ATP5F1C	ENST00000356708	299	200	205	201	6	8.13966	0.200659
ATP5F1E	ENST00000243997	52	15	22	15	8	29.0242	1.03316e-18
ATP5MC2	ENST00000552242	142	0	8	3	9	6.08881	0.0996637
ATP5MC3	ENST00000284727	143	88	94	91	7	7.91061	0.00163455
ATP5MC3	ENST00000284727	143	100	104	101	5	6.52976	2.828e-07
ATP6V0C	ENST00000330398	156	8	13	10	6	11.0721	0.000165996
B2M	ENST00000559916	120	1	6	2	6	1.55384	0.480899
B2M	ENST00000559916	120	10	19	15	10	2.7345	9.65968e-05
B2M	ENST00000559916	120	35	40	37	6	3.89053	0.074251
B2M	ENST00000559916	120	47	51	47	5	1.99536	6.42527e-07
B2M	ENST00000559916	120	93	108	99	16	2.67502	0.000755258
BANF1	ENST00000533166	90	76	81	76	6	2.949	6.65529e-05
BCAM	ENST00000611077	589	565	569	565	5	4.03337	0.00252728
BIRC5	ENST00000301633	166	50	55	52	6	2.33785	0.426735
BIRC5	ENST00000301633	166	109	117	111	9	7.97078	0.80619
BIRC5	ENST00000301633	166	149	158	149	10	15.0555	6.37457e-05
BUB3	ENST00000368865	329	1	5	3	5	2.28588	1
BUB3	ENST00000368865	329	112	117	114	6	4.99649	0.490504
C1QBP	ENST00000225698	283	98	102	100	5	11.488	1
CALR	ENST00000316448	418	0	6	1	7	1.77387	0.0787982
CALR	ENST00000316448	418	40	48	40	9	2.1508	1.02186e-07
CALR	ENST00000316448	418	66	78	68	13	2.71665	1.9446e-07
CALR	ENST00000316448	418	84	90	87	7	2.88792	0.819218
CALR	ENST00000316448	418	122	128	125	7	1.75935	0.332908
CALR	ENST00000316448	418	155	173	158	19	3.00377	1
CALR	ENST00000316448	418	193	197	194	5	2.69021	0.923113
CALR	ENST00000316448	418	229	233	230	5	2.02927	3.27786e-07
CALR	ENST00000316448	418	263	268	265	6	2.78734	0.380566
CANX	ENST00000681168	593	85	90	87	6	10.5328	0.755187
CANX	ENST00000681168	593	212	217	213	6	3.4897	9.11316e-07
CANX	ENST00000681168	593	417	422	417	6	5.00914	8.42662e-05
CAPNS1	ENST00000587718	323	106	113	108	8	4.51571	0.457996
CAPNS1	ENST00000587718	323	117	127	119	11	4.62164	4.92616e-05
CAPNS1	ENST00000587718	323	221	226	222	6	5.66329	1.50848e-09
CAPRIN1	ENST00000341394	710	365	369	366	5	14.9335	1
CAPRIN1	ENST00000341394	710	460	466	462	7	3.29925	0.826204
CAV1	ENST00000405348	148	23	29	24	7	3.16147	1
CAVIN1	ENST00000357037	391	292	296	294	5	2.35399	0.00702892
CCN1	ENST00000451137	382	115	120	116	6	2.49335	0.536634
CCN1	ENST00000451137	382	235	239	235	5	2.35286	0.000567241
CCN1	ENST00000451137	382	259	263	260	5	3.21566	0.245574
CCN1	ENST00000451137	382	368	377	373	10	2.38863	0.00149844
CCN2	ENST00000367976	350	78	83	78	6	4.49276	0.000469589
CCN2	ENST00000367976	350	116	122	116	7	1.86127	0.0006834
CCN2	ENST00000367976	350	261	274	264	14	2.75798	0.000197915
CCN2	ENST00000367976	350	326	345	329	20	4.54321	0.00411971
CCNB1	ENST00000256442	434	2	7	2	6	3.49751	6.14187e-06
CCNB1	ENST00000256442	434	35	41	36	7	4.51984	0.301587
CCNB1	ENST00000256442	434	45	55	47	11	7.76377	0.0481977
CCNB1	ENST00000256442	434	136	142	139	7	2.56758	0.00935858
CCNB1	ENST00000256442	434	148	166	149	19	6.64987	0.0221822
CCNB1	ENST00000256442	434	316	320	317	5	3.88266	0.000449747
CCT2	ENST00000543146	489	179	185	180	7	18.0778	0.613921
CCT3	ENST00000295688	546	17	22	19	6	6.15614	0.0767937
CCT3	ENST00000295688	546	257	261	257	5	14.7836	3.52213e-05
CCT4	ENST00000394440	540	302	306	302	5	13.4933	0.0107233
CCT4	ENST00000394440	540	373	377	375	5	2.4029	0.0230523
CCT5	ENST00000280326	542	34	40	34	7	5.08409	1.08041e-11
CCT5	ENST00000280326	542	102	108	102	7	6.41807	3.01387e-07
CCT5	ENST00000280326	542	128	132	130	5	2.86167	0.0153015
CCT5	ENST00000280326	542	136	149	136	14	2.5169	0.000116955
CCT5	ENST00000280326	542	196	201	197	6	32.1366	4.13217e-14
CCT5	ENST00000280326	542	261	267	263	7	9.50891	0.00918832
CCT6A	ENST00000275603	532	117	121	117	5	2.43962	0.0234314
CCT6A	ENST00000275603	532	476	480	478	5	3.09952	1
CCT8	ENST00000540844	476	22	29	22	8	11.0233	0.0272736
CCT8	ENST00000540844	476	105	110	107	6	2.54278	0.00104282
CCT8	ENST00000540844	476	123	127	124	5	3.037	0.00495853
CCT8	ENST00000540844	476	147	153	147	7	2.94149	0.0275741
CD151	ENST00000322008	254	18	25	19	8	2.59189	4.51127e-06
CD151	ENST00000322008	254	84	89	84	6	2.26881	0.00676025
CD151	ENST00000322008	254	180	192	183	13	6.43735	0.591227
CD151	ENST00000322008	254	239	243	240	5	8.37618	6.12425e-05
CD63	ENST00000549117	239	6	10	6	5	2.07393	0.0388161
CD63	ENST00000549117	239	79	89	80	11	3.7502	1.01203e-10
CD63	ENST00000549117	239	150	161	153	12	2.91086	0.00355523
CD63	ENST00000549117	239	172	179	173	8	6.22164	0.000785446
CD63	ENST00000549117	239	210	218	213	9	6.72445	0.000213836
CD81	ENST00000263645	237	159	172	163	14	6.71881	0.539601
CD81	ENST00000263645	237	217	227	219	11	3.98909	0.0460851
CD9	ENST00000382518	229	0	10	5	11	7.97941	0.033864
CD9	ENST00000382518	229	102	107	105	6	2.54474	0.00447559
CD9	ENST00000382518	229	198	203	200	6	4.45965	2.72136e-06
CD9	ENST00000382518	229	212	218	212	7	3.21994	0.0177884
CDC20	ENST00000372462	500	163	168	164	6	2.0319	1
CDC20	ENST00000372462	500	392	397	392	6	8.45689	0.00788661
CDK4	ENST00000257904	304	195	201	196	7	7.46342	0.433359
CDK6	ENST00000424848	327	67	71	68	5	13.5136	1
CFL1	ENST00000525451	167	14	23	14	10	32.2779	1.24781e-14
CFL1	ENST00000525451	167	28	32	28	5	6.66163	4.24638e-06
CFL1	ENST00000525451	167	36	42	37	7	6.87216	0.0107364
CFL1	ENST00000525451	167	96	111	97	16	3.93966	0.0280356
CFL1	ENST00000525451	167	127	134	128	8	4.82823	7.7932e-44
CHCHD2	ENST00000395422	152	146	151	146	6	13.5256	1.59417e-09
CHD4	ENST00000645022	1906	291	297	293	7	6.87524	0.986849
CHD4	ENST00000645022	1906	478	482	480	5	2.92448	0.00248581
CHD4	ENST00000645022	1906	1104	1110	1104	7	5.1863	0.000884444
CHD4	ENST00000645022	1906	1776	1782	1777	7	3.80241	1
CLIC1	ENST00000375780	242	70	74	72	5	15.6037	0.0286244
CLIC1	ENST00000375780	242	163	167	165	5	3.20396	0.00327893
CLTA	ENST00000433436	249	45	51	46	7	4.28761	1
CLTC	ENST00000621829	1680	122	129	123	8	7.20587	1
CLTC	ENST00000621829	1680	356	362	356	7	1.85262	0.00457455
CLTC	ENST00000621829	1680	567	575	568	9	9.77422	0.247767
CLTC	ENST00000621829	1680	1069	1074	1071	6	2.82938	0.10288
CLTC	ENST00000621829	1680	1144	1152	1144	9	2.91546	0.00778016
CLTC	ENST00000621829	1680	1225	1231	1225	7	10.2866	0.0305514
CLTC	ENST00000621829	1680	1370	1375	1370	6	10.8015	0.000501221
CLTC	ENST00000621829	1680	1428	1432	1428	5	2.64597	0.0113997
CLTC	ENST00000621829	1680	1590	1596	1592	7	5.14407	0.050677
CLU	ENST00000316403	450	0	8	1	9	2.0525	0.415133
CLU	ENST00000316403	450	36	47	36	12	2.92829	2.30651e-06
CLU	ENST00000316403	450	64	70	67	7	1.88503	0.000784031
CLU	ENST00000316403	450	77	97	82	21	11.1341	0.0343071
CLU	ENST00000316403	450	101	105	101	5	1.66286	6.39878e-05
CLU	ENST00000316403	450	241	247	242	7	2.12208	1.38817e-06
CLU	ENST00000316403	450	302	306	302	5	2.17583	0.000694208
CLU	ENST00000316403	450	336	345	336	10	2.97203	5.9305e-14
CLU	ENST00000316403	450	361	365	361	5	2.00162	3.03197e-05
CLU	ENST00000316403	450	402	408	404	7	1.94839	0.0867145
CLU	ENST00000316403	450	412	418	415	7	1.90054	0.00115967
CLU	ENST00000316403	450	433	442	433	10	4.09695	2.84483e-24
CNBP	ENST00000422453	178	128	133	130	6	3.22471	0.0494859
CNBP	ENST00000422453	178	166	170	166	5	8.04231	0.0244725
CNN3	ENST00000370206	330	128	133	130	6	3.9344	0.0544989
CNN3	ENST00000370206	330	179	184	179	6	2.45291	0.0405838
CNN3	ENST00000370206	330	282	286	283	5	3.47895	0.66682
COL1A1	ENST00000225964	1465	62	72	65	11	3.05137	0.0148457
COL1A1	ENST00000225964	1465	133	139	136	7	2.16615	0.0145697
COL1A1	ENST00000225964	1465	166	176	173	11	5.10422	0.489759
COL1A1	ENST00000225964	1465	275	285	278	11	3.43054	0.0531996
COL1A1	ENST00000225964	1465	290	296	290	7	3.26371	0.000106723
COL1A1	ENST00000225964	1465	371	376	371	6	2.49667	0.00132982
COL1A1	ENST00000225964	1465	383	388	385	6	2.61515	0.700747
COL1A1	ENST00000225964	1465	428	435	428	8	2.49615	0.035828
COL1A1	ENST00000225964	1465	470	475	470	6	3.60585	0.00515634
COL1A1	ENST00000225964	1465	491	514	497	24	4.44256	1
COL1A1	ENST00000225964	1465	578	587	582	10	2.88446	0.417407
COL1A1	ENST00000225964	1465	612	620	612	9	2.31642	3.37577e-05
COL1A1	ENST00000225964	1465	704	708	705	5	2.70445	2.67119e-05
COL1A1	ENST00000225964	1465	728	737	728	10	2.77349	0.0246209
COL1A1	ENST00000225964	1465	757	765	761	9	3.15891	0.894356
COL1A1	ENST00000225964	1465	855	860	857	6	3.13852	0.331177
COL1A1	ENST00000225964	1465	875	879	877	5	3.39087	0.00154899
COL1A1	ENST00000225964	1465	914	918	914	5	1.85996	0.000281157
COL1A1	ENST00000225964	1465	986	990	988	5	1.81033	0.0184531
COL1A1	ENST00000225964	1465	1011	1015	1011	5	5.54785	8.13169e-06
COL1A1	ENST00000225964	1465	1326	1331	1327	6	4.57638	0.411074
COL1A1	ENST00000225964	1465	1409	1413	1409	5	2.13185	0.00115012
COL3A1	ENST00000304636	1467	1241	1246	1241	6	16.9573	0.00182012
COL3A1	ENST00000304636	1467	1372	1378	1374	7	3.97412	0.369353
COL4A2	ENST00000360467	1713	170	176	171	7	2.52692	0.376178
COL4A2	ENST00000360467	1713	1009	1015	1009	7	9.03981	0.00862294
COL4A2	ENST00000360467	1713	1569	1574	1570	6	5.65021	0.225258
COL6A1	ENST00000361866	1029	474	482	474	9	3.03472	0.00748906
COL6A1	ENST00000361866	1029	733	739	734	7	21.4191	0.501473
COPA	ENST00000241704	1225	807	813	807	7	3.16487	0.0254452
COX4I1	ENST00000564903	127	10	17	10	8	7.70528	0.0116493
COX4I1	ENST00000564903	127	76	82	79	7	2.80094	0.0116493
COX4I1	ENST00000564903	127	86	93	87	8	18.0003	0.0561262
COX5B	ENST00000258424	130	70	75	73	6	2.8838	1
COX5B	ENST00000258424	130	103	108	104	6	3.03937	0.48173
COX6A1	ENST00000229379	110	2	6	3	5	2.29561	0.00420662
COX6B1	ENST00000652250	54	6	11	8	6	3.61099	0.0462726
COX6B1	ENST00000652250	54	36	41	38	6	3.64605	1.21807e-05
COX6C	ENST00000523016	76	48	52	48	5	10.0223	0.00110763
COX7A2	ENST00000370081	116	97	101	98	5	14.7427	1.36398e-10
COX7A2L	ENST00000378669	115	2	7	2	6	9.53104	0.00987594
COX7B	ENST00000650309	81	50	59	50	10	9.56469	3.40066e-09
COX8A	ENST00000314133	70	0	7	2	8	2.02559	0.593257
COX8A	ENST00000314133	70	46	62	46	17	2.06515	0.0205532
CPA4	ENST00000222482	422	45	51	45	7	3.37717	0.0167335
CSDE1	ENST00000610726	845	199	203	200	5	4.80863	0.573168
CSRP1	ENST00000367306	194	22	28	22	7	4.63982	2.10731e-05
CSRP1	ENST00000367306	194	55	60	55	6	19.5859	3.63437e-07
CST3	ENST00000398411	147	112	117	114	6	4.83291	0.27981
CTNNA1	ENST00000627109	842	0	6	3	7	4.85937	2.108e-08
CTNNA1	ENST00000627109	842	343	348	344	6	7.55058	0.444394
CTNNB1	ENST00000645320	782	300	305	301	6	7.25226	1
CTNNB1	ENST00000645320	782	361	365	362	5	7.77081	0.078695
CTNNB1	ENST00000645320	782	477	481	478	5	3.45436	0.784267
CTNNB1	ENST00000645320	782	495	499	495	5	17.639	2.49825e-06
CTSA	ENST00000372484	499	54	60	56	7	3.88217	1.11233e-06
CTSB	ENST00000677671	340	72	77	72	6	6.3765	0.00172605
CTSB	ENST00000677671	340	127	134	129	8	3.64228	0.422312
CTSB	ENST00000677671	340	233	239	234	7	2.5384	0.843153
CTSB	ENST00000677671	340	331	337	332	7	3.01289	0.00587662
CUTA	ENST00000374500	157	109	114	111	6	7.06198	0.622815
CXCL14	ENST00000337225	112	84	93	85	10	2.5201	1.41612e-06
CYC1	ENST00000318911	326	304	309	306	6	4.20328	0.0225286
CYC1	ENST00000318911	326	313	317	313	5	5.52501	9.75519e-20
DARS1	ENST00000264161	502	283	288	284	6	5.94476	1
DCAF7	ENST00000614556	343	57	63	58	7	8.49407	1
DDOST	ENST00000415136	457	200	206	200	7	9.36953	0.00345063
DDOST	ENST00000415136	457	341	348	342	8	4.69053	0.000193475
DDX17	ENST00000396821	732	130	141	130	12	10.0623	0.000919188
DDX17	ENST00000396821	732	166	172	166	7	9.14734	0.00248882
DDX17	ENST00000396821	732	346	352	348	7	6.85869	0.0854464
DDX39B	ENST00000458640	429	102	108	102	7	3.60422	3.81449e-06
DDX39B	ENST00000458640	429	124	129	125	6	3.6963	0.478704
DDX39B	ENST00000458640	429	135	139	138	5	6.33544	0.142449
DDX47	ENST00000358007	456	113	117	114	5	19.1921	0.991927
DDX5	ENST00000585111	615	40	46	40	7	6.68425	0.000377026
DDX5	ENST00000585111	615	57	66	58	10	4.63848	0.000476878
DDX5	ENST00000585111	615	136	148	140	13	4.61501	0.392967
DDX5	ENST00000585111	615	158	164	160	7	3.78208	4.38054e-08
DDX5	ENST00000585111	615	206	211	207	6	4.97717	0.000972805
DDX5	ENST00000585111	615	314	322	314	9	3.43591	0.0460528
DDX5	ENST00000585111	615	508	512	510	5	3.69987	0.435936
DERL1	ENST00000259512	252	146	150	146	5	4.46048	7.03526e-05
DHRS2	ENST00000344777	301	12	16	12	5	1.89954	0.000106705
DHRS2	ENST00000344777	301	29	38	31	10	6.00634	6.88326e-11
DHRS2	ENST00000344777	301	42	47	44	6	1.73864	0.00444661
DHRS2	ENST00000344777	301	131	137	133	7	9.44626	0.362266
DHRS2	ENST00000344777	301	141	145	141	5	3.21973	3.42017e-05
DHRS2	ENST00000344777	301	153	164	158	12	2.64369	0.0434696
DHRS2	ENST00000344777	301	172	176	174	5	6.25813	0.000148786
DHRS2	ENST00000344777	301	185	192	189	8	2.22877	1.80134e-06
DHRS2	ENST00000344777	301	207	213	209	7	1.81493	2.73052e-06
DHX9	ENST00000367549	1271	850	854	850	5	6.18789	7.50145e-06
DHX9	ENST00000367549	1271	934	939	934	6	8.59532	0.0113283
DMAC1	ENST00000358227	113	9	15	10	7	4.6147	0.0740661
DNAJA1	ENST00000330899	398	0	7	0	8	3.82635	0.00539095
DNAJA1	ENST00000330899	398	219	223	220	5	4.52949	0.325891
DNAJB11	ENST00000439351	359	105	109	105	5	12.0012	0.039591
EDIL3	ENST00000296591	481	18	23	21	6	3.43501	0.00907163
EDIL3	ENST00000296591	481	37	41	38	5	1.99997	0.51065
EDIL3	ENST00000296591	481	46	55	48	10	4.0523	0.743637
EDIL3	ENST00000296591	481	100	110	101	11	10.7917	0.000389179
EDIL3	ENST00000296591	481	128	137	130	10	4.79928	0.00154685
EDIL3	ENST00000296591	481	176	187	180	12	2.08795	0.886426
EDIL3	ENST00000296591	481	327	332	328	6	2.94466	0.0880943
EDIL3	ENST00000296591	481	341	345	343	5	2.17135	0.000518664
EEF1A2	ENST00000217182	464	131	137	133	7	3.01271	0.00238143
EEF1A2	ENST00000217182	464	271	275	272	5	7.834	0.553268
EEF1A2	ENST00000217182	464	310	314	313	5	4.51589	0.00175114
EEF1A2	ENST00000217182	464	368	376	372	9	5.42704	0.0408051
EEF2	ENST00000309311	859	16	24	20	9	2.01282	0.375078
EEF2	ENST00000309311	859	49	53	51	5	3.70118	2.97404e-05
EEF2	ENST00000309311	859	62	68	64	7	3.0438	0.000579472
EEF2	ENST00000309311	859	134	141	134	8	11.5658	4.0024e-06
EEF2	ENST00000309311	859	150	154	151	5	3.9898	0.164232
EEF2	ENST00000309311	859	205	213	205	9	2.19754	5.75261e-06
EEF2	ENST00000309311	859	226	231	228	6	4.59868	0.000170916
EEF2	ENST00000309311	859	258	264	258	7	11.1011	0.000383621
EEF2	ENST00000309311	859	269	283	273	15	2.02388	0.049509
EEF2	ENST00000309311	859	301	308	305	8	5.55265	0.000929202
EEF2	ENST00000309311	859	346	351	348	6	1.89686	0.000905791
EEF2	ENST00000309311	859	441	453	441	13	7.53538	1.67712e-07
EEF2	ENST00000309311	859	463	469	463	7	11.7992	8.19666e-08
EEF2	ENST00000309311	859	495	502	496	8	2.47885	0.000806345
EEF2	ENST00000309311	859	729	735	732	7	2.03228	0.351905
EEF2	ENST00000309311	859	743	751	746	9	2.37887	0.000763339
EEF2	ENST00000309311	859	779	786	780	8	3.17387	0.250996
EEF2	ENST00000309311	859	795	799	795	5	2.86388	7.43879e-06
EID1	ENST00000530028	188	2	10	6	9	2.95762	1
EIF1	ENST00000469257	114	36	40	36	5	10.4794	0.0334553
EIF2S1	ENST00000256383	316	47	56	47	10	5.96855	0.00418159
EIF2S1	ENST00000256383	316	163	168	165	6	4.77526	0.582515
EIF3D	ENST00000216190	549	178	183	179	6	4.43467	0.914735
EIF3D	ENST00000216190	549	266	270	267	5	4.11004	0.277059
EIF3I	ENST00000678711	384	129	135	129	7	3.37399	0.0234706
EIF3I	ENST00000678711	384	164	168	165	5	4.29049	1
EIF3K	ENST00000545173	212	134	138	135	5	2.84886	0.00391206
EIF4A2	ENST00000440191	409	324	329	325	6	5.24045	0.817014
ELOB	ENST00000409477	114	53	59	54	7	5.90862	1
EMP3	ENST00000596315	95	2	6	2	5	4.25109	0.0141706
EMP3	ENST00000596315	95	40	50	44	11	3.06217	0.46362
ENC1	ENST00000651128	590	149	154	151	6	7.93128	0.000314222
ENC1	ENST00000651128	590	447	454	450	8	10.5762	0.0215655
ENO1	ENST00000647408	435	11	15	12	5	2.3695	6.35656e-11
ENO1	ENST00000647408	435	39	46	39	8	28.8596	2.00969e-13
ENO1	ENST00000647408	435	106	112	106	7	2.69412	3.36645e-06
ENO1	ENST00000647408	435	119	130	124	12	56.4321	1.42267e-21
ENO1	ENST00000647408	435	172	177	174	6	13.4982	0.69484
ENO1	ENST00000647408	435	206	214	208	9	2.25628	2.09077e-08
ENO1	ENST00000647408	435	223	227	223	5	17.5722	6.11756e-11
ENO1	ENST00000647408	435	276	286	278	11	7.49545	1.69056e-05
ENO1	ENST00000647408	435	310	315	311	6	4.81004	1.99893e-31
ENO1	ENST00000647408	435	343	347	345	5	1.6378	0.0242264
ENO1	ENST00000647408	435	397	403	400	7	2.3695	0.898224
ENSG00000256646	ENST00000677581	157	39	46	41	8	7.45968	0.426033
ENSG00000273088	ENST00000473363	251	87	92	89	6	11.3852	0.193252
ENSG00000282988	ENST00000650491	141	59	63	61	5	24.6998	1
ENSG00000282988	ENST00000650491	141	105	109	105	5	1.7464	3.42196e-22
ENSG00000285920	ENST00000661438	442	18	22	19	5	4.28538	0.00246307
ERBIN	ENST00000284037	1413	527	532	527	6	10.0286	0.00817681
ERH	ENST00000557016	105	37	45	39	9	4.05464	0.00593116
ESD	ENST00000471867	263	171	176	172	6	9.78431	0.596466
EXT2	ENST00000533608	719	528	533	529	6	6.38811	0.163757
EZR	ENST00000337147	587	215	219	215	5	2.68884	0.047976
FADS2	ENST00000278840	445	23	28	25	6	2.31848	0.0251706
FADS2	ENST00000278840	445	40	49	41	10	3.09483	0.84219
FADS2	ENST00000278840	445	61	65	64	5	4.63759	0.000303646
FADS2	ENST00000278840	445	152	157	152	6	5.21482	0.00685809
FADS2	ENST00000278840	445	231	237	232	7	5.79493	0.990699
FADS2	ENST00000278840	445	401	405	403	5	3.91273	0.0287791
FAM168B	ENST00000389915	196	94	100	94	7	11.8461	0.000838348
FANCG	ENST00000378643	623	370	374	371	5	6.43102	0.0311738
FASN	ENST00000306749	2512	68	74	69	7	4.92169	0.00791127
FASN	ENST00000306749	2512	194	198	194	5	3.04025	1.13115e-06
FASN	ENST00000306749	2512	267	272	267	6	9.02509	2.03129e-06
FASN	ENST00000306749	2512	287	293	288	7	8.89102	0.484548
FASN	ENST00000306749	2512	532	540	534	9	5.01322	0.00276166
FASN	ENST00000306749	2512	691	698	694	8	7.51793	0.775127
FASN	ENST00000306749	2512	909	917	909	9	9.57034	0.000267078
FASN	ENST00000306749	2512	1909	1913	1910	5	3.05006	0.696213
FASN	ENST00000306749	2512	1989	1996	1991	8	2.81627	1
FASN	ENST00000306749	2512	2114	2120	2116	7	7.17721	0.843348
FASN	ENST00000306749	2512	2152	2159	2153	8	8.88548	0.555605
FDFT1	ENST00000618539	418	198	202	199	5	2.1026	0.665309
FDFT1	ENST00000618539	418	368	372	369	5	2.03875	6.95798e-05
FEN1	ENST00000305885	381	172	176	174	5	5.09809	0.00693534
FKBP10	ENST00000321562	583	71	75	72	5	3.77184	4.00591e-05
FLII	ENST00000327031	1270	758	765	758	8	7.83666	0.0308277
FLNA	ENST00000369850	2648	25	29	25	5	2.41854	0.020982
FLNA	ENST00000369850	2648	84	89	86	6	4.68732	0.00667335
FLNA	ENST00000369850	2648	103	112	103	10	3.09311	0.00173642
FLNA	ENST00000369850	2648	181	185	183	5	2.05023	0.0853965
FLNA	ENST00000369850	2648	370	377	372	8	2.48721	0.140197
FLNA	ENST00000369850	2648	614	618	616	5	2.44208	0.0478023
FLNA	ENST00000369850	2648	643	650	647	8	10.5814	2.4561e-07
FLNA	ENST00000369850	2648	693	704	695	12	2.2837	0.00717655
FLNA	ENST00000369850	2648	791	797	792	7	2.23029	1.06342e-05
FLNA	ENST00000369850	2648	806	810	807	5	2.69365	0.329321
FLNA	ENST00000369850	2648	859	866	860	8	2.87209	0.252854
FLNA	ENST00000369850	2648	944	948	945	5	15.8741	0.00163468
FLNA	ENST00000369850	2648	969	975	971	7	4.11541	0.894341
FLNA	ENST00000369850	2648	1050	1054	1050	5	9.78826	1.21932e-06
FLNA	ENST00000369850	2648	1119	1123	1121	5	4.03995	0.54953
FLNA	ENST00000369850	2648	1160	1165	1161	6	2.71636	0.349628
FLNA	ENST00000369850	2648	1315	1331	1321	17	5.50276	0.927058
FLNA	ENST00000369850	2648	1398	1402	1399	5	2.93945	0.510821
FLNA	ENST00000369850	2648	1474	1485	1475	12	2.77766	0.148963
FLNA	ENST00000369850	2648	1523	1528	1525	6	3.70429	0.387085
FLNA	ENST00000369850	2648	1654	1659	1657	6	4.23179	0.00451327
FLNA	ENST00000369850	2648	1728	1734	1729	7	4.23381	0.0584609
FLNA	ENST00000369850	2648	1856	1861	1856	6	3.59799	0.00110718
FLNA	ENST00000369850	2648	1942	1963	1943	22	2.46903	0.675758
FLNA	ENST00000369850	2648	2066	2072	2066	7	3.19203	3.15494e-17
FLNA	ENST00000369850	2648	2203	2209	2206	7	2.61474	0.960433
FLNA	ENST00000369850	2648	2248	2252	2248	5	3.17424	0.0451011
FLNA	ENST00000369850	2648	2293	2298	2295	6	3.84439	2.21068e-13
FLNA	ENST00000369850	2648	2377	2383	2377	7	3.3862	0.00243853
FLNA	ENST00000369850	2648	2462	2474	2466	13	4.1443	0.303245
FLNA	ENST00000369850	2648	2522	2526	2522	5	2.90997	0.00120411
FLNA	ENST00000369850	2648	2591	2595	2592	5	2.46888	0.00127353
FLNB	ENST00000295956	2603	1339	1345	1341	7	7.05055	0.389724
FLNC	ENST00000325888	2726	1772	1777	1773	6	6.31777	0.0615074
FLNC	ENST00000325888	2726	2553	2558	2555	6	8.61832	0.0203455
FN1	ENST00000323926	2447	857	863	858	7	5.08401	0.0367353
FN1	ENST00000323926	2447	2299	2304	2301	6	6.28005	0.0258262
FOSL2	ENST00000264716	327	2	6	4	5	2.70839	0.0212472
FSCN1	ENST00000382361	494	109	117	113	9	4.58612	0.746054
FSCN1	ENST00000382361	494	185	190	189	6	1.68684	0.0478003
FSCN1	ENST00000382361	494	313	317	313	5	6.11925	6.58495e-05
FSTL1	ENST00000295633	309	107	111	107	5	2.06491	0.0172833
FSTL1	ENST00000295633	309	121	128	123	8	3.07909	0.127002
FUBP1	ENST00000370768	645	338	342	339	5	3.87946	0.136296
G3BP1	ENST00000678964	427	380	384	381	5	5.06295	1
GANAB	ENST00000346178	967	150	156	153	7	2.72477	0.357721
GANAB	ENST00000346178	967	172	179	176	8	3.33116	0.283488
GANAB	ENST00000346178	967	315	320	317	6	3.70936	0.00052133
GANAB	ENST00000346178	967	341	345	342	5	3.66411	5.84519e-07
GANAB	ENST00000346178	967	562	566	564	5	4.41665	1.15682e-05
GANAB	ENST00000346178	967	598	605	598	8	2.27028	0.0475548
GANAB	ENST00000346178	967	674	678	675	5	2.71053	0.1103
GANAB	ENST00000346178	967	786	791	788	6	3.78349	0.00178251
GANAB	ENST00000346178	967	811	819	813	9	2.64969	1
GANAB	ENST00000346178	967	949	954	950	6	2.25206	0.00221097
GAPDH	ENST00000396861	336	8	12	8	5	17.5793	4.29766e-112
GAPDH	ENST00000396861	336	36	47	37	12	27.3062	0
GAPDH	ENST00000396861	336	91	105	97	15	13.7141	0.0358004
GAPDH	ENST00000396861	336	202	216	203	15	11.162	0.00041596
GAPDH	ENST00000396861	336	232	239	233	8	9.36989	2.55257e-119
GFUS	ENST00000425753	322	43	48	45	6	2.31634	0.400174
GHITM	ENST00000372134	346	157	161	159	5	5.44542	0.89036
GLO1	ENST00000373365	185	74	78	74	5	2.58105	0.000722643
GLRX	ENST00000379979	107	30	34	31	5	14.6316	0.00708108
GLRX	ENST00000379979	107	84	88	85	5	7.05839	0.133238
GLS	ENST00000320717	670	437	442	438	6	5.8677	1
GNAI2	ENST00000422163	340	134	138	135	5	13.6045	0.56599
GNAS	ENST00000676826	1039	694	700	694	7	14.9763	0.00884163
GNAS	ENST00000676826	1039	743	747	745	5	4.14868	1
GNAS	ENST00000676826	1039	810	816	812	7	1.67949	0.0848417
GPC1	ENST00000264039	559	213	218	214	6	2.49101	1.99129e-06
GPC1	ENST00000264039	559	514	519	514	6	3.71737	6.66266e-12
GPI	ENST00000415930	598	79	84	80	6	3.26822	0.204453
GPI	ENST00000415930	598	123	127	123	5	8.49554	0.00941768
GPI	ENST00000415930	598	298	302	299	5	11.7672	0.148694
GPI	ENST00000415930	598	528	533	530	6	5.22944	0.00579209
GRINA	ENST00000313269	372	112	118	115	7	6.04606	0.0136939
GRINA	ENST00000313269	372	170	176	172	7	2.60274	0.328843
GRN	ENST00000053867	594	465	471	465	7	14.9584	0.00671723
GSTP1	ENST00000398606	211	0	10	2	11	2.64136	0.000871353
GSTP1	ENST00000398606	211	44	49	45	6	1.65669	0.0716403
GSTP1	ENST00000398606	211	107	112	110	6	6.50512	4.46658e-05
GSTP1	ENST00000398606	211	122	130	125	9	3.94349	0.574903
GSTP1	ENST00000398606	211	157	162	159	6	2.89729	0.38526
GSTP1	ENST00000398606	211	201	206	203	6	44.7914	0.0128046
H1-0	ENST00000340857	195	1	7	5	7	3.14974	0.0161487
H1-0	ENST00000340857	195	117	121	118	5	2.84317	0.00183574
H1-0	ENST00000340857	195	168	173	169	6	2.76694	0.780188
H1-0	ENST00000340857	195	180	184	180	5	2.12764	0.0275868
H1-1	ENST00000244573	216	0	7	1	8	1.83304	0.00820899
H1-1	ENST00000244573	216	30	34	32	5	2.28879	0.00598871
H1-1	ENST00000244573	216	61	65	61	5	1.86597	0.0113461
H1-1	ENST00000244573	216	96	107	101	12	5.33477	2.93504e-16
H1-1	ENST00000244573	216	125	135	129	11	3.14844	8.55808e-05
H1-1	ENST00000244573	216	150	156	152	7	2.21782	2.96807e-05
H1-1	ENST00000244573	216	197	205	200	9	1.94748	0.000319268
H1-2	ENST00000343677	214	0	7	2	8	2.20445	1.21406e-18
H1-2	ENST00000343677	214	12	17	14	6	2.58924	0.161392
H1-2	ENST00000343677	214	29	36	31	8	1.9662	0.0178838
H1-2	ENST00000343677	214	41	54	46	14	1.7443	0.250074
H1-2	ENST00000343677	214	62	82	66	21	2.36131	0.00553689
H1-2	ENST00000343677	214	88	93	90	6	1.77706	0.962174
H1-2	ENST00000343677	214	98	110	101	13	14.8746	4.05621e-13
H1-2	ENST00000343677	214	128	136	128	9	2.11842	1.07761e-20
H1-2	ENST00000343677	214	177	191	186	15	2.03877	0.0278404
H1-2	ENST00000343677	214	195	203	199	9	1.54673	0.137833
H1-4	ENST00000304218	220	0	10	5	11	2.76751	7.01564e-181
H1-4	ENST00000304218	220	19	24	19	6	2.72595	3.65647e-06
H1-4	ENST00000304218	220	41	48	43	8	2.67931	1.23393e-10
H1-4	ENST00000304218	220	67	76	70	10	2.933	0.820405
H1-4	ENST00000304218	220	80	88	82	9	1.9295	4.71815e-45
H1-4	ENST00000304218	220	105	110	107	6	3.05476	0.0243442
H1-4	ENST00000304218	220	116	131	120	16	2.12529	0.0095255
H1-4	ENST00000304218	220	150	158	151	9	4.4159	1.15269e-26
H1-4	ENST00000304218	220	167	174	169	8	4.12741	1.00193e-06
H1-4	ENST00000304218	220	189	199	190	11	3.32203	0.524245
H2AC11	ENST00000359193	131	0	16	3	17	3.62845	6.50047e-30
H2AC11	ENST00000359193	131	27	34	29	8	32.6628	0.0350482
H2AC11	ENST00000359193	131	45	51	45	7	2.37068	0.0381511
H2AC11	ENST00000359193	131	75	86	75	12	6.52242	0.000303692
H2AC11	ENST00000359193	131	97	104	97	8	49.3711	3.46147e-23
H2AC11	ENST00000359193	131	108	128	117	21	3.5223	0.00397876
H2AC12	ENST00000377459	129	0	11	6	12	2.49438	5.32551e-06
H2AC12	ENST00000377459	129	15	19	15	5	34.8943	9.17208e-38
H2AC12	ENST00000377459	129	97	101	97	5	35.8027	5.40522e-16
H2AC12	ENST00000377459	129	105	128	110	24	18.6779	0.000416915
H2AC20	ENST00000331380	130	0	8	3	9	2.32326	0.00875677
H2AC21	ENST00000331128	131	8	16	11	9	2.44349	0.546717
H2AC21	ENST00000331128	131	76	82	76	7	2.62726	0.0277194
H2AC4	ENST00000615868	131	10	18	12	9	1.88979	0.247663
H2AC4	ENST00000615868	131	79	87	79	9	4.03987	0.0313645
H2AC6	ENST00000602637	131	0	21	5	22	4.89077	0.00100694
H2AC6	ENST00000602637	131	51	59	57	9	5.84699	0.0859229
H2AC6	ENST00000602637	131	118	125	121	8	1.89702	0.217753
H2AC7	ENST00000341023	131	59	63	61	5	26.8768	1
H2AC7	ENST00000341023	131	96	104	96	9	3.36364	0.000143841
H2AX	ENST00000530167	144	71	76	71	6	2.68739	0.000695737
H2BC11	ENST00000607124	127	19	24	20	6	4.13494	1.87594e-05
H2BC11	ENST00000607124	127	53	57	57	5	1.74844	8.4756e-07
H2BC11	ENST00000607124	127	62	72	65	11	2.47701	0.000336313
H2BC11	ENST00000607124	127	106	113	108	8	21.9444	4.89641e-05
H2BC14	ENST00000621112	127	51	56	51	6	9.36502	4.27609e-06
H2BC4	ENST00000314332	127	41	46	43	6	8.42339	5.5807e-08
H2BC5	ENST00000289316	127	43	49	44	7	14.8141	4.71677e-14
H2BC5	ENST00000289316	127	53	57	54	5	2.1758	1
H2BC7	ENST00000356530	127	19	26	20	8	13.6055	0.30099
H2BC7	ENST00000356530	127	41	45	42	5	2.67285	0.132571
H2BC7	ENST00000356530	127	106	115	108	10	1.76098	0.0401651
H3-3B	ENST00000254810	137	3	7	3	5	64.5176	1.11675e-30
H3-3B	ENST00000254810	137	73	77	73	5	9.24582	0.00278847
H3-3B	ENST00000254810	137	82	92	86	11	3.45291	7.43008e-06
H3C1	ENST00000613854	137	1	6	4	6	1.43443	1.79084e-07
H3C1	ENST00000613854	137	52	57	52	6	2.36337	0.000570814
H3C1	ENST00000613854	137	62	67	63	6	1.80244	0.772847
H3C1	ENST00000613854	137	92	96	92	5	2.99089	7.71951e-08
H3C1	ENST00000613854	137	117	122	120	6	4.70413	5.95502e-06
H3C10	ENST00000369163	137	57	62	57	6	2.22743	0.030055
H3C2	ENST00000621411	137	0	6	2	7	1.81707	1.06788e-43
H3C2	ENST00000621411	137	11	18	16	8	1.60991	1.4642e-05
H3C2	ENST00000621411	137	44	54	47	11	6.22511	0.00216495
H3C2	ENST00000621411	137	81	86	82	6	1.48413	0.19651
H3C2	ENST00000621411	137	104	128	119	25	12.6	0.421203
H3C4	ENST00000356476	137	2	6	2	5	1.45046	1.5248e-06
H3C4	ENST00000356476	137	63	71	67	9	2.11654	0.000578375
H3C4	ENST00000356476	137	86	94	88	9	15.8313	0.0184393
H3C4	ENST00000356476	137	103	110	103	8	6.1521	0.00544216
H4C1	ENST00000617569	104	67	81	71	15	7.81112	6.38287e-06
H4C2	ENST00000377745	104	42	47	43	6	2.97307	0.000105624
H4C2	ENST00000377745	104	95	99	96	5	1.57397	1.03938e-05
H4C3	ENST00000377803	104	46	52	48	7	2.785	0.0131974
H4C3	ENST00000377803	104	59	64	61	6	2.90023	0.0371126
H4C3	ENST00000377803	104	69	75	72	7	17.0086	0.000608724
H4C3	ENST00000377803	104	87	96	87	10	2.57112	3.83621e-06
H4C5	ENST00000615164	104	42	49	46	8	13.6729	0.19518
H4C5	ENST00000615164	104	64	84	69	21	3.4049	0.00408865
HACD3	ENST00000261875	363	5	9	5	5	3.04101	0.00761806
HAPLN1	ENST00000274341	355	167	182	170	16	2.75839	0.0921949
HAPLN1	ENST00000274341	355	267	276	270	10	3.367	0.0173536
HAPLN1	ENST00000274341	355	280	286	284	7	1.88319	0.0144506
HAPLN1	ENST00000274341	355	292	296	293	5	2.3104	0.295001
HCFC1R1	ENST00000574980	139	2	6	4	5	6.27348	0.959843
HDGF	ENST00000357325	241	16	20	16	5	2.44973	0.0140834
HDLBP	ENST00000391975	1269	229	233	229	5	3.66697	0.0393577
HLA-B	ENST00000412585	363	278	282	279	5	2.35971	1
HLA-B	ENST00000412585	363	291	296	291	6	12.6763	0.000180391
HLA-C	ENST00000383329	373	0	5	4	6	3.52612	0.0625673
HMGA1	ENST00000447654	108	101	105	103	5	3.73147	1
HMGCS1	ENST00000325110	521	232	236	234	5	5.25633	0.0243682
HNRNPA0	ENST00000314940	306	135	140	137	6	3.14152	0.0015633
HNRNPA2B1	ENST00000677839	342	19	23	21	5	2.5927	2.12818e-05
HNRNPA2B1	ENST00000677839	342	36	40	38	5	7.65995	3.19147e-19
HNRNPA2B1	ENST00000677839	342	47	55	50	9	2.68398	1.29226e-06
HNRNPA2B1	ENST00000677839	342	64	69	65	6	1.65768	0.000373165
HNRNPA2B1	ENST00000677839	342	73	79	79	7	4.55089	2.23138e-15
HNRNPA2B1	ENST00000677839	342	122	131	124	10	2.7126	0.510714
HNRNPA2B1	ENST00000677839	342	140	149	141	10	3.13804	0.0589532
HNRNPA2B1	ENST00000677839	342	168	174	170	7	1.84485	0.763308
HNRNPA2B1	ENST00000677839	342	202	208	202	7	4.44563	2.44974e-07
HNRNPAB	ENST00000504898	333	200	206	200	7	14.0373	0.0188446
HNRNPDL	ENST00000295470	421	138	144	141	7	3.62478	0.00114304
HNRNPDL	ENST00000295470	421	193	203	194	11	8.70855	4.11377e-05
HNRNPDL	ENST00000295470	421	252	259	255	8	3.01556	0.231044
HNRNPF	ENST00000443950	416	97	106	100	10	2.2999	5.47249e-05
HNRNPF	ENST00000443950	416	150	157	151	8	6.43565	0.983435
HNRNPF	ENST00000443950	416	197	204	197	8	2.21909	0.0121568
HNRNPF	ENST00000443950	416	211	215	211	5	18.6462	7.99087e-07
HNRNPF	ENST00000443950	416	268	272	268	5	19.9813	2.22645e-07
HNRNPK	ENST00000376281	465	60	64	61	5	5.14	0.205017
HNRNPK	ENST00000376281	465	291	299	293	9	5.31419	2.56719e-22
HNRNPK	ENST00000376281	465	363	369	363	7	9.64426	4.50557e-05
HNRNPK	ENST00000376281	465	375	380	375	6	6.64545	0.00404267
HNRNPL	ENST00000221419	590	259	264	262	6	3.57939	1
HNRNPL	ENST00000221419	590	407	413	410	7	12.6954	0.0644756
HNRNPM	ENST00000348943	692	56	60	58	5	3.46911	0.0310269
HNRNPM	ENST00000348943	692	613	618	615	6	5.91578	0.541384
HNRNPM	ENST00000348943	692	674	679	675	6	5.25364	0.685598
HNRNPU	ENST00000640218	826	281	290	284	10	4.44362	0.0425465
HNRNPU	ENST00000640218	826	371	375	373	5	2.36162	5.0099e-05
HNRNPU	ENST00000640218	826	393	399	396	7	2.69917	0.619694
HNRNPU	ENST00000640218	826	443	448	445	6	10.0069	0.0123108
HNRNPU	ENST00000640218	826	533	537	535	5	4.44471	0.922258
HNRNPU	ENST00000640218	826	566	576	571	11	5.72413	0.404211
HNRNPUL1	ENST00000392006	857	283	287	284	5	7.64132	0.691433
HSP90AA1	ENST00000334701	855	845	849	845	5	12.3542	0.00017064
HSP90AB1	ENST00000371554	725	34	42	34	9	8.29374	1.0634e-18
HSP90AB1	ENST00000371554	725	57	66	57	10	3.5962	8.36295e-07
HSP90AB1	ENST00000371554	725	107	115	107	9	2.15429	0.000285868
HSP90AB1	ENST00000371554	725	128	133	128	6	5.70371	2.79827e-09
HSP90AB1	ENST00000371554	725	243	247	245	5	2.98871	8.16207e-09
HSP90AB1	ENST00000371554	725	285	292	285	8	39.3964	1.24915e-09
HSP90AB1	ENST00000371554	725	328	335	328	8	4.59862	2.93564e-13
HSP90AB1	ENST00000371554	725	472	478	474	7	1.89959	0.266677
HSP90AB1	ENST00000371554	725	533	537	534	5	14.3947	2.97465e-14
HSP90AB1	ENST00000371554	725	582	588	582	7	6.60571	3.21246e-12
HSP90AB1	ENST00000371554	725	596	603	597	8	11.6123	2.37695e-21
HSP90AB1	ENST00000371554	725	672	676	672	5	8.50225	0.000142396
HSP90AB1	ENST00000371554	725	694	698	695	5	4.70855	3.77662e-20
HSP90B1	ENST00000550595	797	15	19	15	5	4.30642	5.80424e-06
HSP90B1	ENST00000550595	797	71	77	71	7	2.61286	0.0152541
HSP90B1	ENST00000550595	797	171	175	173	5	11.0665	0.0184848
HSP90B1	ENST00000550595	797	369	374	369	6	11.9927	6.72754e-05
HSP90B1	ENST00000550595	797	424	428	424	5	2.03599	0.00728104
HSP90B1	ENST00000550595	797	512	517	514	6	9.70774	0.0002944
HSP90B1	ENST00000550595	797	566	571	566	6	40.6046	6.60523e-10
HSPA4	ENST00000304858	841	74	78	76	5	4.45229	0.00939204
HSPA4	ENST00000304858	841	88	94	89	7	3.46443	1
HSPA5	ENST00000324460	655	108	112	108	5	2.06436	0.0446351
HSPA5	ENST00000324460	655	147	151	147	5	4.21432	2.05725e-09
HSPA5	ENST00000324460	655	171	181	171	11	4.26884	0.00040788
HSPA5	ENST00000324460	655	406	410	407	5	48.2465	1.07375e-11
HSPA5	ENST00000324460	655	415	419	415	5	2.81206	0.0172263
HSPA8	ENST00000532636	647	574	578	574	5	3.77656	0.0350182
HSPA9	ENST00000677066	611	236	241	238	6	8.09207	0.592845
HSPB1	ENST00000675538	175	5	18	6	14	35.6826	4.51361e-37
HSPB1	ENST00000675538	175	82	90	82	9	2.15744	5.07726e-15
HSPB1	ENST00000675538	175	97	115	105	19	33.9406	0.533262
HSPB1	ENST00000675538	175	149	162	154	14	29.6037	4.88299e-05
HSPD1	ENST00000418022	574	49	53	49	5	6.07095	8.41122e-05
HSPD1	ENST00000418022	574	188	192	188	5	6.55585	0.0407128
HUWE1	ENST00000342160	4375	405	409	407	5	13.1012	0.0278454
HYOU1	ENST00000617285	1000	544	548	546	5	10.0583	0.652344
ID3	ENST00000374561	120	71	77	72	7	4.75402	0.562693
IL18	ENST00000280357	194	115	119	116	5	32.6649	0.733016
IMPDH2	ENST00000429182	539	41	47	42	7	12.4534	0.284722
IMPDH2	ENST00000429182	539	438	442	440	5	2.06217	0.0357742
IMPDH2	ENST00000429182	539	503	512	507	10	3.42418	0.00151127
IMPDH2	ENST00000429182	539	523	529	523	7	4.36129	0.000166613
IQGAP1	ENST00000268182	1658	409	413	411	5	22.1791	0.0378201
IQGAP3	ENST00000361170	1632	834	838	836	5	11.6176	0.00153874
ITGA3	ENST00000320031	1052	206	211	207	6	3.2616	0.834904
ITGA3	ENST00000320031	1052	366	371	368	6	4.254	0.103784
ITGA3	ENST00000320031	1052	544	553	547	10	5.27386	0.0495769
ITGA3	ENST00000320031	1052	893	901	895	9	3.33405	0.110733
ITGA5	ENST00000293379	1050	957	962	959	6	9.05283	0.224191
ITGB1	ENST00000677363	810	61	74	68	14	2.73971	1.4342e-10
ITGB1	ENST00000677363	810	174	180	175	7	4.66803	1
ITGB1	ENST00000677363	810	231	235	233	5	3.32029	0.279359
ITGB1	ENST00000677363	810	290	294	290	5	3.53979	3.09988e-05
ITGB1	ENST00000677363	810	333	337	334	5	3.27762	1
ITGB1	ENST00000677363	810	344	351	346	8	16.4404	0.0588499
ITGB1	ENST00000677363	810	425	430	425	6	6.08561	0.00618209
ITGB1	ENST00000677363	810	569	575	572	7	3.65275	0.0389348
ITGB5	ENST00000296181	800	177	181	179	5	4.54176	0.0014005
JPT1	ENST00000476258	109	9	15	11	7	2.79477	0.051848
JPT1	ENST00000476258	109	34	38	35	5	3.19378	0.00631729
KDELR1	ENST00000597017	151	29	34	29	6	2.59844	0.000195277
KDELR1	ENST00000597017	151	42	46	42	5	2.08998	0.00451164
KDELR2	ENST00000258739	213	47	59	52	13	13.54	4.28874e-06
KDELR2	ENST00000258739	213	71	75	73	5	2.16068	0.0149346
KHDRBS1	ENST00000327300	444	149	156	149	8	12.0634	0.0236052
KHDRBS1	ENST00000327300	444	247	260	248	14	3.86628	0.0704241
KHDRBS1	ENST00000327300	444	349	354	349	6	5.23921	1.84959e-05
KIF23	ENST00000260363	961	472	476	472	5	7.62602	0.0265175
KIF2C	ENST00000372217	672	96	100	98	5	14.3648	0.0295219
KIF2C	ENST00000372217	672	116	121	116	6	5.5142	0.0433948
KIF5B	ENST00000302418	964	913	919	916	7	8.28482	0.033172
KIFC1	ENST00000428849	674	393	398	394	6	2.97709	1
KPNA2	ENST00000677086	530	66	72	66	7	2.88492	0.0117616
KPNB1	ENST00000583648	877	82	86	83	5	4.50532	0.884214
KPNB1	ENST00000583648	877	464	469	466	6	3.71475	0.996622
KPNB1	ENST00000583648	877	507	511	508	5	3.20583	0.000842506
KRT17	ENST00000311208	433	132	140	138	9	5.5504	1.99359e-05
KRT17	ENST00000311208	433	163	167	163	5	5.47106	5.50706e-05
KRT17	ENST00000311208	433	183	190	186	8	9.70828	0.000443887
KRT17	ENST00000311208	433	330	336	330	7	4.18552	3.186e-09
KRT17	ENST00000311208	433	347	354	348	8	15.3135	1.99359e-05
KRT18	ENST00000550600	392	338	343	339	6	16.3674	2.06322e-12
KRT80	ENST00000313234	423	398	404	400	7	5.87577	0.701932
LAMA5	ENST00000252999	3696	2441	2445	2444	5	4.9181	0.450238
LAMA5	ENST00000252999	3696	2778	2782	2778	5	9.46692	0.00448429
LAMC1	ENST00000258341	1610	591	596	593	6	4.9498	0.263057
LAMP1	ENST00000332556	418	26	34	28	9	2.6879	0.273181
LAMP1	ENST00000332556	418	62	70	63	9	4.95897	0.522082
LAMP1	ENST00000332556	418	88	94	91	7	3.06474	0.454013
LAMP1	ENST00000332556	418	104	110	104	7	3.43378	3.58533e-05
LAMP1	ENST00000332556	418	147	154	148	8	3.30675	0.0462766
LAMP1	ENST00000332556	418	359	363	362	5	4.77977	0.727198
LAMP2	ENST00000200639	411	84	89	85	6	3.50877	1
LAPTM4A	ENST00000175091	234	173	180	174	8	2.8602	0.587943
LASP1	ENST00000433206	206	193	197	194	5	3.84084	0.000417993
LBH	ENST00000395323	106	94	98	96	5	3.34826	0.684508
LDHA	ENST00000540430	362	45	51	49	7	3.73094	0.000364829
LDHA	ENST00000540430	362	66	72	69	7	35.6093	0.0376947
LDHA	ENST00000540430	362	179	183	179	5	20.1323	4.52766e-17
LDHA	ENST00000540430	362	187	191	188	5	2.66912	0.000913861
LDHA	ENST00000540430	362	195	199	195	5	4.73612	8.44276e-05
LDHA	ENST00000540430	362	273	278	273	6	31.0389	1.59853e-14
LDHB	ENST00000396076	335	15	19	15	5	3.46842	1.16072e-09
LDHB	ENST00000396076	335	71	77	74	7	2.88964	0.00208092
LDHB	ENST00000396076	335	101	106	103	6	5.58718	0.0150785
LDHB	ENST00000396076	335	130	140	134	11	2.29983	0.000230737
LDHB	ENST00000396076	335	162	167	165	6	3.62838	0.0145024
LDHB	ENST00000396076	335	260	266	263	7	14.1158	0.000434149
LGALS1	ENST00000215909	136	8	19	13	12	2.04531	0.000292575
LGALS1	ENST00000215909	136	68	73	68	6	3.86442	0.00798738
LGALS1	ENST00000215909	136	79	84	80	6	6.32126	2.16884e-12
LGALS1	ENST00000215909	136	92	100	92	9	1.89739	6.84111e-20
LGALS1	ENST00000215909	136	120	133	123	14	2.27005	2.35667e-34
LGALS3BP	ENST00000262776	586	73	80	73	8	2.82845	0.0174681
LGALS3BP	ENST00000262776	586	113	121	115	9	4.69944	0.82011
LGALS3BP	ENST00000262776	586	373	387	375	15	12.1155	0.00158725
LMNA	ENST00000368300	665	53	61	56	9	3.22457	0.397003
LMNA	ENST00000368300	665	82	87	82	6	3.13283	0.00225066
LMNA	ENST00000368300	665	198	210	204	13	6.44997	0.00573876
LMNA	ENST00000368300	665	355	360	356	6	3.30652	0.368589
LMNA	ENST00000368300	665	485	489	486	5	3.50211	0.560101
LMNA	ENST00000368300	665	523	531	526	9	6.01923	0.0148563
LMNB1	ENST00000261366	587	165	170	167	6	3.00079	0.000104216
LMNB1	ENST00000261366	587	277	283	280	7	4.35781	0.000453009
LMNB1	ENST00000261366	587	364	371	366	8	5.17505	0.00722309
LMNB1	ENST00000261366	587	403	407	403	5	2.2891	0.0115437
LMNB1	ENST00000261366	587	443	449	443	7	3.54189	0.00597107
LMNB1	ENST00000261366	587	480	492	485	13	4.91894	0.285644
LMNB2	ENST00000325327	621	489	495	489	7	8.15408	0.038829
LRP1	ENST00000243077	4545	633	638	634	6	4.53459	0.0585796
LRRC59	ENST00000225972	308	103	110	103	8	10.7579	8.49407e-05
LUC7L3	ENST00000505658	433	45	49	48	5	13.4002	0.016179
LY6E	ENST00000520466	132	44	50	46	7	1.85583	0.0194136
M6PR	ENST00000000412	278	45	52	48	8	12.6226	0.0255866
MACROH2A1	ENST00000511689	373	245	249	246	5	5.16361	0.272416
MAD1L1	ENST00000406869	719	536	540	536	5	10.9166	0.00812546
MAGEA4	ENST00000393921	318	0	5	1	6	5.34063	0.522314
MAGED1	ENST00000375695	835	86	92	88	7	3.64691	0.168776
MAGED1	ENST00000375695	835	108	113	108	6	6.33616	0.0389327
MAGED1	ENST00000375695	835	171	179	172	9	2.45253	0.71819
MAGED1	ENST00000375695	835	191	196	192	6	4.25889	0.168202
MAGED1	ENST00000375695	835	487	491	488	5	2.19006	0.00493836
MAGED1	ENST00000375695	835	537	541	537	5	8.87439	0.000260272
MAGED1	ENST00000375695	835	664	668	665	5	7.60708	1
MAGED2	ENST00000347546	589	288	293	290	6	9.80725	0.441282
MAGED2	ENST00000347546	589	360	365	360	6	4.90764	0.00023683
MAP4	ENST00000683076	2297	1907	1912	1909	6	4.97346	0.000535391
MARCKSL1	ENST00000329421	196	180	184	182	5	5.62496	0.0473524
MARS1	ENST00000262027	901	285	291	285	7	18.7729	0.00364806
MAT2A	ENST00000306434	396	125	129	125	5	8.18741	0.0112299
MATR3	ENST00000394800	896	247	251	247	5	10.8471	0.0439353
MATR3	ENST00000394805	848	247	251	247	5	10.8501	0.0424429
MBOAT7	ENST00000431666	400	169	174	170	6	5.90718	0.0550056
MCM5	ENST00000216122	735	121	126	122	6	6.55836	0.138057
MCM7	ENST00000621318	544	269	274	270	6	3.14789	0.0437666
MDH1	ENST00000544381	335	214	220	217	7	5.68269	0.842132
MDK	ENST00000405308	144	104	108	106	5	3.40026	1
MFAP2	ENST00000375535	184	113	120	115	8	7.16703	0.243139
MGST3	ENST00000367889	153	0	8	0	9	11.3634	1.19513e-06
MGST3	ENST00000367889	153	98	102	100	5	7.01556	0.0339513
MIF	ENST00000215754	116	30	35	31	6	22.9599	0.000205659
MKI67	ENST00000368654	3257	695	701	697	7	3.81049	0.950378
MLF2	ENST00000203630	249	5	12	5	8	8.82428	0.00538552
MLF2	ENST00000203630	249	73	79	74	7	4.41105	0.175446
MMP2	ENST00000219070	661	133	137	135	5	3.02826	0.0153149
MORF4L1	ENST00000331268	363	275	279	276	5	24.989	4.79262e-10
MOV10	ENST00000369644	948	45	50	46	6	7.85493	0.644252
MRC2	ENST00000303375	1480	47	51	47	5	3.79014	0.0089458
MRC2	ENST00000303375	1480	118	123	118	6	9.20015	0.00727687
MRPL28	ENST00000648346	257	191	195	192	5	8.4574	0.0177139
MRPL33	ENST00000296102	66	18	26	19	9	10.0071	0.146963
MSN	ENST00000360270	578	56	60	56	5	7.97749	0.0115631
MSN	ENST00000360270	578	94	99	94	6	3.8435	2.49235e-05
MTA2	ENST00000278823	669	226	235	227	10	8.16612	1
MT-CO1	ENST00000361624	514	343	347	344	5	2.94276	0.000781825
MT-CO2	ENST00000361739	228	14	19	14	6	30.0466	0.0042965
MTHFD1	ENST00000545908	965	755	759	755	5	9.83052	0.000163829
MT-ND4L	ENST00000361335	99	52	59	52	8	33.7544	0.00187243
MT-ND5	ENST00000361567	604	252	260	252	9	5.3964	0.0323395
MT-ND6	ENST00000361681	175	91	95	94	5	13.4321	4.09993e-09
MYH9	ENST00000216181	1961	2	11	6	10	4.03155	0.589649
MYH9	ENST00000216181	1961	71	76	73	6	3.24023	0.0470724
MYH9	ENST00000216181	1961	91	101	93	11	3.81295	0.0134524
MYH9	ENST00000216181	1961	116	120	118	5	3.58802	0.00229897
MYH9	ENST00000216181	1961	286	291	287	6	2.86468	0.792081
MYH9	ENST00000216181	1961	400	405	402	6	4.47673	0.411569
MYH9	ENST00000216181	1961	429	435	430	7	1.98427	0.000297505
MYH9	ENST00000216181	1961	467	471	468	5	4.55797	7.8563e-05
MYH9	ENST00000216181	1961	497	501	498	5	17.183	0.0010828
MYH9	ENST00000216181	1961	520	527	522	8	2.45401	0.000275342
MYH9	ENST00000216181	1961	556	572	563	17	18.4123	0.0497175
MYH9	ENST00000216181	1961	639	646	640	8	2.67702	0.00179643
MYH9	ENST00000216181	1961	650	656	650	7	3.74656	2.51251e-06
MYH9	ENST00000216181	1961	698	705	700	8	1.81973	0.0884042
MYH9	ENST00000216181	1961	758	764	759	7	2.14729	0.348024
MYH9	ENST00000216181	1961	805	811	809	7	5.64481	0.00845352
MYH9	ENST00000216181	1961	980	985	980	6	3.27177	0.0363267
MYH9	ENST00000216181	1961	993	1001	993	9	5.52071	0.00474255
MYH9	ENST00000216181	1961	1010	1014	1011	5	4.78657	1.5347e-05
MYH9	ENST00000216181	1961	1077	1081	1077	5	2.01588	0.0148419
MYH9	ENST00000216181	1961	1096	1102	1096	7	4.3993	1.35085e-10
MYH9	ENST00000216181	1961	1147	1159	1148	13	5.27833	4.21099e-12
MYH9	ENST00000216181	1961	1261	1267	1261	7	3.06747	0.0098259
MYH9	ENST00000216181	1961	1353	1360	1353	8	3.27177	0.0363267
MYH9	ENST00000216181	1961	1502	1508	1504	7	7.56564	1
MYH9	ENST00000216181	1961	1548	1552	1549	5	1.7899	0.00124272
MYH9	ENST00000216181	1961	1618	1622	1620	5	4.50016	0.877705
MYH9	ENST00000216181	1961	1949	1956	1949	8	4.84961	1.39314e-10
MYL12A	ENST00000578611	172	98	104	98	7	9.70582	0.00176987
MYL12B	ENST00000581193	173	69	73	70	5	2.36625	0.000293472
MYL12B	ENST00000581193	173	86	90	87	5	2.81514	0.939429
MYL6	ENST00000551589	146	69	73	69	5	32.1393	1.09242e-14
MYL9	ENST00000279022	173	38	42	38	5	10.8414	5.07382e-07
MYL9	ENST00000279022	173	99	106	99	8	7.93276	0.000104739
MYL9	ENST00000279022	173	126	130	126	5	2.44585	0.00260502
MYL9	ENST00000279022	173	156	168	158	13	3.60176	0.946418
NAA38	ENST00000333775	174	102	108	104	7	4.17291	1
NASP	ENST00000350030	789	515	523	519	9	6.9709	0.0215527
NCAM1	ENST00000615285	885	234	240	235	7	6.06734	1
NCAPD2	ENST00000315579	1402	188	193	189	6	18.5012	1
NCAPD2	ENST00000315579	1402	613	618	615	6	6.93483	0.0270829
NCAPD2	ENST00000315579	1402	1040	1047	1042	8	8.09142	0.000212069
NCL	ENST00000322723	711	83	93	86	11	3.28505	0.0180477
NCL	ENST00000322723	711	337	344	337	8	5.08737	0.000185127
NCL	ENST00000322723	711	357	361	358	5	2.75065	1
NCL	ENST00000322723	711	431	440	434	10	10.2561	0.00776447
NCL	ENST00000322723	711	518	522	518	5	4.85324	0.0132734
NCL	ENST00000322723	711	535	542	538	8	5.00866	0.0802855
NCL	ENST00000322723	711	568	575	570	8	9.1681	0.016272
NDC80	ENST00000261597	643	68	72	70	5	17.2769	0.0204698
NDN	ENST00000649030	322	270	275	272	6	2.84614	0.175494
NDUFA13	ENST00000503283	121	46	50	47	5	2.83872	0.385272
NDUFAF8	ENST00000431388	75	62	66	64	5	12.7069	1
NDUFB1	ENST00000329559	59	47	51	48	5	5.34828	0.00368739
NDUFB11	ENST00000276062	164	132	136	133	5	5.57416	0.0109437
NDUFB6	ENST00000379847	129	71	75	74	5	4.03645	0.0468636
NDUFB9	ENST00000606244	139	39	51	40	13	17.1413	1.29013e-05
NDUFC2	ENST00000281031	120	1	5	2	5	3.31186	0.000172018
NDUFC2	ENST00000281031	120	28	35	28	8	6.03726	0.00500368
NDUFC2	ENST00000281031	120	108	117	110	10	4.60868	0.0844447
NDUFS5	ENST00000372967	107	58	63	60	6	10.375	0.0338179
NME1-NME2	ENST00000555572	293	51	56	53	6	2.73763	0.000262261
NME1-NME2	ENST00000555572	293	166	177	166	12	5.69683	1.92741e-07
NME2	ENST00000393190	153	26	37	26	12	5.71109	8.59796e-08
NME2	ENST00000393190	153	126	130	126	5	6.41907	7.55763e-07
NMT1	ENST00000592782	497	175	180	176	6	13.727	1
NNMT	ENST00000299964	265	43	48	44	6	2.51605	0.619344
NOG	ENST00000332822	233	189	195	190	7	4.77695	0.275932
NONO	ENST00000677274	472	134	138	134	5	3.10118	3.13373e-15
NONO	ENST00000677274	472	205	210	208	6	4.16381	0.113789
NONO	ENST00000677274	472	217	221	217	5	28.1297	1.3451e-24
NONO	ENST00000677274	472	375	381	377	7	6.98221	0.973153
NONO	ENST00000677274	472	390	394	390	5	12.7979	9.44903e-05
NOP10	ENST00000328848	65	28	32	28	5	3.02256	0.0147307
NOP56	ENST00000329276	595	178	183	180	6	5.17899	0.984454
NPC2	ENST00000541064	126	59	64	61	6	8.5567	0.181451
NPTN	ENST00000351217	283	112	117	114	6	5.1153	0.00266
NUDC	ENST00000321265	332	297	301	298	5	4.33963	0.0708742
NUSAP1	ENST00000668273	442	18	22	19	5	4.28538	0.00246307
OCIAD2	ENST00000508632	155	7	11	8	5	3.23137	0.168143
OLFML3	ENST00000393300	346	93	101	96	9	3.30656	0.0423257
OS9	ENST00000315970	668	102	107	105	6	4.71969	0.0250484
OS9	ENST00000315970	668	339	343	341	5	7.48558	0.0403611
OSTC	ENST00000361564	150	4	9	4	6	29.2418	4.65213e-06
P4HB	ENST00000681020	558	172	178	172	7	13.8778	3.5167e-05
P4HB	ENST00000681020	558	196	200	196	5	1.89435	0.00662904
P4HB	ENST00000681020	558	253	257	253	5	2.55795	0.00473611
P4HB	ENST00000681020	558	281	286	283	6	2.93684	0.00762083
P4HB	ENST00000681020	558	293	300	296	8	4.81952	0.00513736
PARK7	ENST00000338639	190	43	51	47	9	3.88058	0.979519
PCBP1	ENST00000303577	357	7	12	9	6	5.85819	5.18279e-05
PCLAF	ENST00000300035	112	2	6	2	5	4.76943	1.11642e-05
PCLAF	ENST00000300035	112	34	41	37	8	5.60895	0.0277896
PCMT1	ENST00000367384	229	63	69	64	7	3.55539	0.707498
PCOLCE	ENST00000223061	450	48	52	49	5	4.61078	1
PCOLCE	ENST00000223061	450	334	343	335	10	4.22626	0.0150851
PCOLCE	ENST00000223061	450	430	435	431	6	3.60227	1
PDIA3	ENST00000300289	506	215	223	218	9	2.37099	0.0303981
PDIA4	ENST00000286091	647	89	93	90	5	12.9658	0.871373
PDIA4	ENST00000286091	647	207	211	209	5	5.39642	1
PDIA4	ENST00000286091	647	624	628	624	5	6.47112	0.043489
PDIA6	ENST00000404371	493	90	94	91	5	1.96333	1
PDIA6	ENST00000404371	493	101	107	101	7	5.50549	2.95065e-06
PDIA6	ENST00000404371	493	131	137	131	7	2.68345	0.000860535
PDIA6	ENST00000404371	493	160	165	161	6	2.06448	0.00312192
PDIA6	ENST00000404371	493	222	226	224	5	2.98183	0.000559114
PDIA6	ENST00000404371	493	232	238	232	7	4.38491	0.000432602
PDIA6	ENST00000404371	493	356	362	356	7	2.08101	2.38129e-06
PDXK	ENST00000291565	313	142	150	143	9	4.98577	0.187248
PEBP1	ENST00000261313	188	157	161	158	5	5.20022	0.753317
PFN1	ENST00000574872	105	47	51	49	5	3.11717	0.0039638
PFN2	ENST00000649949	92	30	38	30	9	4.9923	0.00287715
PGK1	ENST00000373316	418	2	7	2	6	2.69094	0.0220795
PGK1	ENST00000373316	418	68	77	71	10	4.09071	0.000945787
PGK1	ENST00000373316	418	236	240	237	5	4.35337	3.1399e-06
PGK1	ENST00000373316	418	273	277	275	5	21.1406	0.117594
PGK1	ENST00000373316	418	289	293	291	5	2.59354	0.00287741
PGK1	ENST00000373316	418	307	313	307	7	4.35176	2.28522e-05
PGK1	ENST00000373316	418	375	379	376	5	5.43738	1
PGRMC1	ENST00000217971	196	21	27	23	7	3.531	0.0203619
PGRMC1	ENST00000217971	196	119	123	121	5	5.26636	0.00541034
PGRMC1	ENST00000217971	196	128	134	132	7	4.38204	0.035555
PHGDH	ENST00000641597	534	63	70	67	8	6.45529	0.0293435
PHGDH	ENST00000641597	534	193	198	195	6	11.6494	0.0313195
PKM	ENST00000319622	532	19	26	19	8	22.4732	1.75895e-05
PKM	ENST00000319622	532	46	53	50	8	3.69521	0.00977346
PKM	ENST00000319622	532	77	87	77	11	11.6136	1.46739e-13
PKM	ENST00000319622	532	91	97	93	7	8.70808	0.0227163
PKM	ENST00000319622	532	109	116	114	8	8.5259	2.67408e-09
PKM	ENST00000319622	532	179	187	179	9	3.46187	4.35548e-12
PKM	ENST00000319622	532	234	244	236	11	2.64061	3.05371e-09
PKM	ENST00000319622	532	248	252	248	5	3.93281	0.000905528
PKM	ENST00000319622	532	285	292	288	8	6.17848	4.29483e-05
PKM	ENST00000319622	532	296	300	298	5	2.00184	3.73952e-10
PKM	ENST00000319622	532	308	315	308	8	7.86506	1.05041e-05
PKM	ENST00000319622	532	347	351	348	5	8.71724	4.24411e-45
PKM	ENST00000319622	532	387	393	387	7	8.42581	0.00234273
PKM	ENST00000319622	532	427	433	428	7	6.74069	0.748799
PKM	ENST00000319622	532	460	464	462	5	2.47162	5.30438e-09
PKM	ENST00000319622	532	507	512	507	6	29.2237	4.09175e-14
PKM	ENST00000319622	532	525	529	528	5	4.12	0.36135
PLEC	ENST00000322810	4685	274	278	275	5	3.43219	3.17278e-05
PLEC	ENST00000322810	4685	397	401	397	5	3.33051	0.00765241
PLEC	ENST00000322810	4685	851	855	853	5	2.47753	0.00278787
PLEC	ENST00000322810	4685	1065	1070	1066	6	10.9032	0.0723545
PLEC	ENST00000322810	4685	1413	1417	1413	5	2.33587	0.00858322
PLEC	ENST00000322810	4685	3367	3372	3368	6	2.98464	0.564203
PLEC	ENST00000322810	4685	3451	3459	3454	9	8.62969	0.429318
PLEC	ENST00000322810	4685	4007	4012	4008	6	2.81571	0.494447
PLEKHG3	ENST00000634379	1241	990	994	992	5	15.8766	0.0499138
PLK1	ENST00000300093	604	172	179	174	8	8.32981	0.379756
PLXNB2	ENST00000359337	1839	1545	1551	1546	7	2.98517	0.62638
PLXNB2	ENST00000359337	1839	1741	1746	1742	6	4.64877	0.0313517
POLD2	ENST00000406581	470	22	27	23	6	4.92623	0.317469
POLR2L	ENST00000322028	68	50	54	52	5	2.31773	1.22115e-06
POMP	ENST00000460403	81	25	29	26	5	6.67197	0.185407
POMP	ENST00000460403	81	53	62	57	10	9.23435	0.898179
PPIB	ENST00000681397	217	0	13	7	14	2.2836	3.0187e-10
PPIB	ENST00000681397	217	33	37	35	5	2.52628	0.0500215
PPIB	ENST00000681397	217	67	72	69	6	3.81861	0.0790022
PPIB	ENST00000681397	217	149	161	154	13	2.00095	0.0322803
PPIF	ENST00000225174	208	195	199	195	5	9.69447	0.0102112
PPT2	ENST00000395523	303	50	54	51	5	8.55699	0.0254793
PRAME	ENST00000543184	510	53	59	56	7	2.70785	0.00344674
PRAME	ENST00000543184	510	100	108	104	9	6.12589	0.000193277
PRAME	ENST00000543184	510	154	159	156	6	2.93161	0.427112
PRAME	ENST00000543184	510	284	292	284	9	2.77596	0.0149871
PRAME	ENST00000543184	510	316	321	319	6	7.72927	0.000129254
PRDX1	ENST00000424390	200	59	64	62	6	1.80666	0.00696262
PRDX1	ENST00000424390	200	127	134	129	8	2.44316	0.00314824
PRDX2	ENST00000301522	199	58	68	61	11	3.42193	5.96992e-05
PRKCSH	ENST00000587327	526	245	249	245	5	7.13586	0.0210011
PRKCSH	ENST00000587327	526	288	293	288	6	6.74181	0.00601209
PRKDC	ENST00000314191	4129	392	396	394	5	3.40219	7.40017e-06
PRKDC	ENST00000314191	4129	918	922	918	5	7.0713	2.67859e-06
PRKDC	ENST00000314191	4129	3082	3086	3082	5	6.18468	0.00358422
PSAP	ENST00000394934	528	73	80	77	8	3.04774	0.000474821
PSAP	ENST00000394934	528	124	130	126	7	9.04523	1.46651e-10
PSAP	ENST00000394934	528	247	251	248	5	2.86039	9.4413e-07
PSAP	ENST00000394934	528	348	355	349	8	2.87814	0.816249
PSAP	ENST00000394934	528	398	402	398	5	4.44207	7.34501e-13
PSAP	ENST00000394934	528	445	451	446	7	2.05993	0.230926
PSMA2	ENST00000223321	235	49	53	51	5	6.48852	0.0646461
PSMA2	ENST00000223321	235	117	124	119	8	7.02312	0.327082
PSMA3	ENST00000216455	256	120	124	122	5	4.93564	0.00351896
PSMA4	ENST00000044462	262	122	127	122	6	2.07123	0.012246
PSMA4	ENST00000044462	262	230	236	232	7	7.44107	0.704876
PSMA7	ENST00000370873	249	46	53	47	8	3.47338	0.398739
PSMA7	ENST00000370873	249	180	185	182	6	5.21668	0.0144913
PSMA7	ENST00000370873	249	207	211	207	5	2.71315	0.0242526
PSMB1	ENST00000262193	242	46	52	48	7	7.13763	0.0184852
PSMB1	ENST00000262193	242	56	65	57	10	4.36345	0.572991
PSMB1	ENST00000262193	242	141	145	141	5	11.8858	0.0181967
PSMB2	ENST00000373237	202	54	58	54	5	9.83646	0.00249437
PSMB2	ENST00000373237	202	102	107	105	6	2.96986	0.26466
PSMB3	ENST00000619426	206	139	143	142	5	3.63421	2.38214e-05
PSMB4	ENST00000290541	265	182	189	185	8	3.25098	0.0142778
PSMC3	ENST00000619920	440	208	213	209	6	12.7145	0.000211956
PSMC3	ENST00000619920	440	325	329	326	5	7.63073	0.000211956
PSMD2	ENST00000310118	909	234	239	234	6	13.9939	0.0130154
PSMD2	ENST00000310118	909	668	673	668	6	7.00166	0.00545614
PTTG1	ENST00000393964	203	38	42	38	5	5.09256	0.0307
PTTG1	ENST00000393964	203	100	104	100	5	2.82535	0.0307
PTTG1	ENST00000393964	203	188	192	188	5	10.5964	0.000867333
PUF60	ENST00000526683	560	110	116	111	7	6.02691	0.126675
PYCR1	ENST00000329875	320	72	76	73	5	9.89103	0.00950621
QPRT	ENST00000395384	298	106	111	106	6	5.03043	0.0425206
RAD21	ENST00000297338	632	344	349	346	6	10.6408	0.0429329
RBM25	ENST00000261973	844	752	756	755	5	10.65	0.00913634
RBM3	ENST00000376759	158	29	34	29	6	5.07657	6.31804e-07
RBM3	ENST00000376759	158	151	155	152	5	4.03727	0.0329527
RBM39	ENST00000253363	531	218	222	220	5	5.05315	0.233799
RBP1	ENST00000483943	92	8	15	10	8	3.66997	0.0141879
RBP1	ENST00000483943	92	28	35	28	8	4.91679	0.0188048
RDH11	ENST00000381346	319	251	256	253	6	3.89286	0.010014
RHOA	ENST00000678921	138	47	53	47	7	7.64966	0.0160923
RHOA	ENST00000678921	138	83	87	84	5	5.89583	2.70832e-07
RNMT	ENST00000383314	477	162	166	163	5	14.2885	0.000192421
ROMO1	ENST00000374078	80	53	62	55	10	7.35016	0.957623
RPL10A	ENST00000322203	218	6	13	7	8	10.7727	4.39231e-33
RPL11	ENST00000643754	179	4	11	5	8	3.62961	0.310875
RPL11	ENST00000643754	179	125	137	127	13	4.11247	0.0396173
RPL13A	ENST00000678510	199	79	84	79	6	13.2605	0.000215077
RPL18	ENST00000550973	130	37	42	39	6	9.53906	1.74659e-10
RPL27	ENST00000589913	137	56	61	56	6	4.53914	1.24145e-16
RPL28	ENST00000344063	138	90	95	90	6	5.64022	7.37296e-14
RPL29	ENST00000648640	168	151	156	151	6	6.17371	3.04528e-18
RPL30	ENST00000521726	114	3	7	3	5	3.5084	0.000317373
RPL30	ENST00000521726	114	15	19	15	5	3.03907	0.0218927
RPL30	ENST00000521726	114	42	51	43	10	4.73836	0.844421
RPL35A	ENST00000647248	111	28	32	28	5	10.928	5.15257e-08
RPL35A	ENST00000647248	111	41	46	41	6	13.3149	1.89028e-05
RPL35A	ENST00000647248	111	64	69	64	6	2.54579	0.00183464
RPL35A	ENST00000647248	111	87	91	88	5	42.8192	0.0754052
RPL36AL	ENST00000298289	107	51	55	53	5	3.01358	1
RPL37A	ENST00000491306	93	82	86	84	5	2.24302	0.00665089
RPL4	ENST00000307961	428	53	57	53	5	6.89215	4.88816e-05
RPL8	ENST00000528957	258	11	20	13	10	2.29013	1
RPL8	ENST00000528957	258	64	72	64	9	2.50794	9.89976e-21
RPL8	ENST00000528957	258	92	98	92	7	11.1153	0.000230555
RPL8	ENST00000528957	258	115	121	115	7	7.78516	5.10964e-06
RPL8	ENST00000528957	258	131	137	134	7	12.999	0.00284915
RPL8	ENST00000528957	258	233	237	233	5	4.06258	1.58695e-09
RPLP1	ENST00000260379	115	36	41	39	6	2.61238	0.026241
RPLP2	ENST00000530797	116	77	83	78	7	3.88453	0.257897
RPN1	ENST00000296255	608	143	149	143	7	7.87141	0.0221735
RPN2	ENST00000373622	616	226	230	227	5	2.85871	1
RPN2	ENST00000373622	616	458	464	459	7	4.31113	0.65759
RPN2	ENST00000373622	616	548	556	551	9	4.61504	1.71283e-05
RPS11	ENST00000596873	119	37	50	43	14	4.32359	2.23424e-21
RPS11	ENST00000596873	119	75	87	75	13	38.2089	6.38982e-09
RPS13	ENST00000525634	152	94	101	98	8	4.11961	0.128688
RPS14	ENST00000401695	152	66	75	70	10	4.01752	0.683502
RPS19	ENST00000598742	146	0	11	8	12	2.28606	0.0179503
RPS20	ENST00000519807	143	31	36	32	6	2.91258	1
RPS24	ENST00000440692	290	45	52	45	8	8.48144	0.0143653
RPS27L	ENST00000330964	85	27	33	31	7	6.52292	0.0287963
RPS27L	ENST00000330964	85	77	82	78	6	4.28244	0.256931
RPS29	ENST00000396020	68	15	23	15	9	32.4088	8.66946e-56
RPS3	ENST00000531188	244	2	13	9	12	5.89286	2.98459e-05
RPS3	ENST00000531188	244	172	176	173	5	3.4485	0.367792
RPS4X	ENST00000316084	264	69	74	71	6	2.64651	0.0479887
RRM1	ENST00000300738	793	138	142	139	5	6.17531	0.522483
RRM1	ENST00000300738	793	662	667	663	6	7.85461	0.575598
RRM2	ENST00000360566	450	188	197	189	10	3.00048	1
RUVBL2	ENST00000601968	355	156	161	156	6	4.94722	0.0448028
S100A10	ENST00000368811	98	0	7	2	8	2.87719	0.576794
S100A10	ENST00000368811	98	53	58	55	6	2.75893	0.035143
S100A11	ENST00000271638	106	8	13	8	6	3.07207	7.77682e-10
S100A11	ENST00000271638	106	18	22	19	5	2.71575	0.319706
S100A2	ENST00000368708	99	0	6	3	7	3.09208	0.000167536
S100A2	ENST00000368708	99	71	90	80	20	5.23061	0.000169774
SAR1A	ENST00000373242	199	92	101	92	10	4.96071	0.0400755
SCD	ENST00000370355	360	33	38	33	6	3.54672	0.0311205
SCD	ENST00000370355	360	166	170	166	5	25.486	7.15226e-11
SCD	ENST00000370355	360	185	190	189	6	3.81824	0.00220362
SCD	ENST00000370355	360	229	233	229	5	11.8278	0.000196626
SCD	ENST00000370355	360	240	244	240	5	3.04655	0.000111621
SDC2	ENST00000302190	202	78	82	80	5	8.17445	0.0407752
SEC11A	ENST00000559729	130	105	110	106	6	18.8335	6.37803e-09
SEC61A1	ENST00000243253	477	334	339	335	6	4.79213	0.389802
SEC61A1	ENST00000243253	477	375	380	375	6	2.99731	0.0475442
SEC61G	ENST00000415949	69	0	11	2	12	3.39653	0.0112692
SEH1L	ENST00000262124	361	43	47	43	5	7.63885	0.0230121
SEL1L	ENST00000336735	795	406	410	406	5	14.2633	0.0128649
SEL1L	ENST00000336735	795	521	526	522	6	10.7021	0.0570431
SERF2	ENST00000249786	60	14	19	18	6	3.16565	1
SERPINH1	ENST00000524558	419	185	191	189	7	8.25732	0.701741
SF1	ENST00000681407	765	241	246	244	6	3.25007	0.987326
SFN	ENST00000339276	249	88	94	89	7	3.97594	0.6772
SFN	ENST00000339276	249	196	204	199	9	8.06681	0.527804
SFPQ	ENST00000357214	708	273	282	275	10	8.96723	0.708827
SFPQ	ENST00000357214	708	345	349	345	5	12.3557	0.025945
SFPQ	ENST00000357214	708	366	374	368	9	2.67838	0.578624
SFPQ	ENST00000357214	708	426	431	429	6	6.5969	0.062053
SFPQ	ENST00000357214	708	698	702	698	5	4.63471	0.0291511
SIGMAR1	ENST00000378892	135	9	16	12	8	12.6356	0.776169
SLC12A7	ENST00000264930	1084	1041	1045	1043	5	2.97011	0.0035597
SLC25A3	ENST00000401722	362	208	213	208	6	4.4153	0.0270828
SLC25A3	ENST00000401722	362	232	236	232	5	5.90433	3.11298e-07
SLC35F6	ENST00000344420	372	43	48	44	6	8.98386	0.348071
SLC38A2	ENST00000256689	507	198	203	199	6	14.7641	0.0320892
SLC38A2	ENST00000256689	507	211	216	211	6	1.92438	0.00784243
SLC39A13	ENST00000524928	322	85	91	87	7	9.88553	0.14872
SLC7A5	ENST00000261622	508	249	255	250	7	6.92678	0.809203
SLC7A5	ENST00000261622	508	301	308	303	8	12.2012	1
SNRNP200	ENST00000323853	2137	453	460	456	8	3.89992	0.0323348
SNRNP200	ENST00000323853	2137	912	916	912	5	13.7573	0.0160863
SNRNP70	ENST00000598441	438	136	148	137	13	7.77796	0.67997
SNRPB	ENST00000381342	232	28	32	29	5	4.44981	0.0037457
SNRPD3	ENST00000215829	127	0	9	4	10	6.57191	0.397036
SNRPD3	ENST00000215829	127	50	58	52	9	3.9003	0.989442
SNX1	ENST00000559844	523	267	271	267	5	6.00445	2.47728e-05
SOD1	ENST00000270142	155	45	52	45	8	2.35721	0.00476934
SOD1	ENST00000270142	155	76	82	78	7	3.92172	4.11428e-05
SPARC	ENST00000231061	304	0	10	1	11	2.01518	2.37344e-36
SPARC	ENST00000231061	304	26	30	28	5	3.59333	0.0110535
SPARC	ENST00000231061	304	62	67	62	6	5.22642	0.0466996
SPARC	ENST00000231061	304	75	88	79	14	1.73798	0.0898117
SPARC	ENST00000231061	304	109	115	112	7	9.73498	3.11664e-30
SPARC	ENST00000231061	304	122	129	122	8	1.95447	1.12474e-14
SPARC	ENST00000231061	304	133	137	133	5	1.81491	1.28716e-16
SPARC	ENST00000231061	304	159	164	162	6	1.79571	0.898287
SPARC	ENST00000231061	304	222	228	225	7	1.8497	0.380713
SPARC	ENST00000231061	304	239	256	240	18	3.69628	2.37344e-36
SPARC	ENST00000231061	304	272	276	274	5	2.53991	1.33331e-30
SPARC	ENST00000231061	304	291	301	294	11	3.96371	1.02133e-28
SPTAN1	ENST00000372731	2473	513	518	513	6	7.36231	0.029411
SPTBN1	ENST00000615901	2367	755	759	757	5	7.42842	0.0339516
SRP14	ENST00000267884	137	72	76	74	5	5.07872	0.268496
SRSF1	ENST00000258962	249	114	125	118	12	7.86823	2.89942e-15
SRSF1	ENST00000258962	249	166	170	166	5	3.82882	0.00073974
SRSF2	ENST00000392485	222	54	61	55	8	2.29481	0.977807
SRSF2	ENST00000392485	222	66	70	69	5	15.6933	0.425316
SRSF2	ENST00000392485	222	147	152	148	6	1.66438	0.681234
SRSF5	ENST00000553521	273	55	59	55	5	4.48808	8.01644e-07
SRSF5	ENST00000553521	273	88	92	89	5	5.98731	0.507162
SRSF5	ENST00000553521	273	134	139	135	6	3.0971	5.57719e-06
SSR2	ENST00000295702	184	46	52	46	7	7.1865	0.0197831
SSR4	ENST00000320857	174	0	6	1	7	3.39227	0.419309
SSR4	ENST00000320857	174	119	125	119	7	14.8904	3.86453e-05
STAT3	ENST00000678906	771	194	200	196	7	5.31301	0.00735644
STIP1	ENST00000358794	591	494	500	495	7	3.16685	0.302884
STMN1	ENST00000399728	150	12	18	14	7	2.08763	0.889911
STMN1	ENST00000399728	150	57	64	58	8	2.4404	4.36173e-09
STT3A	ENST00000392708	706	167	171	169	5	7.29747	0.0484945
STT3A	ENST00000392708	706	507	513	509	7	5.48512	0.0491471
STT3A	ENST00000392708	706	547	554	551	8	8.34164	0.0339063
STT3A	ENST00000392708	706	580	586	581	7	12.5132	0.152079
STT3A	ENST00000392708	706	653	658	656	6	10.421	0.0480455
SUMF2	ENST00000651354	321	108	112	108	5	11.8635	0.000723107
SUN2	ENST00000405510	718	62	66	62	5	14.4422	0.0136868
SURF4	ENST00000618229	227	169	173	171	5	3.87015	0.0926141
TACC3	ENST00000652770	835	37	41	39	5	10.5798	0.564426
TACC3	ENST00000652770	835	356	362	356	7	16.4579	0.007192
TAF7	ENST00000313368	350	186	190	186	5	16.9423	7.95315e-06
TAGLN	ENST00000392951	202	1	5	3	5	2.71058	0.0771865
TAGLN	ENST00000392951	202	124	130	124	7	4.0951	0.000847408
TAGLN2	ENST00000368096	221	79	87	79	9	4.90892	6.36341e-05
TAGLN2	ENST00000368096	221	105	110	105	6	7.49421	0.0123095
TAGLN2	ENST00000368096	221	195	200	196	6	2.1323	1
THBS1	ENST00000260356	1171	55	60	56	6	4.36612	0.0520724
THBS1	ENST00000260356	1171	405	409	406	5	2.42528	0.132315
THBS1	ENST00000260356	1171	575	584	577	10	4.52974	0.0220674
THBS1	ENST00000260356	1171	636	640	637	5	4.8508	0.00154793
THBS1	ENST00000260356	1171	745	749	745	5	7.11375	0.00293635
THBS1	ENST00000260356	1171	798	806	799	9	3.43352	0.128567
THBS1	ENST00000260356	1171	829	833	831	5	5.82499	0.629727
THBS1	ENST00000260356	1171	929	934	931	6	8.72987	0.0330132
THBS1	ENST00000260356	1171	953	959	954	7	2.97469	0.24102
TIMM13	ENST00000215570	96	51	55	52	5	8.82277	0.0210554
TIMM17B	ENST00000396779	223	14	18	14	5	19.2286	0.00508887
TIMP1	ENST00000456754	137	39	43	41	5	1.64241	1
TIMP1	ENST00000456754	137	62	67	62	6	2.22371	0.000151588
TIMP2	ENST00000262768	221	39	44	40	6	4.75053	0.958657
TIMP2	ENST00000262768	221	65	69	65	5	4.96306	2.49146e-05
TIMP2	ENST00000262768	221	83	89	86	7	4.5502	0.045351
TK1	ENST00000588734	268	66	75	69	10	3.89037	1.37781e-05
TK1	ENST00000588734	268	146	151	149	6	4.29242	0.894895
TK1	ENST00000588734	268	215	221	215	7	2.24666	0.000329093
TKT	ENST00000462138	624	265	270	267	6	3.21615	0.0383032
TKT	ENST00000462138	624	609	613	611	5	2.791	1
TLN1	ENST00000314888	2542	245	250	247	6	5.80637	0.91779
TLN1	ENST00000314888	2542	630	634	632	5	3.16535	0.407248
TLN1	ENST00000314888	2542	1496	1501	1496	6	11.6139	0.000669627
TLN1	ENST00000314888	2542	1582	1586	1584	5	4.85838	0.0443115
TMBIM6	ENST00000423828	296	105	111	108	7	6.4183	9.55729e-09
TMBIM6	ENST00000423828	296	119	124	121	6	2.54487	0.000706742
TMBIM6	ENST00000423828	296	203	208	203	6	3.10782	0.000705711
TMEM109	ENST00000227525	244	18	22	18	5	3.4208	0.0082266
TNPO1	ENST00000680533	871	142	146	142	5	10.4631	0.00699174
TOMM5	ENST00000377773	86	1	7	3	7	11.6175	0.0141588
TOP2A	ENST00000423485	1532	3	11	5	9	2.68705	0.000436339
TOP2A	ENST00000423485	1532	158	163	158	6	5.96725	0.0142748
TOP2A	ENST00000423485	1532	252	260	254	9	8.95137	0.0656733
TOP2A	ENST00000423485	1532	264	271	266	8	4.28912	0.524931
TOP2A	ENST00000423485	1532	391	397	395	7	4.05738	0.373261
TOP2A	ENST00000423485	1532	495	500	497	6	10.0688	0.311613
TOP2A	ENST00000423485	1532	548	554	550	7	3.58155	3.36139e-05
TOP2A	ENST00000423485	1532	802	806	803	5	3.7791	3.30846e-05
TOP2A	ENST00000423485	1532	841	846	843	6	4.89661	1
TOP2A	ENST00000423485	1532	1281	1285	1283	5	8.95137	1
TOP2A	ENST00000423485	1532	1346	1351	1347	6	4.10351	0.217413
TOP2A	ENST00000423485	1532	1481	1486	1482	6	5.96725	0.221507
TPI1	ENST00000229270	287	211	215	212	5	17.4779	1
TPM2	ENST00000645482	285	57	62	57	6	3.80136	0.000162363
TPM2	ENST00000645482	285	199	203	200	5	2.94995	0.0222003
TRIM28	ENST00000253024	836	177	185	178	9	7.39142	0.514936
TUBB	ENST00000396389	427	347	351	347	5	15.5728	1.04139e-43
TUBB	ENST00000396389	427	355	360	355	6	3.60582	1.95595e-19
TUBB4B	ENST00000340384	446	20	26	20	7	7.36781	1.47375e-06
TUBB4B	ENST00000340384	446	39	47	39	9	2.31731	8.96741e-05
TUBB4B	ENST00000340384	446	168	174	169	7	7.35766	2.5912e-11
TUBB4B	ENST00000340384	446	216	220	218	5	1.72198	0.000189026
TUBB4B	ENST00000340384	446	232	239	234	8	5.43196	1.4165e-06
TUBB4B	ENST00000340384	446	248	258	253	11	10.097	0.473311
TUBB4B	ENST00000340384	446	344	351	344	8	3.0876	0.000264564
TUBB6	ENST00000317702	447	72	79	74	8	2.88256	0.735301
TUBB6	ENST00000317702	447	149	154	149	6	7.065	0.000610046
TUBB6	ENST00000317702	447	290	295	290	6	4.42015	6.78564e-09
TUFM	ENST00000313511	456	133	139	135	7	7.45255	0.58102
TYMS	ENST00000323274	314	88	94	91	7	5.12594	0.0477912
TYMS	ENST00000323274	314	113	118	115	6	2.94799	0.00024918
TYMS	ENST00000323274	314	144	149	144	6	3.07656	0.000113574
TYMS	ENST00000323274	314	235	248	237	14	4.09197	0.191514
TYMS	ENST00000323274	314	257	261	257	5	2.7445	0.00661044
TYMS	ENST00000323274	314	286	290	288	5	12.8067	0.728679
UBA1	ENST00000335972	1059	146	151	149	6	4.54137	1
UBA1	ENST00000335972	1059	219	227	220	9	21.5762	0.804373
UBA1	ENST00000335972	1059	821	826	822	6	5.39484	4.21728e-05
UBA52	ENST00000442744	129	118	122	119	5	4.87707	0.000453708
UBE2C	ENST00000372568	141	89	93	90	5	5.13911	0.500429
UGP2	ENST00000337130	509	48	53	48	6	15.2999	0.0111475
UQCR11	ENST00000591899	57	38	45	38	8	7.03889	0.00191286
UQCRC1	ENST00000203407	481	135	139	135	5	3.94035	3.99508e-05
UQCRC1	ENST00000203407	481	282	286	282	5	1.9928	0.00461959
UQCRQ	ENST00000378670	83	35	41	37	7	2.00039	0.00225542
URM1	ENST00000372850	64	0	4	2	5	7.20651	1
VAPA	ENST00000400000	250	163	167	164	5	9.93889	0.814178
VAPA	ENST00000400000	250	234	239	234	6	22.3848	0.000194374
VAT1	ENST00000355653	394	266	271	267	6	5.28646	0.0772875
VCL	ENST00000372755	1067	79	86	79	8	6.44801	0.00760871
VCL	ENST00000372755	1067	534	538	536	5	12.5813	0.856093
VCP	ENST00000679902	773	106	111	108	6	4.03913	0.0310639
VCP	ENST00000679902	773	219	224	220	6	3.81063	0.712227
VCP	ENST00000679902	773	371	377	374	7	11.3215	0.0589403
VCP	ENST00000679902	773	749	754	750	6	3.26477	0.0137539
VDAC3	ENST00000022615	284	211	216	213	6	4.82577	2.13538e-05
VIM	ENST00000544301	467	182	187	182	6	39.5985	8.13014e-10
VIM	ENST00000544301	467	278	291	278	14	15.8539	7.59758e-55
VIM	ENST00000544301	467	366	371	370	6	2.89614	0.0140624
VIM	ENST00000544301	467	375	382	378	8	2.24419	2.70643e-05
VIM	ENST00000544301	467	438	442	439	5	1.8008	8.85147e-33
VIM	ENST00000544301	467	448	454	452	7	3.84058	0.0415085
VIM	ENST00000544301	467	458	464	459	7	1.51791	1
VMP1	ENST00000262291	407	79	84	81	6	14.9656	0.0107643
VMP1	ENST00000262291	407	331	335	332	5	4.37137	8.33686e-07
VMP1	ENST00000262291	407	366	372	369	7	4.57298	0.0482824
VPS28	ENST00000377348	234	118	123	121	6	7.89356	0.870698
VPS28	ENST00000377348	234	169	175	170	7	5.92874	0.970544
WDR1	ENST00000382452	607	234	238	235	5	9.81128	1
WDR1	ENST00000382452	607	512	520	512	9	16.5871	2.53401e-05
XRCC5	ENST00000392133	733	189	193	190	5	9.27923	0.00226435
XRCC5	ENST00000392133	733	229	234	229	6	2.98378	0.00284419
XRCC5	ENST00000392133	733	315	319	318	5	3.17214	0.0148856
XRCC5	ENST00000392133	733	359	366	360	8	3.48045	0.167039
XRCC5	ENST00000392133	733	385	391	386	7	6.96093	0.653729
XRCC5	ENST00000392133	733	530	535	532	6	2.39052	0.00207096
XRCC5	ENST00000392133	733	631	635	631	5	3.6959	5.50981e-07
XRCC6	ENST00000359308	610	157	161	157	5	35.7325	9.07412e-08
XRCC6	ENST00000359308	610	313	321	314	9	5.19599	0.0570971
YWHAB	ENST00000372839	247	46	53	49	8	2.21642	0.432715
YWHAB	ENST00000372839	247	97	103	99	7	3.9095	0.275913
YWHAB	ENST00000372839	247	201	208	201	8	6.12002	1.302e-07
YWHAB	ENST00000372839	247	219	223	221	5	1.83591	0.020526
YWHAE	ENST00000264335	256	159	165	159	7	11.6636	0.000284853
YWHAQ	ENST00000381844	246	22	28	24	7	2.6641	0.450294
YWHAQ	ENST00000381844	246	140	145	140	6	4.77555	0.000200837
ZFP36L1	ENST00000336440	339	113	119	114	7	3.01686	0.965652
ZWINT	ENST00000373944	278	8	17	11	10	4.4438	0.0378303
ZWINT	ENST00000373944	278	66	70	67	5	9.89799	0.835518

## Sheet: Supplementary Table 2b
Supplementary Table 2, Selective ribosome profiling data, related to Extended Data Figures 3f and g
(b) PFD-Halo selective ribosome profiling on U2OS cell lysates from a stable cell line expressing PFD4-Halo after in-dish crosslinking with 2 mM dithiobis(succinimidyl propionate) (DSP), related to Extended Data Figure 3f and g. Hits were considered co-translational PFD substrates if the odds ratio was >1, padj < 0,05, and peak length ≥ 5. Transcript ID corresponds to Ensembl transcript ID. The P…
Gene name	Transcript ID	Gene length	Peak start	Peak end	Peak position	Peak length	Odds ratio	Padj
AAGAB	ENST00000261880	316	54	58	54	5	19.681	3.45181e-09
AAMP	ENST00000444053	436	344	352	345	9	6.65567	3.83026e-07
AATF	ENST00000679881	398	383	395	387	13	13.9183	4.76479e-05
ABHD2	ENST00000352732	426	6	10	6	5	13.7574	0.00156958
ABHD2	ENST00000352732	426	192	198	196	7	11.0007	0.0220239
ACADVL	ENST00000543245	679	321	325	323	5	20.4645	1
ACLY	ENST00000353196	1092	28	39	29	12	15.3461	2.3264e-13
ACLY	ENST00000353196	1092	68	72	68	5	8.25556	0.0334559
ACLY	ENST00000353196	1092	132	138	135	7	4.54419	0.0131747
ACLY	ENST00000353196	1092	400	404	400	5	12.6942	2.81321e-08
ACLY	ENST00000353196	1092	523	528	524	6	21.9504	0.318367
ACLY	ENST00000353196	1092	550	555	551	6	21.119	3.98956e-10
ACLY	ENST00000353196	1092	931	935	932	5	7.30298	2.78863e-12
ACLY	ENST00000353196	1092	985	990	987	6	9.39698	0.0436594
ACTB	ENST00000674681	376	20	28	22	9	2.72014	0.808846
ACTB	ENST00000674681	376	95	104	96	10	5.16888	9.1545e-07
ACTB	ENST00000674681	376	155	160	155	6	33.1932	6.51118e-37
ACTB	ENST00000674681	376	219	231	219	13	3.51418	1.10365e-31
ACTB	ENST00000674681	376	249	257	249	9	4.51709	1.89132e-11
ACTB	ENST00000674681	376	316	323	316	8	34.9534	8.01594e-126
ACTG1	ENST00000681052	376	4	9	4	6	3.73632	3.31115e-52
ACTG1	ENST00000681052	376	20	26	20	7	15.3557	1.58773e-101
ACTG1	ENST00000681052	376	89	97	89	9	22.454	3.14997e-52
ACTG1	ENST00000681052	376	151	158	151	8	7.7736	0.00237396
ACTG1	ENST00000681052	376	180	188	182	9	34.2828	3.05626e-113
ACTG1	ENST00000681052	376	228	232	228	5	4.55302	8.2015e-34
ACTG1	ENST00000681052	376	291	298	294	8	10.3697	0.0660368
ACTG1	ENST00000681052	376	358	362	358	5	23.6836	1.02718e-12
ACTN1	ENST00000683198	923	5	9	6	5	16.9553	3.21123e-20
ACTN1	ENST00000683198	923	46	56	50	11	37.5862	0.00539287
ACTN1	ENST00000683198	923	79	86	82	8	7.8537	3.21092e-08
ACTN1	ENST00000683198	923	130	136	130	7	2.33669	0.00344382
ACTN1	ENST00000683198	923	176	181	176	6	50.0707	2.10128e-14
ACTN1	ENST00000683198	923	187	202	192	16	6.98777	0.329315
ACTN1	ENST00000683198	923	211	215	211	5	6.84483	1.48706e-16
ACTN1	ENST00000683198	923	268	272	271	5	15.4523	0.0101173
ACTN1	ENST00000683198	923	300	305	303	6	3.5346	6.57402e-08
ACTN1	ENST00000683198	923	345	349	348	5	3.40181	0.000243376
ACTN1	ENST00000683198	923	353	359	357	7	7.35899	2.33183e-07
ACTN1	ENST00000683198	923	451	459	456	9	12.5172	7.12232e-05
ACTN1	ENST00000683198	923	471	482	471	12	4.98831	5.98659e-07
ACTN1	ENST00000683198	923	529	533	531	5	38.2729	0.0643151
ACTN1	ENST00000683198	923	557	563	557	7	5.47263	6.78273e-12
ACTN1	ENST00000683198	923	598	602	598	5	5.5064	1.86206e-14
ACTN1	ENST00000683198	923	638	645	638	8	4.16797	0.000759751
ACTN1	ENST00000683198	923	671	679	671	9	13.9926	6.62875e-13
ACTN1	ENST00000683198	923	731	737	733	7	2.08354	0.00352625
ACTN1	ENST00000683198	923	743	758	747	16	18.7677	0.0288725
ACTN1	ENST00000683198	923	842	846	844	5	6.68361	3.43685e-07
ACTN1	ENST00000683198	923	859	863	860	5	3.56054	0.888958
ACTN1	ENST00000683198	923	878	892	879	15	24.0716	0.092729
ACTN1	ENST00000683198	923	896	909	901	14	12.2663	1.03805e-12
ACTN4	ENST00000252699	912	61	85	71	25	22.8836	0.000231225
ACTN4	ENST00000252699	912	144	152	146	9	7.39982	8.08408e-07
ACTN4	ENST00000252699	912	178	186	178	9	55.0415	9.67971e-31
ACTN4	ENST00000252699	912	371	375	373	5	5.96255	0.0117032
ACTN4	ENST00000252699	912	380	386	381	7	4.77536	3.63052e-08
ACTN4	ENST00000252699	912	398	402	400	5	9.6639	0.00302961
ACTN4	ENST00000252699	912	446	454	447	9	5.0695	0.00110623
ACTN4	ENST00000252699	912	560	566	561	7	10.4998	8.00607e-09
ACTN4	ENST00000252699	912	853	857	853	5	9.2886	0.0241402
ACTR3	ENST00000263238	419	80	84	82	5	6.09913	0.414592
ACTR3	ENST00000263238	419	154	158	154	5	16.8224	2.76099e-08
ACTR3	ENST00000263238	419	212	217	213	6	5.86051	0.00219778
ACTR3	ENST00000263238	419	221	229	223	9	9.62953	0.0472636
ACTR3	ENST00000263238	419	330	335	332	6	12.8875	1.36242e-16
ACTR3	ENST00000263238	419	386	391	388	6	5.19012	0.0335066
ADAR	ENST00000648231	932	355	362	357	8	18.3968	0.0386583
ADK	ENST00000673352	295	198	204	199	7	5.87751	1
ADRM1	ENST00000491935	408	47	51	49	5	8.04842	0.000309764
ADSL	ENST00000679723	470	165	173	167	9	11.7149	0.000655792
ADSL	ENST00000679723	470	314	319	314	6	8.08189	6.26413e-05
AEBP1	ENST00000223357	1159	101	106	103	6	4.15674	0.273013
AEN	ENST00000332810	326	21	26	21	6	5.93209	0.0437414
AGPS	ENST00000264167	659	44	48	44	5	14.3663	0.00144503
AGPS	ENST00000264167	659	530	534	531	5	12.7631	0.00410607
AGRN	ENST00000651234	1964	205	211	205	7	23.0948	1.96825e-11
AGRN	ENST00000651234	1964	272	280	274	9	9.23056	1.18537e-05
AGRN	ENST00000651234	1964	329	335	329	7	16.8098	4.71135e-08
AGRN	ENST00000651234	1964	666	674	667	9	10.8842	0.000579403
AGRN	ENST00000651234	1964	924	932	928	9	8.88898	2.69113e-10
AGRN	ENST00000651234	1964	948	952	948	5	6.91205	0.00624318
AGRN	ENST00000651234	1964	987	992	988	6	10.5375	1
AGRN	ENST00000651234	1964	1072	1078	1074	7	3.29138	1
AGRN	ENST00000651234	1964	1102	1110	1104	9	14.4975	0.123595
AGRN	ENST00000651234	1964	1345	1354	1346	10	5.49108	3.60314e-06
AGRN	ENST00000651234	1964	1510	1516	1512	7	5.76179	1
AGRN	ENST00000651234	1964	1945	1956	1945	12	13.6306	3.42478e-09
AHCY	ENST00000538132	405	59	64	61	6	11.9848	0.269629
AHCY	ENST00000538132	405	144	149	144	6	19.3543	1.1839e-09
AHCY	ENST00000538132	405	326	330	327	5	6.66771	3.27654e-10
AHCYL1	ENST00000393614	484	375	380	377	6	5.91147	0.00827244
AHNAK	ENST00000378024	5891	221	225	221	5	7.6881	5.41175e-06
AHNAK	ENST00000378024	5891	659	665	662	7	14.0658	2.46147e-06
AHNAK	ENST00000378024	5891	825	830	825	6	6.86972	4.64842e-05
AHNAK	ENST00000378024	5891	1002	1007	1002	6	6.53993	0.0125688
AHNAK	ENST00000378024	5891	1070	1076	1072	7	10.4722	0.00572702
AHNAK	ENST00000378024	5891	1170	1174	1172	5	24.2033	0.787992
AHNAK	ENST00000378024	5891	1539	1544	1541	6	13.0837	0.0125688
AHNAK	ENST00000378024	5891	2501	2505	2502	5	7.19399	0.00487938
AHNAK	ENST00000378024	5891	2832	2837	2832	6	3.48775	0.00899003
AHNAK	ENST00000378024	5891	2989	2993	2991	5	15.2266	1.36486e-13
AHNAK	ENST00000378024	5891	4402	4406	4403	5	6.6541	4.57929e-07
AHNAK	ENST00000378024	5891	5418	5422	5418	5	8.82945	0.000842388
AHSA1	ENST00000216479	339	124	129	126	6	9.69443	1.65782e-11
AHSA1	ENST00000216479	339	232	236	232	5	7.85315	3.09813e-06
AKAP12	ENST00000402676	1783	548	554	550	7	19.8719	1
ALCAM	ENST00000306107	584	72	76	75	5	7.09178	0.016445
ALCAM	ENST00000306107	584	159	165	160	7	5.69942	3.00938e-08
ALCAM	ENST00000306107	584	205	213	209	9	27.7332	0.000131493
ALCAM	ENST00000306107	584	419	424	419	6	9.47897	2.02673e-11
ALDH18A1	ENST00000371224	796	46	50	47	5	9.70881	0.350581
ALDH1B1	ENST00000377698	518	162	166	162	5	10.382	9.90711e-05
ALDOA	ENST00000642816	419	52	61	57	10	4.97417	0.0244594
ALDOA	ENST00000642816	419	124	133	125	10	16.5519	0.858923
ALDOA	ENST00000642816	419	137	142	138	6	24.306	0.125551
ALDOA	ENST00000642816	419	150	155	153	6	4.63382	0.00039023
ALDOA	ENST00000642816	419	174	178	174	5	10.065	0.000155883
ALDOA	ENST00000642816	419	185	193	190	9	5.91962	3.87265e-11
ALDOA	ENST00000642816	419	215	221	215	7	3.28558	0.00752953
ALDOA	ENST00000642816	419	248	258	252	11	5.55178	0.187009
ALDOA	ENST00000642816	419	352	356	352	5	4.07089	4.88678e-19
ALDOA	ENST00000642816	419	396	404	400	9	25.517	1.32871e-26
ALYREF	ENST00000505490	265	193	198	194	6	9.57558	0.399416
AMIGO2	ENST00000266581	523	72	78	72	7	13.5038	2.13117e-06
AMIGO2	ENST00000266581	523	286	290	288	5	4.93626	0.00392118
AMIGO2	ENST00000266581	523	323	328	325	6	11.1257	2.73222e-08
AMIGO2	ENST00000266581	523	351	355	354	5	42.0527	0.00022046
ANKRD1	ENST00000371697	320	113	120	115	8	20.7542	8.99234e-16
ANKRD1	ENST00000371697	320	279	288	280	10	35.5922	1.66506e-18
ANKRD1	ENST00000371697	320	292	299	296	8	56.2184	0.00184056
ANKRD1	ENST00000371697	320	305	312	307	8	16.4955	0.0024552
ANLN	ENST00000265748	1125	84	89	85	6	5.39046	1.84652e-06
ANLN	ENST00000265748	1125	304	309	307	6	17.3743	2.65964e-07
ANLN	ENST00000265748	1125	375	381	378	7	8.25395	1
ANLN	ENST00000265748	1125	439	444	440	6	27.3471	0.0501813
ANLN	ENST00000265748	1125	651	662	653	12	16.0731	6.57741e-10
ANLN	ENST00000265748	1125	795	799	798	5	8.2793	0.503961
ANLN	ENST00000265748	1125	1049	1056	1049	8	10.3311	0.000171935
ANP32B	ENST00000339399	252	132	150	139	19	14.0294	0.539839
ANXA1	ENST00000376911	347	0	9	4	10	5.83311	0.000978969
ANXA1	ENST00000376911	347	69	80	71	12	19.1513	4.758e-06
ANXA1	ENST00000376911	347	108	114	108	7	44.5099	7.39931e-12
ANXA1	ENST00000376911	347	323	327	323	5	4.00948	9.72538e-10
ANXA11	ENST00000438331	506	98	103	100	6	9.79516	1.62012e-05
ANXA2	ENST00000678450	340	24	32	25	9	2.81138	9.05993e-06
ANXA2	ENST00000678450	340	55	59	55	5	6.28398	4.87911e-56
ANXA2	ENST00000678450	340	71	75	72	5	2.54485	1.36728e-22
ANXA2	ENST00000678450	340	190	198	190	9	5.5205	5.83116e-20
ANXA2	ENST00000678450	340	254	260	254	7	10.5062	3.76877e-13
ANXA2	ENST00000678450	340	315	320	315	6	5.88928	1.03791e-16
ANXA5	ENST00000296511	321	4	13	6	10	2.16066	0.002917
ANXA5	ENST00000296511	321	42	48	43	7	7.69041	7.47334e-14
ANXA5	ENST00000296511	321	65	72	68	8	5.58978	1.16027e-05
ANXA5	ENST00000296511	321	98	102	99	5	12.8257	1.0668e-16
ANXA5	ENST00000296511	321	128	132	130	5	2.10803	0.288535
ANXA5	ENST00000296511	321	141	145	143	5	12.2416	0.000313571
ANXA5	ENST00000296511	321	155	162	155	8	21.6693	4.01223e-21
ANXA5	ENST00000296511	321	236	249	236	14	13.559	2.2966e-06
ANXA5	ENST00000296511	321	305	312	306	8	46.9965	0.708838
ANXA6	ENST00000354546	674	246	250	246	5	4.65228	8.00658e-06
ANXA6	ENST00000354546	674	277	286	279	10	10.7781	1
ANXA6	ENST00000354546	674	651	656	652	6	17.9489	1
ANXA7	ENST00000372921	467	206	212	208	7	20.2403	0.0408733
AP1B1	ENST00000357586	950	314	319	315	6	8.36086	0.00178215
AP1S1	ENST00000337619	159	5	9	5	5	5.8769	0.000310782
AP2M1	ENST00000382456	434	224	231	226	8	12.8076	1
AP2S1	ENST00000601498	159	21	25	21	5	2.88777	1.23982e-06
AP2S1	ENST00000601498	159	35	40	36	6	7.72693	0.322368
APEX1	ENST00000216714	319	22	27	24	6	5.5913	0.0256553
APEX1	ENST00000216714	319	291	296	293	6	13.6569	0.0795841
APLP2	ENST00000650012	764	51	56	51	6	10.7832	6.42187e-05
APLP2	ENST00000650012	764	193	199	196	7	18.6852	1.122e-07
APLP2	ENST00000650012	764	244	251	247	8	14.366	3.35741e-07
APLP2	ENST00000650012	764	285	289	287	5	5.34681	0.660108
APLP2	ENST00000650012	764	466	472	467	7	17.2449	0.969126
APLP2	ENST00000650012	764	502	506	504	5	5.0395	0.261316
APLP2	ENST00000650012	764	534	539	535	6	8.458	7.34717e-07
APLP2	ENST00000650012	764	544	551	546	8	21.6212	0.00507584
APLP2	ENST00000650012	764	716	720	718	5	9.36153	0.0277915
APMAP	ENST00000217456	417	165	169	167	5	12.7117	4.13296e-06
APOBEC3B	ENST00000402182	491	345	350	347	6	10.8252	2.26583e-05
APP	ENST00000346798	771	36	40	37	5	7.11366	1.85323e-06
APP	ENST00000346798	771	90	94	91	5	6.89262	7.52128e-08
APP	ENST00000346798	771	101	106	104	6	8.28993	0.401715
APP	ENST00000346798	771	136	143	140	8	17.6031	2.33291e-06
APP	ENST00000346798	771	148	153	151	6	4.06498	1.28529e-06
APP	ENST00000346798	771	170	179	173	10	4.74096	1.08395e-08
APP	ENST00000346798	771	188	195	191	8	4.74318	0.000489684
APP	ENST00000346798	771	310	327	312	18	18.1517	0.00815977
APP	ENST00000346798	771	369	374	372	6	2.75948	7.64306e-11
APP	ENST00000346798	771	389	393	391	5	7.57221	0.0419929
APP	ENST00000346798	771	456	472	463	17	5.61504	5.81176e-12
APP	ENST00000346798	771	533	540	534	8	22.0386	2.20207e-09
APP	ENST00000346798	771	566	572	568	7	10.8889	0.205802
APP	ENST00000346798	771	612	617	614	6	4.96345	5.84843e-06
APP	ENST00000346798	771	651	655	652	5	11.8525	0.0701125
APP	ENST00000346798	771	659	669	661	11	14.8926	6.93718e-05
APP	ENST00000346798	771	677	681	679	5	34.5651	1.81611e-09
APP	ENST00000346798	771	692	696	693	5	3.99783	0.183956
APP	ENST00000346798	771	727	737	730	11	12.183	0.0188886
APRT	ENST00000378364	181	12	16	13	5	5.80043	3.86665e-07
ARCN1	ENST00000359415	553	106	113	107	8	6.704	1
ARF1	ENST00000541182	182	115	124	116	10	9.07766	0.793995
ARF1	ENST00000541182	182	142	150	144	9	6.86215	0.00198307
ARF4	ENST00000303436	181	9	15	10	7	7.91047	1.25816e-21
ARF4	ENST00000303436	181	127	132	127	6	11.2856	4.36848e-05
ARF4	ENST00000303436	181	169	173	169	5	7.65267	2.0793e-10
ARHGDIA	ENST00000269321	205	1	13	3	13	5.76728	0.855919
ARHGDIA	ENST00000269321	205	76	82	76	7	5.43821	2.25968e-25
ARHGDIA	ENST00000269321	205	104	116	108	13	11.1976	0.00311784
ARHGDIA	ENST00000269321	205	121	126	124	6	6.33828	1.69951e-07
ARHGDIA	ENST00000269321	205	154	161	155	8	4.97566	0.708964
ARL6IP1	ENST00000304414	204	158	163	160	6	9.91389	0.0145028
ARPC1B	ENST00000443222	353	14	19	17	6	13.8012	2.73052e-07
ARPC1B	ENST00000443222	353	66	71	68	6	5.76358	9.50857e-07
ARPC1B	ENST00000443222	353	344	349	345	6	9.66247	0.0375327
ARPC2	ENST00000295685	301	12	31	18	20	14.7244	0.955591
ARPC2	ENST00000295685	301	170	175	172	6	7.89219	5.08278e-06
ARPC2	ENST00000295685	301	223	227	224	5	17.6311	2.31735e-08
ARPC2	ENST00000295685	301	232	238	233	7	3.62432	0.00126918
ARPC2	ENST00000295685	301	269	274	269	6	6.9927	2.31669e-10
ARPC3	ENST00000228825	179	109	113	110	5	18.5869	2.47415e-08
ARPC5	ENST00000359856	152	71	76	72	6	4.22258	4.40706e-05
ASAP1	ENST00000357668	1123	37	43	37	7	2.78772	0.0195517
ATAD2	ENST00000287394	1391	706	712	708	7	34.0194	0.000282414
ATF6	ENST00000367942	671	13	18	14	6	11.5341	0.043774
ATIC	ENST00000435675	592	210	214	210	5	14.8788	9.30782e-07
ATP1A1	ENST00000537345	1024	8	13	8	6	3.38453	2.69977e-07
ATP1A1	ENST00000537345	1024	137	142	138	6	8.59355	1
ATP1A1	ENST00000537345	1024	195	199	195	5	14.5504	0.000788002
ATP1A1	ENST00000537345	1024	209	217	212	9	9.18235	3.88529e-06
ATP1A1	ENST00000537345	1024	373	377	374	5	6.28677	0.00110271
ATP1A1	ENST00000537345	1024	498	502	499	5	3.05974	1.04136e-05
ATP1A1	ENST00000537345	1024	844	853	850	10	11.9412	0.00182543
ATP1A1	ENST00000537345	1024	937	943	937	7	11.9281	5.83213e-08
ATP1A1	ENST00000537345	1024	980	984	980	5	9.93441	2.68666e-06
ATP1B3	ENST00000286371	280	8	13	8	6	3.63135	0.00837123
ATP1B3	ENST00000286371	280	21	27	23	7	12.6423	2.46321e-12
ATP5F1A	ENST00000398752	554	163	174	167	12	4.21876	1.83375e-08
ATP5F1A	ENST00000398752	554	287	291	289	5	13.7578	0.932353
ATP5F1A	ENST00000398752	554	323	328	325	6	6.13903	0.0216537
ATP5F1B	ENST00000262030	530	11	17	12	7	12.1231	0.0146444
ATP5F1B	ENST00000262030	530	29	37	34	9	3.49136	2.3957e-08
ATP5F1B	ENST00000262030	530	268	278	272	11	31.4717	0.39702
ATP5F1B	ENST00000262030	530	318	324	318	7	11.9201	3.5189e-10
ATP5F1B	ENST00000262030	530	394	399	395	6	19.3801	1.36836e-09
ATP5F1B	ENST00000262030	530	407	413	410	7	4.43081	3.82842e-06
ATP5F1B	ENST00000262030	530	418	422	419	5	2.82503	0.005107
ATP5F1C	ENST00000356708	299	201	206	203	6	5.87662	0.000211597
ATP5MC2	ENST00000552242	142	17	23	20	7	9.47513	2.11944e-05
ATP5MC2	ENST00000552242	142	73	78	73	6	3.43225	5.99421e-14
ATP5MC3	ENST00000284727	143	32	36	35	5	5.67763	1.58573e-08
ATP5MC3	ENST00000284727	143	59	63	59	5	2.76802	3.02418e-07
ATP5MC3	ENST00000284727	143	80	85	82	6	5.7933	0.00165155
ATP5PB	ENST00000369722	257	238	243	240	6	4.33448	0.000290677
ATP5PO	ENST00000290299	214	143	147	145	5	18.4043	1
ATP6V0B	ENST00000532642	262	30	36	31	7	32.4871	5.10397e-17
ATP6V0E1	ENST00000519374	82	0	6	2	7	6.03851	3.24047e-07
ATP6V0E1	ENST00000519374	82	19	25	20	7	8.19703	1
ATRAID	ENST00000611786	285	168	173	168	6	5.27543	4.93999e-06
ATXN10	ENST00000252934	476	224	230	225	7	16.5519	1.39959e-13
AXL	ENST00000301178	895	23	27	23	5	20.2952	9.09734e-10
B2M	ENST00000559916	120	0	9	1	10	3.68883	0.0736337
B2M	ENST00000559916	120	69	76	73	8	17.0268	2.52339e-07
B2M	ENST00000559916	120	96	100	98	5	96.7027	1.74924e-09
B2M	ENST00000559916	120	107	114	109	8	4.16671	0.777345
BAG6	ENST00000676571	1174	253	257	253	5	8.4116	2.8741e-09
BAG6	ENST00000676571	1174	299	304	299	6	13.1995	1.26198e-08
BAG6	ENST00000676571	1174	911	917	913	7	4.48288	6.0421e-06
BAX	ENST00000293288	219	46	52	47	7	6.44096	1.74835e-05
BCAP29	ENST00000005259	242	14	19	15	6	13.5631	1.31389e-10
BCAP31	ENST00000458587	314	66	72	67	7	26.4121	2.03863e-06
BCAP31	ENST00000458587	314	185	191	186	7	7.7836	1.52861e-05
BIRC5	ENST00000301633	166	155	163	156	9	39.9018	1
BLMH	ENST00000261714	456	245	251	247	7	9.89383	1
BOP1	ENST00000569669	747	343	352	346	10	14.051	0.00200267
BOP1	ENST00000569669	747	608	616	610	9	4.93975	0.204157
BPNT2	ENST00000262644	360	345	349	347	5	8.8511	0.0708838
BSG	ENST00000333511	386	8	15	10	8	5.3338	0.930005
BSG	ENST00000333511	386	203	211	205	9	4.18874	0.000551674
BSG	ENST00000333511	386	215	219	217	5	14.8917	4.27472e-06
BSG	ENST00000333511	386	273	277	275	5	2.30059	0.509421
BSG	ENST00000333511	386	318	326	323	9	8.18514	0.915734
BSG	ENST00000333511	386	366	374	367	9	19.4126	0.708873
BUB3	ENST00000368865	329	5	9	7	5	3.65431	0.564603
BUB3	ENST00000368865	329	205	209	208	5	9.06798	0.00207172
BUB3	ENST00000368865	329	248	254	251	7	5.12619	3.45057e-08
BZW1	ENST00000409600	420	64	68	66	5	5.36271	2.74603e-15
C11orf58	ENST00000228136	184	8	12	10	5	21.2358	0.000490549
C1QBP	ENST00000225698	283	32	47	38	16	33.3323	1.01181e-09
C6orf15	ENST00000259870	326	53	58	54	6	7.00206	0.00231421
C6orf15	ENST00000259870	326	191	196	193	6	9.77122	0.00208876
C6orf15	ENST00000259870	326	206	212	208	7	20.2043	0.00736413
C6orf15	ENST00000259870	326	283	287	285	5	4.16546	2.75126e-09
C6orf15	ENST00000259870	326	305	310	305	6	4.62225	0.0133271
C6orf15	ENST00000259870	326	316	321	316	6	6.31254	0.000736112
CACYBP	ENST00000367679	229	19	24	21	6	22.9848	4.98602e-05
CAD	ENST00000264705	2226	185	190	185	6	7.17272	2.29578e-07
CALB2	ENST00000302628	272	0	5	2	6	2.61464	9.0994e-06
CALB2	ENST00000302628	272	19	27	19	9	5.30997	3.70735e-06
CALB2	ENST00000302628	272	135	139	137	5	4.37586	1.45226e-07
CALB2	ENST00000302628	272	237	242	239	6	6.13548	1.51048e-06
CALD1	ENST00000361675	794	120	129	120	10	7.20551	0.00601689
CALD1	ENST00000361675	794	136	153	140	18	9.76577	0.00219816
CALD1	ENST00000361675	794	497	502	499	6	15.2081	1
CALD1	ENST00000361675	794	617	623	617	7	36.8928	6.69855e-10
CALD1	ENST00000361675	794	692	703	695	12	7.76657	1.35363e-05
CALM1	ENST00000356978	150	74	78	75	5	10.0856	1
CALM2	ENST00000668667	114	81	94	84	14	21.7645	0.0135054
CALM3	ENST00000291295	150	89	94	90	6	11.0711	0.139618
CALR	ENST00000316448	418	7	13	10	7	5.33047	8.75981e-08
CALR	ENST00000316448	418	65	79	70	15	16.9389	0.0154975
CALR	ENST00000316448	418	153	158	153	6	4.71758	9.59808e-09
CALR	ENST00000316448	418	163	168	163	6	26.701	3.40109e-14
CALR	ENST00000316448	418	174	182	175	9	9.55296	1.44189e-06
CALR	ENST00000316448	418	188	198	190	11	5.77866	0.207317
CALR	ENST00000316448	418	214	218	216	5	9.55296	0.355529
CALR	ENST00000316448	418	223	231	224	9	6.06701	6.32632e-33
CALR	ENST00000316448	418	238	248	242	11	3.02436	0.0704046
CALR	ENST00000316448	418	279	289	283	11	4.87428	1.08485e-22
CALR	ENST00000316448	418	310	319	313	10	16.5619	0.00215614
CALR	ENST00000316448	418	408	415	412	8	15.4946	6.43855e-22
CALU	ENST00000249364	316	23	27	23	5	5.98452	0.014743
CALU	ENST00000249364	316	254	260	256	7	29.8609	0.0921606
CAMK2N1	ENST00000375078	79	70	74	72	5	9.09695	0.0001447
CANX	ENST00000681168	593	3	8	4	6	10.7453	0.000290977
CANX	ENST00000681168	593	46	53	46	8	5.29018	1.44257e-25
CANX	ENST00000681168	593	109	115	112	7	8.89156	1.35132e-08
CANX	ENST00000681168	593	172	181	175	10	9.84127	5.65857e-05
CANX	ENST00000681168	593	187	193	189	7	4.96966	0.00652073
CANX	ENST00000681168	593	206	210	207	5	3.75744	0.359037
CANX	ENST00000681168	593	240	245	241	6	5.188	4.20164e-10
CANX	ENST00000681168	593	301	305	304	5	9.08399	0.0691031
CANX	ENST00000681168	593	316	331	320	16	6.03701	9.838e-11
CANX	ENST00000681168	593	424	435	426	12	4.44198	7.79483e-12
CANX	ENST00000681168	593	458	464	458	7	7.03626	9.23677e-14
CANX	ENST00000681168	593	583	587	585	5	3.93392	0.425166
CAP1	ENST00000372797	476	71	77	74	7	12.8789	0.0478049
CAP1	ENST00000372797	476	141	145	142	5	7.31092	0.579123
CAP1	ENST00000372797	476	183	189	183	7	8.14755	2.61259e-06
CAP1	ENST00000372797	476	199	204	199	6	5.98971	0.0248513
CAP1	ENST00000372797	476	252	256	252	5	33.607	3.65261e-17
CAP1	ENST00000372797	476	348	360	349	13	18.9748	0.00225935
CAP1	ENST00000372797	476	373	379	375	7	26.6664	1
CAP1	ENST00000372797	476	455	462	456	8	3.85461	6.96853e-38
CAPN1	ENST00000527323	715	423	427	424	5	14.256	1.00799e-07
CAPN2	ENST00000295006	701	21	31	22	11	15.6979	0.186463
CAPN2	ENST00000295006	701	128	139	129	12	23.7042	0.289429
CAPN2	ENST00000295006	701	249	253	250	5	22.1185	1.0427e-05
CAPN2	ENST00000295006	701	488	492	488	5	3.40645	4.49975e-05
CAPNS1	ENST00000587718	323	57	61	59	5	2.66741	0.0223928
CAPNS1	ENST00000587718	323	84	89	84	6	4.75065	4.76737e-09
CAPNS1	ENST00000587718	323	111	119	112	9	7.74104	1
CAPNS1	ENST00000587718	323	134	141	134	8	59.9294	3.12255e-16
CAPNS1	ENST00000587718	323	149	153	151	5	32.9089	0.173798
CAPNS1	ENST00000587718	323	230	235	231	6	4.30711	0.346353
CAPNS1	ENST00000587718	323	245	250	245	6	5.50129	0.00496219
CAPRIN1	ENST00000341394	710	1	13	7	13	14.7104	0.0156286
CAPRIN1	ENST00000341394	710	264	271	264	8	11.9889	9.88253e-15
CAPRIN1	ENST00000341394	710	275	282	276	8	8.38121	0.291149
CAPRIN1	ENST00000341394	710	301	306	301	6	25.8849	8.14167e-07
CAPRIN1	ENST00000341394	710	359	363	359	5	4.1303	2.32229e-06
CAPRIN1	ENST00000341394	710	456	460	459	5	8.96952	0.0177314
CAPRIN1	ENST00000341394	710	476	481	477	6	44.2562	0.000700922
CAPRIN1	ENST00000341394	710	681	686	681	6	19.0598	3.76064e-09
CAPZB	ENST00000375144	245	5	9	8	5	8.42202	0.00190268
CAPZB	ENST00000375144	245	50	54	51	5	17.5504	0.00558471
CAPZB	ENST00000375144	245	64	72	68	9	5.58716	0.0879404
CAPZB	ENST00000375144	245	80	84	81	5	4.00804	7.63485e-09
CAPZB	ENST00000375144	245	114	123	114	10	21.4108	8.02993e-11
CAPZB	ENST00000375144	245	201	207	202	7	21.4108	0.000126274
CAVIN1	ENST00000357037	391	0	6	3	7	5.04125	4.04613e-06
CAVIN1	ENST00000357037	391	22	30	24	9	9.36402	0.00183857
CAVIN1	ENST00000357037	391	44	57	45	14	35.1059	3.63699e-19
CAVIN1	ENST00000357037	391	64	70	66	7	10.1035	1.06195e-08
CAVIN1	ENST00000357037	391	97	103	101	7	4.47326	1.55312e-17
CAVIN1	ENST00000357037	391	143	147	145	5	10.6469	0.0006911
CAVIN1	ENST00000357037	391	154	163	158	10	4.3283	9.27561e-08
CAVIN1	ENST00000357037	391	220	226	223	7	14.4002	0.00282108
CAVIN1	ENST00000357037	391	247	255	249	9	21.0157	0.00826399
CAVIN1	ENST00000357037	391	279	284	280	6	3.11111	0.63564
CAVIN1	ENST00000357037	391	301	306	303	6	2.28559	0.000179575
CAVIN1	ENST00000357037	391	329	338	330	10	9.73222	0.417053
CAVIN1	ENST00000357037	391	382	388	385	7	6.86127	0.0306226
CBX3	ENST00000337620	184	147	156	147	10	6.93807	6.96863e-09
CBX6	ENST00000407418	413	78	84	80	7	6.5799	0.000177974
CBX6	ENST00000407418	413	199	203	199	5	13.722	1.241e-06
CBX6	ENST00000407418	413	245	249	246	5	5.79634	6.0369e-18
CBX6	ENST00000407418	413	385	389	387	5	9.6989	0.0156975
CCN1	ENST00000451137	382	5	20	8	16	6.81494	0.00560363
CCN1	ENST00000451137	382	37	41	39	5	8.32565	0.0107965
CCN1	ENST00000451137	382	47	55	51	9	6.65117	1.03871e-17
CCN1	ENST00000451137	382	59	64	62	6	5.48771	2.98072e-05
CCN1	ENST00000451137	382	83	88	84	6	3.6366	7.43351e-20
CCN1	ENST00000451137	382	120	133	122	14	2.99992	0.000307605
CCN1	ENST00000451137	382	139	151	140	13	5.90036	0.00574901
CCN1	ENST00000451137	382	168	174	168	7	13.821	4.01103e-37
CCN1	ENST00000451137	382	210	215	213	6	6.30662	2.58524e-10
CCN1	ENST00000451137	382	224	229	226	6	7.88131	0.81302
CCN1	ENST00000451137	382	240	244	243	5	3.38834	0.000689863
CCN1	ENST00000451137	382	249	255	250	7	2.31391	1.70826e-08
CCN1	ENST00000451137	382	287	294	288	8	3.54184	1.08708e-17
CCN1	ENST00000451137	382	311	315	312	5	1.62572	4.24253e-08
CCN1	ENST00000451137	382	320	331	321	12	8.1101	0.156079
CCN1	ENST00000451137	382	335	347	336	13	2.41184	0.00399978
CCN2	ENST00000367976	350	44	62	52	19	12.7071	1.44483e-05
CCN2	ENST00000367976	350	83	96	87	14	5.72678	0.271504
CCN2	ENST00000367976	350	127	131	130	5	4.60368	9.81231e-07
CCN2	ENST00000367976	350	152	158	154	7	6.97202	0.894049
CCN2	ENST00000367976	350	167	178	167	12	5.73757	1.28995e-40
CCN2	ENST00000367976	350	217	222	218	6	5.00984	0.0789284
CCN2	ENST00000367976	350	270	274	272	5	2.8629	0.239143
CCN2	ENST00000367976	350	284	296	289	13	7.06427	2.18288e-24
CCN2	ENST00000367976	350	325	330	327	6	2.26153	0.513032
CCNB1	ENST00000256442	434	105	109	105	5	4.78355	0.000283444
CCND1	ENST00000227507	296	0	9	2	10	4.4496	2.78833e-13
CCND1	ENST00000227507	296	137	143	137	7	5.65628	0.0159457
CCND1	ENST00000227507	296	152	156	153	5	5.56002	1
CCND1	ENST00000227507	296	179	190	183	12	7.85537	0.000906122
CCND1	ENST00000227507	296	254	258	255	5	4.25158	0.000744278
CCND2	ENST00000676411	290	173	180	175	8	11.2077	0.015084
CCND2	ENST00000676411	290	239	243	240	5	22.1587	2.50301e-05
CCT2	ENST00000543146	489	125	131	126	7	8.29313	0.515469
CCT2	ENST00000543146	489	189	196	190	8	15.2922	0.272848
CCT2	ENST00000543146	489	203	208	204	6	11.0026	2.05341e-22
CCT2	ENST00000543146	489	310	316	311	7	27.356	2.63917e-07
CCT2	ENST00000543146	489	376	381	377	6	4.28765	0.209396
CCT2	ENST00000543146	489	415	424	417	10	12.402	8.91992e-16
CCT3	ENST00000295688	546	27	33	28	7	7.80597	1.88911e-25
CCT3	ENST00000295688	546	45	54	46	10	5.68768	0.0491259
CCT3	ENST00000295688	546	72	76	72	5	4.25813	0.00706796
CCT3	ENST00000295688	546	80	84	83	5	5.26579	3.58569e-08
CCT3	ENST00000295688	546	137	142	138	6	17.0375	1.16318e-15
CCT3	ENST00000295688	546	187	192	189	6	12.0875	0.518292
CCT3	ENST00000295688	546	224	228	227	5	15.8443	2.47378e-05
CCT3	ENST00000295688	546	266	274	269	9	5.21015	0.00352064
CCT3	ENST00000295688	546	293	299	294	7	5.27416	0.360224
CCT3	ENST00000295688	546	303	308	303	6	6.56931	3.7895e-05
CCT3	ENST00000295688	546	358	365	358	8	7.10278	1.50481e-05
CCT3	ENST00000295688	546	371	380	372	10	5.1469	0.0184309
CCT3	ENST00000295688	546	390	398	390	9	6.19715	1.31188e-07
CCT3	ENST00000295688	546	402	409	404	8	7.45318	0.00141086
CCT3	ENST00000295688	546	532	538	535	7	6.04157	1.44761e-07
CCT4	ENST00000394440	540	48	54	49	7	11.0822	0.019386
CCT4	ENST00000394440	540	60	67	60	8	5.49397	2.46886e-06
CCT4	ENST00000394440	540	181	185	182	5	14.766	0.000173585
CCT4	ENST00000394440	540	229	233	230	5	17.7537	0.000116975
CCT4	ENST00000394440	540	394	400	396	7	10.1192	1.40253e-10
CCT4	ENST00000394440	540	412	417	414	6	3.99309	0.000192041
CCT4	ENST00000394440	540	504	513	508	10	31.8973	0.00112274
CCT5	ENST00000280326	542	74	79	74	6	4.42997	2.95723e-08
CCT5	ENST00000280326	542	105	109	107	5	6.63748	3.35375e-07
CCT5	ENST00000280326	542	136	141	137	6	4.30426	1.21918e-05
CCT5	ENST00000280326	542	155	171	155	17	11.7912	1.9704e-05
CCT5	ENST00000280326	542	189	193	191	5	12.8219	0.0351141
CCT5	ENST00000280326	542	346	352	348	7	7.87332	0.0101224
CCT5	ENST00000280326	542	394	398	396	5	2.68949	0.196498
CCT5	ENST00000280326	542	430	435	431	6	30.9685	0.187659
CCT5	ENST00000280326	542	454	464	454	11	7.68754	7.52806e-14
CCT5	ENST00000280326	542	480	485	483	6	4.15384	0.348254
CCT6A	ENST00000275603	532	55	60	55	6	3.29464	0.000708358
CCT6A	ENST00000275603	532	146	153	147	8	4.98597	1
CCT6A	ENST00000275603	532	230	236	230	7	7.71547	4.94905e-06
CCT6A	ENST00000275603	532	284	289	287	6	4.899	0.713135
CCT6A	ENST00000275603	532	326	332	329	7	7.07306	1
CCT6A	ENST00000275603	532	358	367	360	10	9.65154	0.063818
CCT6A	ENST00000275603	532	422	426	422	5	13.3922	5.4682e-18
CCT6A	ENST00000275603	532	480	485	480	6	7.7044	0.00188645
CCT7	ENST00000539919	500	9	14	11	6	12.5414	2.19099e-07
CCT7	ENST00000539919	500	42	50	44	9	10.147	0.16597
CCT7	ENST00000539919	500	69	75	72	7	3.3244	0.00718406
CCT7	ENST00000539919	500	91	99	91	9	6.70621	4.37191e-05
CCT7	ENST00000539919	500	158	163	160	6	3.17654	1
CCT7	ENST00000539919	500	203	210	204	8	6.25052	0.158286
CCT7	ENST00000539919	500	215	219	215	5	6.25651	1.90146e-10
CCT7	ENST00000539919	500	290	303	295	14	28.3801	8.59177e-09
CCT7	ENST00000539919	500	317	321	318	5	5.43497	2.48962e-09
CCT7	ENST00000539919	500	365	369	365	5	8.695	0.000686468
CCT7	ENST00000539919	500	492	497	494	6	13.054	0.00186292
CCT8	ENST00000540844	476	9	13	12	5	7.86154	0.000479895
CCT8	ENST00000540844	476	25	32	28	8	14.9866	6.71187e-05
CCT8	ENST00000540844	476	109	119	109	11	9.44385	9.73787e-08
CCT8	ENST00000540844	476	240	245	241	6	29.978	2.20523e-15
CCT8	ENST00000540844	476	395	402	399	8	35.1448	1.85127e-13
CCT8	ENST00000540844	476	406	414	407	9	15.7807	0.00890959
CCT8	ENST00000540844	476	421	430	425	10	24.4266	9.89711e-06
CCT8	ENST00000540844	476	451	456	451	6	9.83884	5.66254e-08
CD151	ENST00000322008	254	2	6	4	5	5.02511	7.16008e-14
CD151	ENST00000322008	254	39	46	42	8	12.4062	0.800231
CD151	ENST00000322008	254	53	59	53	7	9.5684	4.42582e-08
CD151	ENST00000322008	254	77	82	79	6	25.9574	1.73814e-10
CD151	ENST00000322008	254	152	157	153	6	12.0271	8.06049e-05
CD164	ENST00000310786	198	34	38	36	5	3.51194	2.41516e-27
CD164	ENST00000310786	198	43	50	46	8	5.12017	0.000215852
CD164	ENST00000310786	198	55	59	57	5	3.63553	5.44484e-05
CD164	ENST00000310786	198	64	68	64	5	6.32398	0.000118069
CD164	ENST00000310786	198	127	137	127	11	7.57185	8.55966e-06
CD44	ENST00000428726	743	27	38	33	12	5.88047	6.98745e-06
CD44	ENST00000428726	743	56	62	56	7	3.13083	0.00787412
CD44	ENST00000428726	743	68	73	68	6	11.1593	1.34793e-09
CD44	ENST00000428726	743	83	95	83	13	20.9207	2.12895e-10
CD44	ENST00000428726	743	117	121	119	5	2.79339	3.11785e-07
CD44	ENST00000428726	743	147	154	150	8	3.11637	1.2059e-08
CD44	ENST00000428726	743	176	182	177	7	5.79411	0.527362
CD44	ENST00000428726	743	200	212	201	13	9.5426	0.000726815
CD44	ENST00000428726	743	718	723	718	6	3.07688	1.86176e-10
CD59	ENST00000651785	129	51	57	51	7	8.56572	3.38551e-10
CD63	ENST00000549117	239	40	45	42	6	4.15269	0.000208481
CD63	ENST00000549117	239	92	97	92	6	12.666	7.91141e-14
CD63	ENST00000549117	239	102	107	105	6	7.01095	0.191437
CD63	ENST00000549117	239	118	123	121	6	7.4694	3.03442e-07
CD63	ENST00000549117	239	134	142	136	9	9.52418	2.70713e-11
CD63	ENST00000549117	239	165	182	169	18	7.61708	0.0874024
CD63	ENST00000549117	239	203	215	203	13	62.165	2.15097e-34
CD63	ENST00000549117	239	227	231	229	5	9.98325	0.0418758
CD81	ENST00000263645	237	33	42	36	10	8.88629	5.77086e-05
CD81	ENST00000263645	237	94	106	99	13	24.5504	4.39843e-05
CD82	ENST00000227155	268	136	145	140	10	36.0272	0.00357686
CD9	ENST00000382518	229	99	109	104	11	6.88176	1.47432e-05
CD9	ENST00000382518	229	164	169	164	6	2.94077	1.97487e-07
CD9	ENST00000382518	229	217	222	217	6	5.731	5.61639e-05
CDC123	ENST00000281141	337	2	13	2	12	13.0694	2.3938e-15
CDC123	ENST00000281141	337	299	303	301	5	11.2666	0.000100206
CDC20	ENST00000372462	500	175	180	175	6	4.53884	2.25498e-08
CDC20	ENST00000372462	500	334	340	336	7	15.6755	0.0028646
CDC37	ENST00000222005	379	23	27	24	5	9.0619	0.000580315
CDC42SE1	ENST00000439374	80	3	9	3	7	77.1053	1.9238e-13
CDC42SE1	ENST00000439374	80	73	77	75	5	161.199	1
CDC45	ENST00000437685	599	27	31	29	5	39.3559	0.428789
CDC6	ENST00000209728	561	67	72	69	6	28.4088	2.42567e-11
CDC6	ENST00000209728	561	343	347	343	5	5.88378	3.15176e-07
CDC6	ENST00000209728	561	362	366	364	5	9.86016	1
CDCA3	ENST00000422785	220	135	141	136	7	8.28998	0.000252465
CDH2	ENST00000269141	907	333	337	334	5	30.4703	0.781582
CDK1	ENST00000448257	298	207	211	209	5	6.05421	0.114814
CDK1	ENST00000448257	298	234	240	235	7	12.4237	7.67984e-06
CDK4	ENST00000257904	304	18	23	18	6	4.9784	9.34145e-07
CDKN1A	ENST00000405375	165	5	10	6	6	9.27449	1.47875e-11
CDV3	ENST00000420115	111	40	45	41	6	3.26869	0.198676
CELF1	ENST00000395290	486	365	369	366	5	14.0038	9.03857e-07
CERS2	ENST00000271688	381	62	66	62	5	13.1902	3.69973e-06
CFL1	ENST00000525451	167	64	84	66	21	3.36707	2.22279e-14
CFL1	ENST00000525451	167	130	134	131	5	22.6142	0.0221509
CHCHD2	ENST00000395422	152	101	114	101	14	9.4651	5.86601e-07
CHD4	ENST00000645022	1906	91	98	92	8	24.9219	1
CHD4	ENST00000645022	1906	148	153	150	6	5.53406	1
CHD4	ENST00000645022	1906	168	173	170	6	3.79852	0.0288582
CHD4	ENST00000645022	1906	274	279	276	6	4.1459	0.118282
CHD4	ENST00000645022	1906	381	385	383	5	4.14505	0.137237
CHD4	ENST00000645022	1906	499	507	502	9	6.57423	4.97255e-06
CHD4	ENST00000645022	1906	573	577	574	5	2.32849	0.000107248
CHD4	ENST00000645022	1906	606	610	607	5	14.5441	7.83681e-13
CHD4	ENST00000645022	1906	718	727	720	10	19.7168	0.137237
CHD4	ENST00000645022	1906	1016	1025	1018	10	3.21063	1
CHD4	ENST00000645022	1906	1472	1477	1474	6	9.6846	0.00245301
CHD4	ENST00000645022	1906	1578	1586	1579	9	9.23227	7.64867e-11
CHD4	ENST00000645022	1906	1590	1594	1591	5	7.83324	7.87977e-05
CHD4	ENST00000645022	1906	1870	1874	1871	5	26.2682	0.426663
CHMP5	ENST00000419016	172	11	16	11	6	4.96489	1.57823e-05
CHRAC1	ENST00000220913	132	21	26	24	6	7.00235	0.00528933
CKLF	ENST00000264001	153	35	41	36	7	6.7151	1
CKLF-CMTM1	ENST00000616804	169	35	41	36	7	6.99443	1
CLEC11A	ENST00000250340	324	253	266	259	14	57.0825	0.000978677
CLIC1	ENST00000375780	242	19	26	19	8	8.38467	0.000651082
CLIC1	ENST00000375780	242	74	79	76	6	6.05477	0.00704795
CLIC1	ENST00000375780	242	177	182	178	6	20.9767	5.63688e-14
CLIC1	ENST00000375780	242	203	209	206	7	11.2464	1.32058e-24
CLIC1	ENST00000375780	242	232	239	232	8	3.80757	1.86522e-12
CLIC4	ENST00000374379	254	14	18	14	5	9.32361	1.13454e-08
CLIC4	ENST00000374379	254	222	230	224	9	9.83187	6.71508e-11
CLINT1	ENST00000523094	626	241	248	242	8	9.96957	0.809169
CLN6	ENST00000249806	312	22	28	23	7	6.59481	1
CLPTM1	ENST00000541297	656	306	312	307	7	23.7694	6.01557e-06
CLPTM1L	ENST00000320895	539	401	406	403	6	2.61568	0.00111352
CLPTM1L	ENST00000320895	539	423	427	426	5	6.74742	0.0136404
CLPTM1L	ENST00000320895	539	434	439	434	6	5.89273	0.0433037
CLPTM1L	ENST00000320895	539	457	465	457	9	4.22066	0.00104869
CLPTM1L	ENST00000320895	539	498	503	499	6	8.942	7.919e-06
CLSTN1	ENST00000377298	982	188	193	188	6	8.7378	1.75755e-05
CLSTN1	ENST00000377298	982	281	286	282	6	21.6976	6.81988e-07
CLSTN1	ENST00000377298	982	605	609	605	5	26.2204	6.34403e-07
CLTA	ENST00000433436	249	117	123	119	7	13.3229	0.00108641
CLTC	ENST00000621829	1680	47	57	51	11	38.9392	0.0373651
CLTC	ENST00000621829	1680	108	115	109	8	2.36154	0.979468
CLTC	ENST00000621829	1680	189	193	189	5	27.4566	3.46269e-21
CLTC	ENST00000621829	1680	222	227	224	6	16.8961	0.760812
CLTC	ENST00000621829	1680	254	264	258	11	14.3234	1.25625e-06
CLTC	ENST00000621829	1680	307	314	311	8	14.686	1.08627e-05
CLTC	ENST00000621829	1680	328	333	329	6	7.93582	8.84972e-08
CLTC	ENST00000621829	1680	346	350	348	5	3.61662	0.000116517
CLTC	ENST00000621829	1680	355	359	355	5	19.8372	5.03722e-10
CLTC	ENST00000621829	1680	370	375	371	6	2.52914	0.00740794
CLTC	ENST00000621829	1680	425	433	427	9	7.27369	0.00453353
CLTC	ENST00000621829	1680	442	448	444	7	4.30168	0.0132537
CLTC	ENST00000621829	1680	510	516	512	7	24.9861	0.314084
CLTC	ENST00000621829	1680	526	534	529	9	12.8611	8.56532e-06
CLTC	ENST00000621829	1680	538	550	538	13	3.14808	8.88786e-05
CLTC	ENST00000621829	1680	559	563	559	5	4.51169	7.01294e-05
CLTC	ENST00000621829	1680	567	580	569	14	7.43975	0.165175
CLTC	ENST00000621829	1680	592	628	603	37	13.9144	6.78197e-14
CLTC	ENST00000621829	1680	711	715	713	5	8.07729	1
CLTC	ENST00000621829	1680	740	745	743	6	6.41498	1.08627e-05
CLTC	ENST00000621829	1680	760	766	762	7	9.18033	3.8506e-08
CLTC	ENST00000621829	1680	804	809	804	6	4.40559	0.00420107
CLTC	ENST00000621829	1680	840	849	840	10	10.6495	4.39063e-05
CLTC	ENST00000621829	1680	947	954	949	8	4.67211	0.00229333
CLTC	ENST00000621829	1680	958	967	961	10	5.3558	0.92893
CLTC	ENST00000621829	1680	972	977	973	6	6.42914	1.69979e-08
CLTC	ENST00000621829	1680	987	992	989	6	8.81142	8.62017e-15
CLTC	ENST00000621829	1680	999	1003	999	5	8.81979	1.36623e-10
CLTC	ENST00000621829	1680	1083	1089	1083	7	6.08717	2.27562e-07
CLTC	ENST00000621829	1680	1098	1103	1098	6	5.40841	1.43799e-11
CLTC	ENST00000621829	1680	1234	1244	1239	11	8.30617	1.53773e-06
CLTC	ENST00000621829	1680	1254	1259	1255	6	3.91644	0.201397
CLTC	ENST00000621829	1680	1263	1269	1263	7	4.89488	0.00970183
CLTC	ENST00000621829	1680	1314	1318	1316	5	7.71655	3.52057e-16
CLTC	ENST00000621829	1680	1340	1346	1343	7	8.07868	1.82809e-11
CLTC	ENST00000621829	1680	1355	1362	1358	8	9.06502	0.0350407
CLTC	ENST00000621829	1680	1373	1379	1373	7	10.6495	4.39063e-05
CLTC	ENST00000621829	1680	1433	1438	1434	6	5.87915	4.71451e-34
CLTC	ENST00000621829	1680	1453	1457	1454	5	5.63131	1.40601e-10
CLTC	ENST00000621829	1680	1464	1469	1466	6	8.63269	0.0208404
CLTC	ENST00000621829	1680	1486	1505	1486	20	6.97628	1.93896e-05
CLTC	ENST00000621829	1680	1534	1543	1536	10	8.20683	0.000338215
CLTC	ENST00000621829	1680	1607	1612	1609	6	13.956	0.00112336
CLTC	ENST00000621829	1680	1648	1663	1651	16	11.7484	0.00544008
CLU	ENST00000316403	450	4	12	5	9	9.38526	0.000188435
CLU	ENST00000316403	450	18	34	21	17	6.77724	3.1709e-12
CLU	ENST00000316403	450	70	81	74	12	3.75237	0.000202749
CLU	ENST00000316403	450	91	103	92	13	41.36	0.609704
CLU	ENST00000316403	450	110	117	112	8	7.3697	0.126467
CLU	ENST00000316403	450	165	176	168	12	9.86728	0.0455239
CLU	ENST00000316403	450	264	277	268	14	6.80498	8.2441e-09
CLU	ENST00000316403	450	292	297	294	6	10.6526	0.00285014
CLU	ENST00000316403	450	315	322	315	8	10.2271	4.33352e-07
CLU	ENST00000316403	450	339	346	341	8	5.63442	0.267537
CLU	ENST00000316403	450	367	380	370	14	16.6325	9.55868e-05
CLU	ENST00000316403	450	386	404	392	19	23.1933	8.05353e-06
CNBP	ENST00000422453	178	46	52	46	7	4.13253	0.000883921
CNBP	ENST00000422453	178	73	84	76	12	13.3387	3.61307e-07
CNBP	ENST00000422453	178	90	102	91	13	5.19529	3.14404e-05
CNBP	ENST00000422453	178	144	151	145	8	17.5156	1.29672e-19
CNDP2	ENST00000324262	476	341	347	342	7	3.02107	6.391e-05
CNDP2	ENST00000324262	476	402	407	403	6	9.24768	0.0989751
CNIH1	ENST00000216416	145	33	39	36	7	3.7565	0.000279587
CNN2	ENST00000562958	331	227	233	228	7	25.145	1
CNN3	ENST00000370206	330	5	14	6	10	5.47448	0.24601
CNN3	ENST00000370206	330	39	46	39	8	4.0545	1.13936e-05
CNN3	ENST00000370206	330	113	119	116	7	7.70773	6.33404e-06
CNN3	ENST00000370206	330	123	134	128	12	17.349	0.0208229
CNN3	ENST00000370206	330	145	150	147	6	3.25021	0.0510164
CNN3	ENST00000370206	330	158	163	160	6	14.3364	1.01317e-10
CNN3	ENST00000370206	330	168	174	169	7	3.46456	0.74163
CNN3	ENST00000370206	330	183	187	184	5	8.23753	1.57769e-21
CNN3	ENST00000370206	330	191	196	191	6	3.79284	0.0137151
CNN3	ENST00000370206	330	206	213	209	8	3.97377	0.00611
CNN3	ENST00000370206	330	221	225	222	5	8.3265	0.307341
CNN3	ENST00000370206	330	250	254	250	5	4.19563	6.4898e-08
CNN3	ENST00000370206	330	276	280	278	5	3.9017	6.26693e-27
CNN3	ENST00000370206	330	314	324	314	11	17.0176	1.02074e-08
COL12A1	ENST00000322507	3064	1354	1358	1356	5	6.92824	8.0539e-10
COL1A1	ENST00000225964	1465	1	6	3	6	4.90557	1.60284e-10
COL1A1	ENST00000225964	1465	29	33	29	5	8.26174	0.000680231
COL1A1	ENST00000225964	1465	91	95	92	5	11.7624	5.92796e-11
COL1A1	ENST00000225964	1465	133	143	133	11	32.9349	1.97496e-54
COL1A1	ENST00000225964	1465	186	194	187	9	8.57953	2.49758e-24
COL1A1	ENST00000225964	1465	203	209	205	7	5.29029	0.349817
COL1A1	ENST00000225964	1465	215	224	215	10	25.752	5.42558e-14
COL1A1	ENST00000225964	1465	245	257	250	13	6.74202	0.0363569
COL1A1	ENST00000225964	1465	328	346	333	19	7.31009	0.00458954
COL1A1	ENST00000225964	1465	356	364	359	9	5.44611	0.00150457
COL1A1	ENST00000225964	1465	369	374	370	6	3.81289	1.18412e-09
COL1A1	ENST00000225964	1465	387	392	388	6	3.43798	9.31269e-22
COL1A1	ENST00000225964	1465	397	407	399	11	3.81365	0.0836849
COL1A1	ENST00000225964	1465	418	425	421	8	8.45673	0.00774049
COL1A1	ENST00000225964	1465	446	452	448	7	3.41586	5.27629e-06
COL1A1	ENST00000225964	1465	507	512	507	6	4.41587	7.38412e-19
COL1A1	ENST00000225964	1465	531	536	532	6	4.77106	0.116849
COL1A1	ENST00000225964	1465	540	568	551	29	5.51064	0.207608
COL1A1	ENST00000225964	1465	640	644	641	5	2.82515	1
COL1A1	ENST00000225964	1465	656	662	656	7	5.50667	0.00210596
COL1A1	ENST00000225964	1465	701	705	701	5	17.8043	1.30786e-13
COL1A1	ENST00000225964	1465	709	713	712	5	9.22318	0.00241339
COL1A1	ENST00000225964	1465	744	749	746	6	5.27663	7.78943e-05
COL1A1	ENST00000225964	1465	753	758	755	6	2.04307	0.310796
COL1A1	ENST00000225964	1465	764	770	764	7	7.6271	5.7017e-05
COL1A1	ENST00000225964	1465	787	791	788	5	2.94064	7.46093e-07
COL1A1	ENST00000225964	1465	801	806	801	6	2.89936	7.01629e-07
COL1A1	ENST00000225964	1465	839	853	845	15	19.3892	0.00127029
COL1A1	ENST00000225964	1465	893	899	895	7	4.32253	0.781318
COL1A1	ENST00000225964	1465	922	928	923	7	8.37862	7.63048e-20
COL1A1	ENST00000225964	1465	965	974	965	10	25.4228	2.38761e-07
COL1A1	ENST00000225964	1465	978	989	979	12	9.15632	0.840423
COL1A1	ENST00000225964	1465	1000	1008	1001	9	7.62979	3.70186e-09
COL1A1	ENST00000225964	1465	1040	1046	1043	7	6.01129	8.83034e-17
COL1A1	ENST00000225964	1465	1052	1058	1054	7	4.23747	0.0512451
COL1A1	ENST00000225964	1465	1117	1121	1119	5	7.30846	0.645108
COL1A1	ENST00000225964	1465	1151	1155	1151	5	8.71445	1.18217e-54
COL1A1	ENST00000225964	1465	1162	1192	1173	31	17.7937	0.000110403
COL1A1	ENST00000225964	1465	1246	1250	1247	5	2.90556	0.489812
COL1A1	ENST00000225964	1465	1258	1262	1258	5	7.00412	5.79628e-25
COL1A1	ENST00000225964	1465	1275	1279	1277	5	5.96786	3.45224e-13
COL1A1	ENST00000225964	1465	1306	1311	1308	6	5.0741	0.863756
COL1A1	ENST00000225964	1465	1326	1330	1329	5	7.52377	0.0378754
COL1A1	ENST00000225964	1465	1385	1392	1387	8	9.21512	0.207608
COL1A1	ENST00000225964	1465	1398	1410	1400	13	5.84637	1.83448e-06
COL1A1	ENST00000225964	1465	1449	1456	1451	8	10.5942	0.00366939
COL4A1	ENST00000375820	1670	179	186	180	8	5.37448	2.19077e-16
COL4A1	ENST00000375820	1670	213	217	215	5	14.2773	3.8184e-05
COL4A1	ENST00000375820	1670	303	310	307	8	8.2035	1
COL4A1	ENST00000375820	1670	433	443	435	11	7.17159	5.88837e-07
COL4A1	ENST00000375820	1670	611	615	614	5	10.0972	0.0741018
COL4A1	ENST00000375820	1670	863	867	863	5	5.16574	1.06065e-06
COL4A1	ENST00000375820	1670	1086	1092	1088	7	6.07779	4.4464e-10
COL4A1	ENST00000375820	1670	1124	1129	1125	6	9.71561	1
COL4A1	ENST00000375820	1670	1271	1276	1271	6	3.88878	2.7843e-05
COL4A1	ENST00000375820	1670	1344	1349	1346	6	4.24921	0.0011855
COL4A1	ENST00000375820	1670	1619	1623	1621	5	15.799	3.51043e-07
COL4A2	ENST00000360467	1713	67	71	68	5	8.47365	4.6114e-11
COL4A2	ENST00000360467	1713	112	118	114	7	3.37285	4.93997e-07
COL4A2	ENST00000360467	1713	128	132	130	5	8.47169	0.0361261
COL4A2	ENST00000360467	1713	167	175	167	9	4.38944	1.56971e-17
COL4A2	ENST00000360467	1713	258	263	261	6	5.53548	2.15228e-13
COL4A2	ENST00000360467	1713	268	272	269	5	3.02582	3.75849e-09
COL4A2	ENST00000360467	1713	305	310	305	6	4.23583	0.0203085
COL4A2	ENST00000360467	1713	358	363	360	6	3.17934	1
COL4A2	ENST00000360467	1713	376	381	376	6	10.8959	2.3484e-05
COL4A2	ENST00000360467	1713	409	415	412	7	9.89742	0.610641
COL4A2	ENST00000360467	1713	430	435	431	6	9.94887	7.28817e-12
COL4A2	ENST00000360467	1713	439	443	440	5	14.8237	2.50172e-12
COL4A2	ENST00000360467	1713	495	501	495	7	3.86899	1.13721e-13
COL4A2	ENST00000360467	1713	562	566	564	5	7.86821	2.6052e-10
COL4A2	ENST00000360467	1713	592	599	594	8	4.62089	0.0210722
COL4A2	ENST00000360467	1713	604	609	606	6	4.23625	0.000197839
COL4A2	ENST00000360467	1713	639	644	639	6	11.8282	3.42801e-21
COL4A2	ENST00000360467	1713	684	688	685	5	24.2496	0.33112
COL4A2	ENST00000360467	1713	874	880	877	7	23.6256	0.490262
COL4A2	ENST00000360467	1713	949	953	949	5	13.622	8.65833e-07
COL4A2	ENST00000360467	1713	973	977	975	5	8.47365	0.177705
COL4A2	ENST00000360467	1713	981	986	981	6	18.1579	6.0643e-05
COL4A2	ENST00000360467	1713	1032	1038	1032	7	3.49806	6.86181e-09
COL4A2	ENST00000360467	1713	1184	1189	1185	6	4.84331	1.31939e-05
COL4A2	ENST00000360467	1713	1209	1216	1211	8	7.56858	0.29906
COL4A2	ENST00000360467	1713	1240	1249	1242	10	3.55625	0.00246737
COL4A2	ENST00000360467	1713	1284	1288	1284	5	5.4467	0.000380809
COL4A2	ENST00000360467	1713	1340	1348	1342	9	4.84159	0.045477
COL4A2	ENST00000360467	1713	1463	1469	1463	7	5.4482	1.21951e-05
COL4A2	ENST00000360467	1713	1519	1523	1521	5	5.85399	0.0281255
COL4A2	ENST00000360467	1713	1536	1548	1538	13	4.84159	0.300786
COL4A2	ENST00000360467	1713	1580	1584	1582	5	5.4482	0.46249
COL6A3	ENST00000295550	3178	958	962	958	5	6.17557	0.000179367
COL6A3	ENST00000295550	3178	1443	1448	1445	6	5.03696	0.00101266
COL6A3	ENST00000295550	3178	1800	1804	1802	5	9.09392	0.000418807
COL6A3	ENST00000295550	3178	2091	2096	2093	6	5.59201	1
COL8A1	ENST00000261037	745	259	263	260	5	9.46768	1
COPA	ENST00000241704	1225	57	61	58	5	14.1884	0.00087259
COPA	ENST00000241704	1225	151	157	154	7	11.7174	1.52847e-05
COPA	ENST00000241704	1225	1054	1059	1054	6	3.79654	1.15737e-06
COPS4	ENST00000509093	353	301	305	303	5	17.5831	0.00309793
COPS6	ENST00000303904	328	259	266	262	8	3.25641	1
CORO1C	ENST00000420959	528	89	93	89	5	6.73115	5.80987e-05
CORO1C	ENST00000420959	528	115	120	116	6	8.43529	0.109642
CORO1C	ENST00000420959	528	128	132	129	5	3.08979	0.0194187
CORO1C	ENST00000420959	528	143	152	144	10	6.62745	1.05315e-12
CORO1C	ENST00000420959	528	208	215	208	8	18.1161	9.79835e-09
CORO1C	ENST00000420959	528	294	303	295	10	10.5144	3.98426e-11
CORO1C	ENST00000420959	528	392	397	393	6	11.3576	0.0392151
COTL1	ENST00000262428	143	93	97	95	5	7.18284	0.031589
COX4I1	ENST00000564903	127	23	28	26	6	4.17325	0.0398723
COX4I1	ENST00000564903	127	49	53	52	5	10.5521	0.00244218
COX4I1	ENST00000564903	127	71	75	73	5	18.0498	0.0209555
COX4I1	ENST00000564903	127	80	84	80	5	12.028	2.68082e-08
COX4I1	ENST00000564903	127	110	117	113	8	8.83304	0.0060876
COX5B	ENST00000258424	130	10	15	12	6	9.34337	0.121887
COX5B	ENST00000258424	130	61	68	62	8	9.70136	5.16686e-10
COX6B1	ENST00000652250	54	0	16	6	17	10.2909	4.22713e-06
COX6B1	ENST00000652250	54	43	48	44	6	4.16193	7.74042e-08
COX6C	ENST00000523016	76	33	45	35	13	4.7219	0.101389
COX7A2	ENST00000370081	116	106	112	107	7	3.77144	3.42615e-07
COX7A2L	ENST00000378669	115	13	18	13	6	5.47846	4.37725e-08
COX8A	ENST00000314133	70	14	25	17	12	7.22913	0.248974
COX8A	ENST00000314133	70	34	41	34	8	6.98208	0.00506293
CPA4	ENST00000222482	422	185	193	185	9	3.60716	0.0346919
CPA4	ENST00000222482	422	252	256	253	5	6.29996	1
CPA4	ENST00000222482	422	368	376	368	9	4.60908	0.000382252
CPNE3	ENST00000517490	538	225	229	227	5	30.4018	0.352161
CPNE3	ENST00000517490	538	353	358	354	6	29.5954	0.352161
CPNE3	ENST00000517490	538	390	394	390	5	4.53868	0.00182974
CREB5	ENST00000357727	509	495	501	496	7	7.28464	0.12497
CRTAP	ENST00000320954	402	244	249	244	6	16.5103	8.78149e-08
CRTAP	ENST00000320954	402	362	367	363	6	6.13607	0.453733
CS	ENST00000548567	401	24	30	24	7	6.36998	3.8322e-05
CSDE1	ENST00000610726	845	54	61	56	8	56.483	0.0133905
CSDE1	ENST00000610726	845	513	521	514	9	5.72915	1
CSDE1	ENST00000610726	845	648	655	648	8	11.4762	3.78812e-05
CSDE1	ENST00000610726	845	801	807	801	7	5.35559	0.000201905
CSNK2B	ENST00000375885	235	27	34	28	8	15.1	1
CSNK2B	ENST00000375885	235	56	66	60	11	7.65983	5.82482e-06
CSNK2B	ENST00000375885	235	105	112	106	8	6.60569	0.00101398
CSNK2B	ENST00000375885	235	187	195	187	9	5.3646	9.45792e-07
CSRP1	ENST00000367306	194	20	24	22	5	6.87984	0.000333218
CSRP1	ENST00000367306	194	31	36	33	6	2.40204	0.0504476
CSRP1	ENST00000367306	194	87	93	87	7	13.19	0.00171171
CSRP1	ENST00000367306	194	119	126	120	8	8.87569	0.252298
CSRP1	ENST00000367306	194	134	139	137	6	8.37627	0.031393
CSRP1	ENST00000367306	194	145	151	147	7	2.44593	0.0244547
CST3	ENST00000398411	147	91	105	95	15	8.91197	0.955243
CTNNA1	ENST00000627109	842	0	4	1	5	4.68995	0.00379409
CTNNA1	ENST00000627109	842	80	84	81	5	10.889	0.0638367
CTNNA1	ENST00000627109	842	231	235	231	5	7.95234	3.72511e-06
CTNNA1	ENST00000627109	842	256	260	257	5	46.3678	0.0638367
CTNNA1	ENST00000627109	842	491	495	492	5	23.1117	0.030416
CTNNA1	ENST00000627109	842	664	669	665	6	8.65136	0.332702
CTNNAL1	ENST00000374595	719	18	24	21	7	10.8499	1
CTNNAL1	ENST00000374595	719	693	697	695	5	5.89837	9.86026e-05
CTNNB1	ENST00000645320	782	48	56	50	9	24.6095	0.056847
CTNNB1	ENST00000645320	782	100	105	101	6	8.25645	7.31246e-21
CTNNB1	ENST00000645320	782	188	195	190	8	35.1758	0.000236624
CTNNB1	ENST00000645320	782	274	286	277	13	5.21735	0.148062
CTNNB1	ENST00000645320	782	300	304	302	5	11.1843	1
CTNNB1	ENST00000645320	782	340	344	340	5	6.16111	3.66255e-08
CTNNB1	ENST00000645320	782	361	367	361	7	5.59899	3.0115e-07
CTNNB1	ENST00000645320	782	381	387	384	7	12.6782	0.00012357
CTNNB1	ENST00000645320	782	465	470	466	6	6.15087	0.000126859
CTNNB1	ENST00000645320	782	501	510	505	10	4.49615	1
CTNNB1	ENST00000645320	782	640	650	641	11	5.95935	0.00055797
CTNNB1	ENST00000645320	782	663	667	664	5	9.21798	7.23003e-16
CTNNB1	ENST00000645320	782	671	675	671	5	5.03727	2.72357e-06
CTPS1	ENST00000649864	565	20	24	20	5	7.62601	0.00216246
CTPS1	ENST00000649864	565	68	72	70	5	7.18888	1
CTPS1	ENST00000649864	565	133	138	133	6	25.9808	7.17751e-07
CTPS1	ENST00000649864	565	210	217	211	8	8.02556	0.0136241
CTPS1	ENST00000649864	565	314	319	315	6	4.19482	0.0103007
CTPS1	ENST00000649864	565	402	407	404	6	20.6148	0.0138281
CTSB	ENST00000677671	340	3	7	5	5	32.686	0.000915557
CTSB	ENST00000677671	340	11	16	13	6	1.97868	0.0200477
CTSB	ENST00000677671	340	21	32	26	12	9.43709	0.00323452
CTSB	ENST00000677671	340	62	70	65	9	5.91637	4.75683e-05
CTSB	ENST00000677671	340	105	117	105	13	25.1029	1.33737e-13
CTSB	ENST00000677671	340	174	178	174	5	3.62104	0.000477102
CTSB	ENST00000677671	340	186	193	188	8	3.48505	0.00495714
CTSB	ENST00000677671	340	212	217	215	6	9.91637	0.970167
CTSB	ENST00000677671	340	274	279	275	6	62.1965	0.332042
CTSB	ENST00000677671	340	315	320	317	6	19.1291	1.3333e-06
CTSC	ENST00000524463	138	2	6	2	5	9.87032	0.000146261
CTSC	ENST00000524463	138	74	78	76	5	5.52	3.44571e-05
CTSD	ENST00000367196	378	50	57	51	8	64.0691	0.309379
CTSD	ENST00000367196	378	77	82	77	6	9.38259	2.62454e-07
CTSD	ENST00000367196	378	317	321	317	5	4.87313	0.00275649
CTSD	ENST00000367196	378	354	358	354	5	6.35458	1.04111e-13
CTTN	ENST00000346329	514	18	25	19	8	7.34996	2.41468e-06
CTTN	ENST00000346329	514	422	426	422	5	8.28596	0.00135324
CUL4A	ENST00000375440	760	77	83	77	7	9.00201	0.00103432
CUL4A	ENST00000375440	760	107	113	110	7	5.81968	1
CUTA	ENST00000374500	157	2	8	4	7	12.5499	0.0548861
CUTA	ENST00000374500	157	45	49	45	5	3.43125	1.31975e-05
CYB5B	ENST00000307892	151	82	86	83	5	5.3922	0.0267004
CYB5B	ENST00000307892	151	127	132	128	6	10.1385	1
CYB5R3	ENST00000361740	335	46	51	46	6	7.37787	0.00034212
CYB5R3	ENST00000361740	335	62	66	63	5	3.81746	0.000125345
CYB5R3	ENST00000361740	335	223	230	224	8	3.97546	0.0242246
CYB5R3	ENST00000361740	335	305	310	307	6	15.093	7.21493e-05
CYC1	ENST00000318911	326	74	82	78	9	9.09663	1
CYC1	ENST00000318911	326	214	222	214	9	4.52722	1.30428e-09
CYC1	ENST00000318911	326	264	271	268	8	24.6892	0.0313113
CYFIP1	ENST00000617928	1254	160	166	160	7	14.2806	3.23167e-09
CYFIP1	ENST00000617928	1254	552	556	553	5	8.86414	0.0766805
CYFIP1	ENST00000617928	1254	629	633	629	5	11.7588	0.0072609
CYFIP1	ENST00000617928	1254	920	924	921	5	4.78035	0.00455925
CYRIB	ENST00000519824	325	266	270	266	5	20.6318	8.44612e-24
CYRIB	ENST00000519824	325	313	317	314	5	9.72224	1.54823e-13
DAD1	ENST00000250498	114	26	30	26	5	11.4168	6.12319e-12
DAD1	ENST00000250498	114	99	103	99	5	56.1533	8.13385e-39
DAP	ENST00000230895	103	93	98	93	6	3.72948	0.00116278
DAZAP1	ENST00000336761	379	322	326	322	5	6.2964	0.000225903
DBI	ENST00000542275	144	72	79	74	8	2.92362	0.0522967
DBI	ENST00000542275	144	115	121	116	7	17.2228	1
DBN1	ENST00000292385	652	36	43	36	8	4.12794	0.000173984
DBN1	ENST00000292385	652	394	398	395	5	26.837	0.0315276
DBNL	ENST00000448521	431	272	276	274	5	4.81605	0.000605804
DCAF13	ENST00000297579	598	151	155	152	5	5.14021	9.20543e-17
DCAF13	ENST00000297579	598	215	219	215	5	18.9838	6.41936e-09
DCAF13	ENST00000297579	598	265	269	267	5	12.9789	3.54805e-10
DCAF7	ENST00000614556	343	282	286	282	5	13.5357	5.50666e-06
DCBLD2	ENST00000326840	776	47	51	48	5	10.7892	0.0771678
DCBLD2	ENST00000326840	776	339	345	341	7	13.2172	0.000298835
DCBLD2	ENST00000326840	776	497	507	502	11	30.8085	0.0771678
DCBLD2	ENST00000326840	776	587	595	591	9	22.3367	4.2767e-15
DCTN1	ENST00000361874	1274	690	694	691	5	45.4353	1
DCTN1	ENST00000361874	1274	799	803	800	5	19.4152	0.00113711
DCTPP1	ENST00000319285	171	127	133	128	7	14.7009	0.000332381
DDB1	ENST00000680367	1141	29	35	30	7	6.18339	0.0226404
DDB1	ENST00000680367	1141	211	217	212	7	7.64762	0.0022906
DDB1	ENST00000680367	1141	273	279	276	7	4.42826	0.000239273
DDB1	ENST00000680367	1141	520	526	522	7	7.24503	1.87876e-05
DDB1	ENST00000680367	1141	681	687	682	7	4.02746	0.147084
DDB1	ENST00000680367	1141	945	949	945	5	5.23508	0.00117532
DDB1	ENST00000680367	1141	1035	1039	1037	5	4.43431	0.0716759
DDOST	ENST00000415136	457	32	38	36	7	2.90768	0.0200449
DDOST	ENST00000415136	457	70	78	74	9	15.3798	1.55492e-18
DDOST	ENST00000415136	457	83	88	83	6	15.6974	7.18798e-08
DDOST	ENST00000415136	457	130	135	130	6	11.408	1.71891e-05
DDOST	ENST00000415136	457	164	168	166	5	4.2747	0.000257096
DDOST	ENST00000415136	457	224	230	227	7	5.17476	9.1058e-11
DDOST	ENST00000415136	457	234	240	236	7	25.7326	5.3199e-05
DDOST	ENST00000415136	457	262	274	265	13	8.85283	1.413e-13
DDOST	ENST00000415136	457	311	315	312	5	4.19333	0.65002
DDOST	ENST00000415136	457	353	359	355	7	2.51346	0.147568
DDOST	ENST00000415136	457	363	367	364	5	9.27981	7.18798e-08
DDOST	ENST00000415136	457	396	401	399	6	7.34722	0.103959
DDOST	ENST00000415136	457	448	454	450	7	17.1288	0.000296357
DDX1	ENST00000434671	741	386	390	387	5	18.4145	6.61065e-09
DDX1	ENST00000434671	741	502	507	504	6	13.7598	1
DDX21	ENST00000620315	716	19	23	21	5	6.73027	0.0979852
DDX21	ENST00000620315	716	44	52	45	9	7.88276	1
DDX21	ENST00000620315	716	306	310	306	5	5.73004	6.7532e-05
DDX21	ENST00000620315	716	371	376	372	6	5.2534	0.557613
DDX21	ENST00000620315	716	494	498	494	5	19.032	2.1592e-25
DDX21	ENST00000620315	716	546	550	546	5	26.2156	9.20536e-13
DDX21	ENST00000620315	716	597	602	597	6	5.0509	0.0023723
DDX23	ENST00000308025	821	57	62	59	6	5.5866	1
DDX39B	ENST00000458640	429	5	14	9	10	30.0675	0.483796
DDX39B	ENST00000458640	429	217	221	220	5	6.99945	1.56245e-10
DDX39B	ENST00000458640	429	238	243	239	6	13.0173	0.0657436
DDX39B	ENST00000458640	429	309	314	310	6	10.9242	0.079287
DDX39B	ENST00000458640	429	412	418	412	7	9.75068	0.000208471
DDX3X	ENST00000642424	477	249	253	249	5	11.2967	7.60218e-11
DDX46	ENST00000452510	1033	104	108	105	5	38.1447	2.78666e-18
DDX5	ENST00000585111	615	17	23	18	7	4.60811	0.000330679
DDX5	ENST00000585111	615	136	150	136	15	21.3263	7.44398e-11
DDX5	ENST00000585111	615	174	179	177	6	4.73432	0.0285974
DDX5	ENST00000585111	615	198	202	199	5	4.10502	3.4002e-06
DDX5	ENST00000585111	615	238	245	238	8	3.94807	4.11934e-06
DDX5	ENST00000585111	615	280	284	280	5	3.35279	0.00198901
DDX5	ENST00000585111	615	316	324	321	9	6.65691	0.0496454
DDX5	ENST00000585111	615	348	356	348	9	13.2857	8.47034e-15
DDX5	ENST00000585111	615	431	439	434	9	5.92345	0.690083
DDX5	ENST00000585111	615	443	453	446	11	23.702	8.29331e-09
DDX5	ENST00000585111	615	513	517	515	5	2.42319	0.00628967
DDX5	ENST00000585111	615	527	536	528	10	15.7882	0.741337
DDX5	ENST00000585111	615	563	573	563	11	11.6005	8.48072e-15
DDX56	ENST00000258772	548	303	307	304	5	3.96046	1
DDX56	ENST00000258772	548	371	376	372	6	7.77288	0.320729
DDX6	ENST00000620157	484	460	465	461	6	3.78369	1
DEGS1	ENST00000323699	324	34	38	35	5	8.57025	1
DERL1	ENST00000259512	252	35	42	38	8	14.9133	0.0296024
DGUOK	ENST00000264093	278	97	103	99	7	4.49416	0.329808
DHCR24	ENST00000371269	517	231	241	231	11	19.8592	5.04278e-10
DHCR24	ENST00000371269	517	254	260	256	7	10.0252	0.575693
DHCR7	ENST00000682708	493	299	304	299	6	5.94988	6.81767e-11
DHCR7	ENST00000682708	493	370	376	370	7	10.4946	1.39693e-08
DHX15	ENST00000336812	796	81	91	85	11	16.0934	0.00401912
DHX15	ENST00000336812	796	97	101	97	5	17.5615	0.000224927
DHX15	ENST00000336812	796	214	221	217	8	18.2959	1
DHX15	ENST00000336812	796	388	393	390	6	8.04651	7.31019e-08
DHX15	ENST00000336812	796	475	479	477	5	8.62349	1.92559e-05
DHX9	ENST00000367549	1271	8	13	9	6	10.7714	9.01246e-05
DHX9	ENST00000367549	1271	256	263	257	8	6.08078	1
DHX9	ENST00000367549	1271	281	285	282	5	31.9446	3.64325e-08
DHX9	ENST00000367549	1271	681	689	685	9	9.18769	0.0317076
DHX9	ENST00000367549	1271	954	961	955	8	9.57291	0.000289603
DHX9	ENST00000367549	1271	1015	1019	1017	5	3.99269	1
DHX9	ENST00000367549	1271	1094	1100	1096	7	7.97201	0.00166979
DHX9	ENST00000367549	1271	1225	1229	1225	5	5.98345	0.000401113
DKC1	ENST00000620277	421	71	75	73	5	10.2731	0.586237
DKC1	ENST00000620277	421	218	227	221	10	34.4184	0.000320546
DKC1	ENST00000620277	421	349	354	350	6	16.0477	1.55842e-13
DNAJA1	ENST00000330899	398	32	38	33	7	4.76098	1.09372e-09
DNAJA1	ENST00000330899	398	117	122	118	6	2.33735	0.174423
DNAJA1	ENST00000330899	398	146	150	147	5	10.2075	1.33306e-11
DNAJA1	ENST00000330899	398	206	211	206	6	12.901	0.00326283
DNAJA1	ENST00000330899	398	245	253	247	9	16.731	1.64046e-14
DNAJA1	ENST00000330899	398	343	347	343	5	2.17839	0.000383106
DNAJA2	ENST00000317089	413	1	9	4	9	4.00133	0.000349794
DNAJB11	ENST00000439351	359	159	164	161	6	16.0347	8.79393e-06
DNAJB2	ENST00000336576	325	144	148	145	5	13.0668	1
DNAJC9	ENST00000372950	261	37	41	37	5	8.75624	0.00236616
DNM1L	ENST00000553257	750	2	6	4	5	34.9334	9.03025e-16
DNMT1	ENST00000676610	1614	287	291	288	5	5.59452	0.0241019
DPAGT1	ENST00000409993	409	279	283	281	5	35.8549	0.000225389
DPM2	ENST00000314392	85	53	57	54	5	19.8264	0.00162735
DRAP1	ENST00000312515	206	45	51	45	7	4.37071	2.9204e-08
DRAP1	ENST00000312515	206	134	139	135	6	2.89267	1.78392e-06
DRG1	ENST00000331457	368	273	277	275	5	22.0939	1
DSTN	ENST00000246069	166	115	119	115	5	8.15086	0.00427982
DUS4L-BCAP29	ENST00000673665	482	254	259	255	6	13.7201	1.29243e-10
DUSP14	ENST00000614411	199	145	150	146	6	8.49109	0.0017248
DUSP3	ENST00000226004	186	60	66	61	7	8.25353	0.00163957
DYNLL1	ENST00000550845	68	21	26	23	6	4.39243	0.00838916
DYNLL1	ENST00000550845	68	35	39	36	5	8.81186	1.74442e-25
EBNA1BP2	ENST00000431635	362	162	172	162	11	10.4016	0.000139419
ECD	ENST00000372979	645	628	636	628	9	8.73032	0.00163188
ECE1	ENST00000415912	755	221	225	222	5	22.5608	1.23018e-05
ECE1	ENST00000415912	755	382	389	382	8	21.0477	3.45857e-05
EDF1	ENST00000371648	140	9	16	12	8	5.98241	0.114597
EDIL3	ENST00000296591	481	4	9	6	6	4.99711	0.640289
EDIL3	ENST00000296591	481	42	46	44	5	21.5912	0.000172348
EDIL3	ENST00000296591	481	91	95	92	5	7.41735	0.00201431
EDIL3	ENST00000296591	481	105	117	105	13	27.2955	1.38384e-07
EDIL3	ENST00000296591	481	275	279	275	5	23.4014	4.54344e-12
EDIL3	ENST00000296591	481	292	298	294	7	7.18021	8.5886e-05
EDIL3	ENST00000296591	481	329	335	332	7	3.13124	4.57375e-06
EDIL3	ENST00000296591	481	347	357	348	11	9.80561	2.34968e-17
EDIL3	ENST00000296591	481	414	420	415	7	9.70912	0.00201431
EDN1	ENST00000379375	213	10	15	10	6	73.565	4.2135e-17
EEF1B2	ENST00000392221	226	38	44	38	7	19.9331	2.08713e-16
EEF1G	ENST00000329251	438	176	182	178	7	2.06738	0.196689
EEF1G	ENST00000329251	438	219	227	223	9	5.92011	5.50983e-31
EEF2	ENST00000309311	859	26	38	30	13	12.8055	0.0208726
EEF2	ENST00000309311	859	76	81	76	6	3.52824	2.69176e-05
EEF2	ENST00000309311	859	90	95	90	6	32.4793	8.28584e-18
EEF2	ENST00000309311	859	137	146	143	10	27.9969	0.295341
EEF2	ENST00000309311	859	159	164	161	6	4.6569	0.737578
EEF2	ENST00000309311	859	217	222	219	6	4.35229	5.99303e-07
EEF2	ENST00000309311	859	240	245	241	6	18.5371	1
EEF2	ENST00000309311	859	261	267	265	7	4.13246	4.7558e-17
EEF2	ENST00000309311	859	274	280	277	7	4.49428	0.00432648
EEF2	ENST00000309311	859	317	322	319	6	3.47407	5.50939e-09
EEF2	ENST00000309311	859	330	335	332	6	4.49833	2.50103e-08
EEF2	ENST00000309311	859	339	344	342	6	2.82662	4.54737e-06
EEF2	ENST00000309311	859	364	371	365	8	3.52824	0.156305
EEF2	ENST00000309311	859	375	382	375	8	10.1198	4.60359e-13
EEF2	ENST00000309311	859	394	402	396	9	5.65162	2.2195e-06
EEF2	ENST00000309311	859	406	412	407	7	5.46756	0.000586884
EEF2	ENST00000309311	859	424	429	426	6	5.65496	0.00164664
EEF2	ENST00000309311	859	439	444	440	6	2.9108	0.00356916
EEF2	ENST00000309311	859	457	465	460	9	6.17294	0.000706413
EEF2	ENST00000309311	859	469	478	471	10	4.92381	0.33324
EEF2	ENST00000309311	859	505	514	505	10	2.05026	7.41328e-05
EEF2	ENST00000309311	859	524	528	524	5	3.48163	3.64989e-06
EEF2	ENST00000309311	859	545	555	545	11	3.52743	0.00159542
EEF2	ENST00000309311	859	567	573	567	7	3.45087	1.10899e-15
EEF2	ENST00000309311	859	578	594	578	17	7.59851	3.27858e-41
EEF2	ENST00000309311	859	598	602	600	5	2.82419	0.00194291
EEF2	ENST00000309311	859	612	630	616	19	6.10305	0.0613273
EEF2	ENST00000309311	859	635	640	638	6	5.4894	0.0796747
EEF2	ENST00000309311	859	644	661	655	18	14.1327	0.204732
EEF2	ENST00000309311	859	694	704	696	11	3.69627	1.12143e-20
EEF2	ENST00000309311	859	712	722	717	11	3.8349	9.76625e-17
EEF2	ENST00000309311	859	728	733	731	6	6.85442	2.10271e-08
EEF2	ENST00000309311	859	771	775	771	5	5.04276	1.1351e-10
EEF2	ENST00000309311	859	787	801	787	15	11.8843	1.58619e-38
EEF2	ENST00000309311	859	811	816	812	6	4.73165	0.704932
EEF2	ENST00000309311	859	820	824	820	5	4.24026	7.72592e-19
EEF2	ENST00000309311	859	832	843	832	12	14.3362	2.26134e-36
EEF2	ENST00000309311	859	847	856	847	10	10.3294	1.27579e-17
EFR3A	ENST00000254624	822	669	673	671	5	12.0733	0.00334582
EFTUD2	ENST00000426333	973	264	269	267	6	10.3407	0.000968171
EFTUD2	ENST00000426333	973	304	311	304	8	13.7885	4.1349e-09
EFTUD2	ENST00000426333	973	348	355	348	8	8.73086	2.83479e-05
EFTUD2	ENST00000426333	973	381	385	382	5	14.6907	9.59913e-07
EFTUD2	ENST00000426333	973	398	402	398	5	7.12893	0.0067266
EFTUD2	ENST00000426333	973	817	821	817	5	7.13593	0.000291634
EID1	ENST00000530028	188	118	123	119	6	7.50711	0.139041
EIF2S1	ENST00000256383	316	26	36	28	11	19.4326	2.58635e-06
EIF2S1	ENST00000256383	316	88	94	90	7	2.78625	0.378085
EIF2S1	ENST00000256383	316	111	122	111	12	16.0233	8.87224e-08
EIF2S1	ENST00000256383	316	132	140	134	9	3.45448	0.00881104
EIF2S1	ENST00000256383	316	237	241	238	5	4.5627	1.97966e-09
EIF3A	ENST00000369144	1383	10	15	12	6	2.77465	0.00342628
EIF3A	ENST00000369144	1383	208	212	210	5	5.21025	0.0479945
EIF3A	ENST00000369144	1383	329	333	330	5	3.65512	1
EIF3A	ENST00000369144	1383	350	354	351	5	5.77391	4.28163e-14
EIF3A	ENST00000369144	1383	953	959	955	7	7.07238	0.03004
EIF3A	ENST00000369144	1383	1161	1166	1161	6	4.48316	8.08352e-09
EIF3A	ENST00000369144	1383	1289	1294	1289	6	11.1776	3.59129e-05
EIF3B	ENST00000360876	815	151	156	151	6	8.06831	0.00169383
EIF3B	ENST00000360876	815	200	206	200	7	6.59755	0.00656732
EIF3B	ENST00000360876	815	241	254	247	14	11.298	1
EIF3B	ENST00000360876	815	365	369	365	5	5.62976	1.03266e-05
EIF3B	ENST00000360876	815	374	381	377	8	13.9501	0.00281738
EIF3B	ENST00000360876	815	483	492	485	10	17.2648	0.129812
EIF3B	ENST00000360876	815	500	504	500	5	3.96604	2.99579e-05
EIF3B	ENST00000360876	815	608	614	611	7	17.6047	1.13485e-07
EIF3B	ENST00000360876	815	654	660	655	7	5.60412	1
EIF3D	ENST00000216190	549	90	94	91	5	4.20822	7.65779e-07
EIF3D	ENST00000216190	549	187	191	189	5	4.59276	1.67459e-06
EIF3D	ENST00000216190	549	218	222	221	5	6.37701	6.57431e-08
EIF3D	ENST00000216190	549	232	240	235	9	10.6561	2.5381e-05
EIF3D	ENST00000216190	549	411	416	412	6	10.2183	1
EIF3D	ENST00000216190	549	456	460	456	5	5.33162	8.94734e-07
EIF3D	ENST00000216190	549	465	472	465	8	9.59765	3.57045e-08
EIF3D	ENST00000216190	549	481	494	482	14	7.25892	2.24468e-12
EIF3D	ENST00000216190	549	511	517	514	7	9.95491	0.0182755
EIF3F	ENST00000533626	358	6	13	7	8	23.5472	4.06593e-21
EIF3H	ENST00000521861	353	58	64	58	7	10.3548	7.02952e-05
EIF3H	ENST00000521861	353	199	205	200	7	14.8115	2.1571e-07
EIF3H	ENST00000521861	353	243	247	243	5	5.56163	2.76743e-07
EIF3H	ENST00000521861	353	252	256	252	5	6.35702	9.60676e-08
EIF3H	ENST00000521861	353	278	284	279	7	6.84494	1
EIF3H	ENST00000521861	353	289	294	291	6	7.14754	0.0205871
EIF3H	ENST00000521861	353	304	309	308	6	7.58754	0.0185333
EIF3I	ENST00000678711	384	91	99	93	9	6.85342	3.49847e-06
EIF3I	ENST00000678711	384	103	107	105	5	10.8851	0.0135046
EIF3I	ENST00000678711	384	138	150	141	13	12.4002	0.0135046
EIF3I	ENST00000678711	384	218	223	221	6	6.72055	2.12452e-08
EIF3K	ENST00000545173	212	36	40	38	5	3.55755	0.893233
EIF3L	ENST00000412331	608	163	167	163	5	5.33775	1.7404e-06
EIF3L	ENST00000412331	608	305	310	305	6	7.82313	8.86793e-14
EIF3L	ENST00000412331	608	316	329	321	14	6.97449	4.69762e-05
EIF3M	ENST00000531120	375	11	18	11	8	7.34009	1.65083e-08
EIF3M	ENST00000531120	375	110	114	111	5	19.3833	0.178777
EIF3M	ENST00000531120	375	160	166	162	7	35.4996	9.34913e-08
EIF3M	ENST00000531120	375	223	235	226	13	12.3574	4.15338e-06
EIF3M	ENST00000531120	375	269	273	269	5	15.6092	3.2023e-13
EIF3M	ENST00000531120	375	290	297	292	8	6.24148	0.0410985
EIF3M	ENST00000531120	375	301	306	302	6	6.48528	1.32483e-05
EIF3M	ENST00000531120	375	324	328	324	5	9.159	5.81509e-16
EIF4A3	ENST00000649764	412	86	91	89	6	4.60808	0.00744961
EIF4A3	ENST00000649764	412	112	116	113	5	7.4848	1.96518e-05
EIF4A3	ENST00000649764	412	263	268	265	6	37.088	0.0288017
EIF4A3	ENST00000649764	412	381	385	383	5	12.1737	0.0211759
EIF4EBP1	ENST00000338825	119	9	15	11	7	10.1256	1
EIF4G1	ENST00000342981	1601	62	66	63	5	14.4999	1
EIF4G1	ENST00000342981	1601	135	140	136	6	5.31609	4.28506e-05
EIF4G1	ENST00000342981	1601	197	201	197	5	16.6788	4.70795e-08
EIF4G1	ENST00000342981	1601	277	281	278	5	12.338	1
EIF4G1	ENST00000342981	1601	303	308	305	6	4.71895	0.000505904
EIF4G1	ENST00000342981	1601	342	348	345	7	5.19505	6.15396e-07
EIF4G1	ENST00000342981	1601	395	403	399	9	10.1456	1.42458e-07
EIF4G1	ENST00000342981	1601	567	573	569	7	29.7265	0.492333
EIF4G1	ENST00000342981	1601	642	647	645	6	15.2261	0.000613844
EIF4G1	ENST00000342981	1601	757	763	760	7	7.61358	1
EIF4G1	ENST00000342981	1601	893	899	894	7	7.61358	0.6937
EIF4G1	ENST00000342981	1601	947	957	954	11	11.5896	0.668123
EIF4G1	ENST00000342981	1601	1010	1015	1011	6	5.15148	0.535341
EIF4G1	ENST00000342981	1601	1046	1051	1048	6	6.76841	0.0377448
EIF4G1	ENST00000342981	1601	1132	1136	1134	5	15.5892	1
EIF4G1	ENST00000342981	1601	1235	1239	1235	5	4.79286	6.34458e-10
EIF4G1	ENST00000342981	1601	1291	1295	1292	5	6.15983	1
EIF4G1	ENST00000342981	1601	1334	1339	1334	6	26.4972	2.81044e-13
EIF4G1	ENST00000342981	1601	1475	1481	1475	7	9.78299	0.000167014
EIF4G2	ENST00000526148	908	42	47	42	6	13.2779	0.00281576
EIF4G2	ENST00000526148	908	53	61	58	9	5.25297	0.0420888
EIF4G2	ENST00000526148	908	239	246	242	8	3.60215	0.511042
EIF4G2	ENST00000526148	908	694	698	695	5	7.90154	1.36719e-06
EIF4H	ENST00000679266	112	50	55	50	6	4.28966	7.17054e-05
EIF5A	ENST00000576930	155	2	6	3	5	3.38493	3.48502e-22
EIF5B	ENST00000289371	1221	769	773	769	5	11.1409	8.23528e-09
EIF6	ENST00000374436	246	113	118	115	6	7.68972	1.28453e-05
EIF6	ENST00000374436	246	218	223	218	6	7.7244	2.5818e-08
EIF6	ENST00000374436	246	231	240	235	10	10.1174	8.02572e-07
ELAVL1	ENST00000407627	327	185	191	185	7	11.1946	7.22047e-09
ELOB	ENST00000409477	114	33	40	35	8	5.32689	0.046828
ELOVL1	ENST00000621943	280	71	77	73	7	10.2129	0.00049353
ELOVL1	ENST00000621943	280	90	96	92	7	8.47578	5.89123e-05
ELOVL1	ENST00000621943	280	130	135	133	6	5.95909	0.0350196
ELOVL5	ENST00000370918	327	124	132	128	9	24.5472	0.0220192
ELOVL5	ENST00000370918	327	219	225	222	7	7.11573	0.041299
ELOVL5	ENST00000370918	327	269	275	272	7	38.9722	9.43643e-10
ELOVL5	ENST00000370918	327	283	289	285	7	16.4213	1
EMC1	ENST00000477853	994	369	373	370	5	20.6318	0.000535519
EMC10	ENST00000334976	263	2	6	2	5	4.97945	3.89506e-16
EMC10	ENST00000334976	263	11	15	13	5	4.59071	1
EMC10	ENST00000334976	263	191	195	192	5	5.48857	0.00756397
EMP1	ENST00000256951	158	23	30	26	8	6.48642	0.143673
EMP1	ENST00000256951	158	135	140	138	6	13.7353	0.0863738
EMP2	ENST00000359543	168	77	81	78	5	6.54475	0.00155728
ENO1	ENST00000647408	435	46	51	48	6	4.9742	1
ENO1	ENST00000647408	435	107	111	109	5	2.65167	6.49978e-64
ENO1	ENST00000647408	435	129	141	129	13	2.77795	7.41584e-10
ENO1	ENST00000647408	435	149	156	152	8	2.58733	0.455068
ENO1	ENST00000647408	435	200	206	201	7	3.35294	6.13345e-23
ENO1	ENST00000647408	435	228	238	229	11	4.00911	0.000183022
ENO1	ENST00000647408	435	272	279	276	8	3.50507	4.02341e-09
ENO1	ENST00000647408	435	287	292	289	6	20.3619	0.00543401
ENO1	ENST00000647408	435	301	305	301	5	3.00842	0.00091642
ENO1	ENST00000647408	435	315	323	318	9	4.21123	0.0287216
ENO1	ENST00000647408	435	329	335	329	7	2.78821	2.95584e-09
ENO1	ENST00000647408	435	340	356	344	17	7.85207	0.570604
ENO1	ENST00000647408	435	384	398	388	15	9.01866	0.00373109
ENSG00000250644	ENST00000636397	583	85	92	86	8	66.8196	0.630391
ENSG00000250644	ENST00000636397	583	112	117	112	6	9.77554	1.98657e-07
ENSG00000256100	ENST00000535431	165	14	25	17	12	8.00581	0.783014
ENSG00000256646	ENST00000677581	157	61	65	62	5	4.87438	0.00135868
ENSG00000258674	ENST00000555938	274	5	11	7	7	10.2711	0.322047
ENSG00000258674	ENST00000555938	274	62	68	64	7	12.3711	0.0125269
ENSG00000260272	ENST00000564543	377	337	343	340	7	4.51405	0.00462867
ENSG00000260342	ENST00000567078	237	173	177	174	5	3.15325	2.17171e-30
ENSG00000260836	ENST00000562833	585	465	471	465	7	19.6273	2.96604e-43
ENSG00000263020	ENST00000375880	229	8	12	9	5	14.9768	1
ENSG00000263020	ENST00000375880	229	39	47	42	9	7.57457	0.000116262
ENSG00000263020	ENST00000375880	229	86	93	87	8	6.52851	0.00120815
ENSG00000263020	ENST00000375880	229	168	176	168	9	5.29845	1.10471e-06
ENSG00000267261	ENST00000592574	282	6	11	6	6	9.53346	1.9567e-10
ENSG00000268083	ENST00000594769	321	43	48	44	6	5.81616	0.00841202
ENSG00000271810	ENST00000606505	271	156	161	156	6	12.7511	0.00740868
ENSG00000271810	ENST00000606505	271	203	207	205	5	13.3329	1
ENSG00000271810	ENST00000606505	271	222	230	222	9	14.6295	3.39757e-06
ENSG00000271810	ENST00000606505	271	236	241	236	6	5.07678	1.78588e-10
ENSG00000271810	ENST00000606505	271	247	251	248	5	2.68541	0.00252945
ENSG00000273088	ENST00000473363	251	91	97	92	7	12.8949	0.00119962
ENSG00000284292	ENST00000638617	685	346	351	349	6	13.6442	5.42843e-07
ENSG00000284292	ENST00000638617	685	398	403	400	6	5.69396	1.47577e-06
ENSG00000284292	ENST00000638617	685	676	681	677	6	9.52935	0.033377
ENSG00000284969	ENST00000534312	131	51	57	51	7	8.47572	7.22992e-10
ENSG00000285625	ENST00000647707	196	143	151	144	9	9.13121	0.0130449
ENY2	ENST00000521688	102	88	96	90	9	13.8811	1
EPB41L2	ENST00000368128	1006	419	424	420	6	12.7732	1
EPB41L2	ENST00000368128	1006	452	457	454	6	23.0911	0.000189201
EPB41L2	ENST00000368128	1006	933	942	935	10	22.1262	0.00123696
EPHA2	ENST00000358432	977	330	335	330	6	8.55303	0.00142074
EPHA2	ENST00000358432	977	369	374	372	6	7.32869	0.00402039
EPRS1	ENST00000366923	1513	376	380	377	5	4.08076	0.736441
EPRS1	ENST00000366923	1513	499	505	501	7	14.9072	1
EPRS1	ENST00000366923	1513	598	614	602	17	10.6566	0.0201972
EPRS1	ENST00000366923	1513	1483	1488	1484	6	11.3691	4.28085e-15
ERGIC3	ENST00000357394	389	50	55	50	6	4.8012	0.00314809
ERGIC3	ENST00000357394	389	341	345	341	5	5.49325	2.95781e-05
ERH	ENST00000557016	105	5	11	7	7	3.1387	0.0612091
ERH	ENST00000557016	105	58	63	59	6	4.05325	0.994842
ERLIN1	ENST00000421367	349	57	61	58	5	14.2345	1.18999e-06
ERP29	ENST00000546477	161	80	91	83	12	8.08128	6.04189e-07
ERP44	ENST00000262455	407	389	393	390	5	7.82852	0.000112865
ESD	ENST00000471867	263	158	163	159	6	14.4142	6.32133e-07
ETFA	ENST00000557943	334	178	187	178	10	6.75502	1.34571e-07
ETS1	ENST00000392668	486	316	321	316	6	6.02891	0.000430153
ETS1	ENST00000392668	486	471	476	473	6	5.47208	0.416736
EWSR1	ENST00000332050	621	240	245	243	6	13.2651	0.544724
EWSR1	ENST00000332050	621	365	369	367	5	8.85737	0.00527087
EWSR1	ENST00000332050	621	421	429	421	9	19.208	5.23535e-09
EWSR1	ENST00000332050	621	472	477	472	6	7.26516	1.23977e-07
EWSR1	ENST00000332050	621	507	511	509	5	14.9669	0.710099
EXOSC2	ENST00000372358	294	109	114	111	6	8.3171	0.00745295
EXT2	ENST00000533608	719	264	272	267	9	12.0039	0.0416491
EXT2	ENST00000533608	719	610	615	612	6	26.7354	0.00565953
EZR	ENST00000337147	587	10	14	12	5	5.45299	2.50362e-06
EZR	ENST00000337147	587	65	71	66	7	12.0874	1.67616e-18
EZR	ENST00000337147	587	80	84	82	5	3.84136	0.0012874
EZR	ENST00000337147	587	124	133	125	10	3.85889	0.000412454
EZR	ENST00000337147	587	176	188	178	13	8.78859	0.00136362
EZR	ENST00000337147	587	208	213	209	6	3.31953	0.119975
EZR	ENST00000337147	587	218	222	220	5	1.89676	0.0154583
EZR	ENST00000337147	587	291	295	292	5	2.27457	0.0104357
EZR	ENST00000337147	587	424	432	426	9	5.68157	0.00104412
EZR	ENST00000337147	587	445	453	448	9	4.99477	4.1133e-06
EZR	ENST00000337147	587	532	538	535	7	11.0381	0.000207773
EZR	ENST00000337147	587	548	552	550	5	11.7312	0.0342701
FAM168B	ENST00000389915	196	22	28	23	7	4.67716	0.100796
FAM168B	ENST00000389915	196	85	93	87	9	35.1378	0.0176018
FAM168B	ENST00000389915	196	125	131	127	7	3.34825	1
FASN	ENST00000306749	2512	33	40	36	8	29.996	1.02588e-10
FASN	ENST00000306749	2512	168	172	170	5	4.38785	1
FASN	ENST00000306749	2512	192	201	195	10	8.41187	2.18519e-05
FASN	ENST00000306749	2512	354	359	355	6	3.94918	0.0118541
FASN	ENST00000306749	2512	435	445	438	11	6.94831	0.144422
FASN	ENST00000306749	2512	486	492	488	7	6.39995	1
FASN	ENST00000306749	2512	532	537	533	6	6.21548	4.31273e-12
FASN	ENST00000306749	2512	693	699	693	7	6.94831	2.38895e-05
FASN	ENST00000306749	2512	768	772	769	5	7.07242	1.03883e-07
FASN	ENST00000306749	2512	858	862	860	5	3.94034	0.281281
FASN	ENST00000306749	2512	892	897	893	6	4.75369	0.00307127
FASN	ENST00000306749	2512	963	969	964	7	10.9725	0.0545578
FASN	ENST00000306749	2512	998	1004	998	7	4.75369	0.00307127
FASN	ENST00000306749	2512	1025	1029	1027	5	3.12737	2.40831e-05
FASN	ENST00000306749	2512	1038	1043	1039	6	13.1681	3.27261e-21
FASN	ENST00000306749	2512	1178	1185	1179	8	4.12415	0.00261172
FASN	ENST00000306749	2512	1245	1256	1249	12	21.7964	1.09235e-06
FASN	ENST00000306749	2512	1317	1321	1317	5	6.22058	1.79053e-08
FASN	ENST00000306749	2512	1331	1337	1331	7	4.4936	8.64617e-05
FASN	ENST00000306749	2512	1397	1405	1400	9	21.7234	4.30144e-06
FASN	ENST00000306749	2512	1411	1416	1411	6	5.36471	2.17528e-05
FASN	ENST00000306749	2512	1421	1434	1423	14	9.14729	1.38827e-07
FASN	ENST00000306749	2512	1513	1519	1515	7	28.5522	1
FASN	ENST00000306749	2512	1540	1545	1542	6	3.47426	0.12365
FASN	ENST00000306749	2512	1679	1685	1679	7	39.5165	7.00897e-11
FASN	ENST00000306749	2512	1795	1799	1797	5	46.8433	0.000115397
FASN	ENST00000306749	2512	1816	1821	1816	6	6.21718	0.000148485
FASN	ENST00000306749	2512	1837	1844	1839	8	15.3642	1
FASN	ENST00000306749	2512	1964	1968	1965	5	5.84989	1
FASN	ENST00000306749	2512	2018	2022	2019	5	6.70659	0.434029
FASN	ENST00000306749	2512	2132	2137	2133	6	3.65777	1
FASN	ENST00000306749	2512	2192	2196	2194	5	4.87515	0.408892
FASN	ENST00000306749	2512	2333	2337	2333	5	6.71261	1.3945e-13
FASN	ENST00000306749	2512	2425	2429	2425	5	13.1681	2.64486e-06
FASN	ENST00000306749	2512	2497	2503	2499	7	7.17462	1.09154e-08
FASTKD2	ENST00000402774	711	402	406	402	5	10.4189	2.02605e-07
FAU	ENST00000529259	76	12	20	12	9	37.4305	1.31013e-09
FAU	ENST00000529259	76	39	47	40	9	8.80821	5.88527e-08
FAU	ENST00000529259	76	53	63	57	11	41.0658	0.00757413
FBL	ENST00000221801	322	171	176	172	6	3.98083	9.99403e-09
FBL	ENST00000221801	322	187	196	190	10	27.3044	0.00119316
FBL	ENST00000221801	322	215	219	217	5	13.0793	0.000288157
FBL	ENST00000221801	322	241	245	242	5	11.4757	5.00066e-09
FBLN1	ENST00000327858	704	0	4	1	5	9.19605	3.39611e-07
FBLN1	ENST00000327858	704	227	231	227	5	39.012	5.59336e-10
FBLN1	ENST00000327858	704	516	520	517	5	12.8869	0.149304
FDFT1	ENST00000618539	418	12	19	16	8	12.4434	7.37693e-09
FDFT1	ENST00000618539	418	158	162	160	5	8.78928	0.0183005
FDFT1	ENST00000618539	418	360	366	360	7	18.1431	4.84874e-16
FDPS	ENST00000356657	420	66	73	68	8	19.162	0.00704887
FEN1	ENST00000305885	381	76	82	78	7	9.64824	0.0019211
FEN1	ENST00000305885	381	91	95	91	5	10.8358	9.53656e-15
FEN1	ENST00000305885	381	266	275	266	10	5.00558	8.05188e-06
FERMT2	ENST00000395631	681	521	526	521	6	5.40167	6.87827e-08
FH	ENST00000683521	481	66	70	67	5	37.5336	1
FH	ENST00000683521	481	87	93	87	7	22.6604	2.02881e-05
FHL2	ENST00000409177	280	21	28	22	8	5.8012	0.00428039
FHL2	ENST00000409177	280	148	157	151	10	7.26341	0.0016522
FHL2	ENST00000409177	280	200	205	200	6	3.31401	3.16826e-05
FKBP4	ENST00000001008	460	93	100	97	8	8.59024	0.00581657
FKBP4	ENST00000001008	460	114	118	114	5	11.8814	3.01841e-05
FKBP4	ENST00000001008	460	150	154	150	5	5.92308	0.0226851
FKBP4	ENST00000001008	460	208	212	208	5	10.413	1.30937e-06
FLII	ENST00000327031	1270	7	12	8	6	3.63007	0.00427204
FLII	ENST00000327031	1270	211	218	213	8	9.45191	0.747902
FLII	ENST00000327031	1270	740	745	740	6	11.6432	5.18229e-05
FLNA	ENST00000369850	2648	21	32	21	12	10.3444	3.1398e-09
FLNA	ENST00000369850	2648	92	101	95	10	4.5055	6.95187e-16
FLNA	ENST00000369850	2648	107	113	109	7	26.0301	3.63619e-16
FLNA	ENST00000369850	2648	202	212	204	11	4.8661	0.333824
FLNA	ENST00000369850	2648	217	226	219	10	109.83	9.06732e-33
FLNA	ENST00000369850	2648	230	239	233	10	13.0152	0.00588971
FLNA	ENST00000369850	2648	277	285	277	9	4.2707	4.04116e-06
FLNA	ENST00000369850	2648	352	356	353	5	5.53919	0.00164716
FLNA	ENST00000369850	2648	373	377	375	5	5.26699	1.10815e-20
FLNA	ENST00000369850	2648	459	466	461	8	14.6824	0.0500625
FLNA	ENST00000369850	2648	483	496	491	14	8.67403	0.659398
FLNA	ENST00000369850	2648	574	578	576	5	7.47487	0.0080259
FLNA	ENST00000369850	2648	613	620	613	8	17.4939	2.61516e-21
FLNA	ENST00000369850	2648	662	670	664	9	6.50583	0.0291399
FLNA	ENST00000369850	2648	680	689	682	10	6.22593	1
FLNA	ENST00000369850	2648	766	770	767	5	14.8208	1.33655e-17
FLNA	ENST00000369850	2648	831	838	832	8	20.6881	3.84572e-19
FLNA	ENST00000369850	2648	848	854	848	7	16.0236	2.46988e-19
FLNA	ENST00000369850	2648	892	906	896	15	4.33987	7.2712e-18
FLNA	ENST00000369850	2648	921	935	924	15	4.67007	7.38829e-07
FLNA	ENST00000369850	2648	1005	1011	1009	7	34.0458	0.042852
FLNA	ENST00000369850	2648	1019	1031	1023	13	11.0094	0.73981
FLNA	ENST00000369850	2648	1044	1048	1046	5	2.93562	0.000193737
FLNA	ENST00000369850	2648	1062	1068	1064	7	3.16118	0.503611
FLNA	ENST00000369850	2648	1094	1098	1097	5	18.6813	2.56174e-11
FLNA	ENST00000369850	2648	1142	1148	1143	7	2.12197	1.91711e-47
FLNA	ENST00000369850	2648	1188	1194	1189	7	3.26872	7.51423e-10
FLNA	ENST00000369850	2648	1216	1221	1216	6	11.2373	5.97613e-15
FLNA	ENST00000369850	2648	1229	1233	1229	5	7.01018	9.65233e-13
FLNA	ENST00000369850	2648	1273	1277	1275	5	3.22451	0.00428564
FLNA	ENST00000369850	2648	1282	1287	1284	6	10.3873	1.53643e-07
FLNA	ENST00000369850	2648	1296	1302	1300	7	2.76423	0.0227384
FLNA	ENST00000369850	2648	1427	1432	1429	6	2.62826	0.445669
FLNA	ENST00000369850	2648	1437	1449	1443	13	5.34596	0.105831
FLNA	ENST00000369850	2648	1465	1471	1466	7	8.01087	1
FLNA	ENST00000369850	2648	1499	1516	1505	18	4.03574	0.776698
FLNA	ENST00000369850	2648	1521	1525	1521	5	3.16972	1.75785e-05
FLNA	ENST00000369850	2648	1549	1567	1550	19	13.3432	0.00116047
FLNA	ENST00000369850	2648	1599	1603	1600	5	8.20099	0.962792
FLNA	ENST00000369850	2648	1607	1612	1610	6	9.34682	2.42683e-15
FLNA	ENST00000369850	2648	1617	1622	1619	6	5.33682	3.57921e-13
FLNA	ENST00000369850	2648	1756	1760	1756	5	3.83753	8.91184e-08
FLNA	ENST00000369850	2648	1834	1838	1836	5	8.56592	1
FLNA	ENST00000369850	2648	1861	1869	1864	9	8.12908	0.00457611
FLNA	ENST00000369850	2648	1876	1881	1878	6	2.66876	0.328586
FLNA	ENST00000369850	2648	1906	1911	1907	6	4.22846	3.35339e-16
FLNA	ENST00000369850	2648	1915	1920	1917	6	8.00953	0.74751
FLNA	ENST00000369850	2648	1943	1950	1945	8	4.73807	3.2932e-07
FLNA	ENST00000369850	2648	1955	1963	1955	9	6.56055	2.92974e-07
FLNA	ENST00000369850	2648	1976	1984	1979	9	85.4769	6.35201e-11
FLNA	ENST00000369850	2648	1997	2009	2003	13	16.3488	0.427083
FLNA	ENST00000369850	2648	2021	2036	2029	16	6.06257	9.40075e-19
FLNA	ENST00000369850	2648	2052	2057	2053	6	11.5417	0.0268275
FLNA	ENST00000369850	2648	2119	2124	2121	6	1.83166	0.00271406
FLNA	ENST00000369850	2648	2139	2144	2142	6	15.3449	0.000266271
FLNA	ENST00000369850	2648	2208	2216	2209	9	4.47997	0.29038
FLNA	ENST00000369850	2648	2278	2289	2278	12	52.0922	1.20343e-29
FLNA	ENST00000369850	2648	2345	2355	2349	11	15.3501	1.88502e-05
FLNA	ENST00000369850	2648	2390	2398	2390	9	16.1877	1.05331e-15
FLNA	ENST00000369850	2648	2428	2436	2431	9	9.74971	3.49411e-08
FLNA	ENST00000369850	2648	2441	2445	2443	5	6.11819	1
FLNA	ENST00000369850	2648	2481	2485	2483	5	9.01279	0.000316096
FLNA	ENST00000369850	2648	2537	2545	2539	9	2.47909	0.000401791
FLNA	ENST00000369850	2648	2550	2555	2551	6	4.18763	5.03228e-21
FLNA	ENST00000369850	2648	2582	2586	2583	5	3.10019	2.00832e-12
FLNA	ENST00000369850	2648	2590	2595	2590	6	5.33793	1.52993e-05
FLNA	ENST00000369850	2648	2605	2610	2605	6	3.40285	0.000297303
FLNB	ENST00000295956	2603	202	206	204	5	6.76247	0.00157474
FLNB	ENST00000295956	2603	419	425	419	7	4.3971	0.00727585
FLNB	ENST00000295956	2603	670	677	673	8	4.56642	1.59374e-15
FLNB	ENST00000295956	2603	1483	1487	1484	5	4.57065	2.71176e-05
FLNB	ENST00000295956	2603	1860	1865	1862	6	15.2357	4.26312e-08
FLNC	ENST00000325888	2726	9	14	11	6	12.1046	3.76814e-06
FLNC	ENST00000325888	2726	99	104	99	6	5.24617	3.77723e-08
FLNC	ENST00000325888	2726	128	132	128	5	7.3968	5.67886e-06
FLNC	ENST00000325888	2726	261	270	263	10	18.8375	5.65674e-14
FLNC	ENST00000325888	2726	274	284	274	11	5.11149	5.56506e-08
FLNC	ENST00000325888	2726	342	351	345	10	14.1152	3.55184e-05
FLNC	ENST00000325888	2726	360	364	362	5	11.0978	1.63743e-10
FLNC	ENST00000325888	2726	556	561	559	6	5.0404	0.00536702
FLNC	ENST00000325888	2726	578	582	580	5	20.167	1
FLNC	ENST00000325888	2726	608	613	609	6	6.9942	0.0313767
FLNC	ENST00000325888	2726	659	666	659	8	7.84401	6.62627e-05
FLNC	ENST00000325888	2726	752	757	753	6	18.822	4.3399e-05
FLNC	ENST00000325888	2726	868	873	868	6	13.8075	1.04169e-24
FLNC	ENST00000325888	2726	959	969	963	11	5.91578	4.63747e-06
FLNC	ENST00000325888	2726	996	1001	998	6	13.1104	0.00335272
FLNC	ENST00000325888	2726	1084	1089	1087	6	3.13658	0.249455
FLNC	ENST00000325888	2726	1200	1205	1201	6	25.6058	0.000101937
FLNC	ENST00000325888	2726	1412	1422	1415	11	5.15441	2.5465e-06
FLNC	ENST00000325888	2726	1465	1471	1467	7	6.72589	2.28219e-05
FLNC	ENST00000325888	2726	1478	1483	1479	6	9.74773	0.0495189
FLNC	ENST00000325888	2726	1527	1531	1527	5	3.30047	0.000244093
FLNC	ENST00000325888	2726	1544	1548	1546	5	11.0927	2.81561e-05
FLNC	ENST00000325888	2726	1586	1590	1588	5	21.5222	1.80266e-06
FLNC	ENST00000325888	2726	1602	1607	1603	6	18.8297	6.6937e-27
FLNC	ENST00000325888	2726	1704	1709	1705	6	13.8994	0.168215
FLNC	ENST00000325888	2726	1842	1847	1842	6	12.7741	4.10041e-06
FLNC	ENST00000325888	2726	1859	1865	1859	7	6.72687	1.39264e-08
FLNC	ENST00000325888	2726	1972	1977	1974	6	2.43009	0.000359501
FLNC	ENST00000325888	2726	2252	2257	2255	6	7.39461	4.50246e-12
FLNC	ENST00000325888	2726	2358	2363	2358	6	11.0927	2.81561e-05
FLNC	ENST00000325888	2726	2390	2396	2392	7	3.92116	0.590942
FLNC	ENST00000325888	2726	2403	2408	2405	6	11.2661	0.232848
FLNC	ENST00000325888	2726	2425	2429	2427	5	19.5028	0.404794
FLNC	ENST00000325888	2726	2437	2442	2440	6	15.465	9.88606e-05
FLNC	ENST00000325888	2726	2505	2510	2506	6	8.73916	0.00356654
FN1	ENST00000323926	2447	22	34	23	13	3.23546	0.843942
FN1	ENST00000323926	2447	88	92	90	5	5.07219	6.10823e-05
FN1	ENST00000323926	2447	110	126	118	17	6.11304	1.83486e-09
FN1	ENST00000323926	2447	133	149	142	17	4.09926	2.19807e-11
FN1	ENST00000323926	2447	154	159	155	6	3.89215	0.190731
FN1	ENST00000323926	2447	186	194	190	9	5.96514	1.16966e-07
FN1	ENST00000323926	2447	205	213	206	9	6.41807	0.51282
FN1	ENST00000323926	2447	227	236	228	10	29.8981	0.00538566
FN1	ENST00000323926	2447	282	291	282	10	4.07915	1.51254e-23
FN1	ENST00000323926	2447	368	375	369	8	6.522	0.00195864
FN1	ENST00000323926	2447	390	396	390	7	7.70329	2.35327e-17
FN1	ENST00000323926	2447	404	424	405	21	21.0676	0.387035
FN1	ENST00000323926	2447	490	497	493	8	4.82386	0.087054
FN1	ENST00000323926	2447	503	508	505	6	4.07792	1.84762e-05
FN1	ENST00000323926	2447	564	571	566	8	3.93097	0.00342907
FN1	ENST00000323926	2447	577	587	579	11	67.6415	0.000580932
FN1	ENST00000323926	2447	592	596	592	5	3.17023	0.00173338
FN1	ENST00000323926	2447	635	639	638	5	3.25498	0.00130541
FN1	ENST00000323926	2447	677	682	679	6	2.37784	0.000540506
FN1	ENST00000323926	2447	689	694	693	6	2.4212	3.02763e-07
FN1	ENST00000323926	2447	739	746	742	8	3.66151	1.99928e-09
FN1	ENST00000323926	2447	770	777	770	8	6.94178	2.20443e-23
FN1	ENST00000323926	2447	800	805	800	6	6.79168	0.00365465
FN1	ENST00000323926	2447	814	818	815	5	3.56699	0.0555615
FN1	ENST00000323926	2447	830	834	830	5	2.30533	1.41616e-10
FN1	ENST00000323926	2447	843	849	843	7	14.2158	5.17899e-36
FN1	ENST00000323926	2447	854	858	854	5	7.4749	8.28317e-09
FN1	ENST00000323926	2447	866	871	867	6	4.40285	0.39781
FN1	ENST00000323926	2447	918	925	922	8	7.13678	5.12537e-38
FN1	ENST00000323926	2447	929	939	930	11	4.45102	9.94281e-07
FN1	ENST00000323926	2447	964	968	965	5	3.22751	0.899521
FN1	ENST00000323926	2447	986	991	987	6	3.01478	3.27637e-07
FN1	ENST00000323926	2447	1007	1013	1007	7	5.14478	3.27448e-11
FN1	ENST00000323926	2447	1021	1025	1023	5	8.15868	3.02763e-07
FN1	ENST00000323926	2447	1034	1043	1036	10	6.34196	0.000708255
FN1	ENST00000323926	2447	1074	1089	1080	16	2.8295	0.103586
FN1	ENST00000323926	2447	1141	1153	1141	13	21.7393	3.44634e-06
FN1	ENST00000323926	2447	1162	1168	1162	7	3.27718	2.99984e-06
FN1	ENST00000323926	2447	1173	1179	1173	7	18.7581	1.6707e-23
FN1	ENST00000323926	2447	1197	1202	1199	6	3.08564	6.06314e-11
FN1	ENST00000323926	2447	1207	1211	1208	5	2.81536	0.294009
FN1	ENST00000323926	2447	1238	1243	1241	6	4.52897	0.0058091
FN1	ENST00000323926	2447	1249	1255	1252	7	3.3491	0.0651733
FN1	ENST00000323926	2447	1275	1281	1277	7	8.15296	0.861971
FN1	ENST00000323926	2447	1289	1293	1289	5	4.94564	3.09259e-13
FN1	ENST00000323926	2447	1299	1304	1300	6	5.09495	0.00335605
FN1	ENST00000323926	2447	1328	1336	1331	9	10.8715	0.0256542
FN1	ENST00000323926	2447	1341	1348	1341	8	6.96481	1.37739e-05
FN1	ENST00000323926	2447	1365	1374	1369	10	3.49443	8.00542e-07
FN1	ENST00000323926	2447	1380	1389	1381	10	2.247	4.21501e-34
FN1	ENST00000323926	2447	1397	1401	1398	5	3.22681	6.42878e-12
FN1	ENST00000323926	2447	1406	1420	1414	15	6.79217	0.00711564
FN1	ENST00000323926	2447	1424	1429	1426	6	2.71724	0.00192947
FN1	ENST00000323926	2447	1457	1475	1466	19	6.98278	6.94814e-10
FN1	ENST00000323926	2447	1495	1500	1495	6	3.60875	5.99534e-12
FN1	ENST00000323926	2447	1546	1562	1550	17	31.2519	0.011281
FN1	ENST00000323926	2447	1622	1629	1623	8	3.03014	2.16888e-13
FN1	ENST00000323926	2447	1648	1658	1649	11	3.38718	9.11725e-20
FN1	ENST00000323926	2447	1663	1671	1663	9	4.28919	1.83486e-09
FN1	ENST00000323926	2447	1676	1681	1677	6	3.08164	4.06062e-06
FN1	ENST00000323926	2447	1701	1725	1712	25	24.4641	1.28295e-06
FN1	ENST00000323926	2447	1750	1754	1750	5	7.4749	8.28317e-09
FN1	ENST00000323926	2447	1796	1802	1797	7	2.03827	4.19942e-32
FN1	ENST00000323926	2447	1825	1829	1825	5	4.46989	1.14523e-15
FN1	ENST00000323926	2447	1834	1849	1843	16	9.51402	0.0131073
FN1	ENST00000323926	2447	1867	1873	1870	7	27.8544	4.60198e-07
FN1	ENST00000323926	2447	1886	1892	1887	7	2.23784	2.69399e-22
FN1	ENST00000323926	2447	1907	1915	1908	9	4.77464	0.178314
FN1	ENST00000323926	2447	1920	1947	1934	28	8.0601	0.0146514
FN1	ENST00000323926	2447	1987	1993	1987	7	5.25032	2.61171e-09
FN1	ENST00000323926	2447	2010	2021	2015	12	6.79603	0.895955
FN1	ENST00000323926	2447	2026	2043	2032	18	6.11304	6.18979e-08
FN1	ENST00000323926	2447	2064	2068	2064	5	4.68123	3.95254e-12
FN1	ENST00000323926	2447	2073	2079	2074	7	6.28393	0.000134354
FN1	ENST00000323926	2447	2105	2115	2108	11	2.45918	0.417933
FN1	ENST00000323926	2447	2119	2124	2120	6	3.11082	0.394507
FN1	ENST00000323926	2447	2148	2154	2149	7	4.53132	1
FN1	ENST00000323926	2447	2172	2176	2173	5	4.48406	0.0592455
FN1	ENST00000323926	2447	2190	2196	2192	7	3.73816	6.21729e-06
FN1	ENST00000323926	2447	2237	2241	2239	5	3.17011	0.0342725
FN1	ENST00000323926	2447	2254	2279	2255	26	9.85334	0.489896
FN1	ENST00000323926	2447	2310	2316	2312	7	5.26645	0.0372473
FN1	ENST00000323926	2447	2331	2335	2333	5	5.94446	2.54494e-30
FN1	ENST00000323926	2447	2343	2349	2343	7	5.4351	1.54847e-06
FN1	ENST00000323926	2447	2394	2410	2394	17	4.90517	2.41497e-16
FN1	ENST00000323926	2447	2414	2419	2415	6	2.83098	4.40943e-08
FN1	ENST00000323926	2447	2427	2437	2431	11	5.72956	0.954953
FOSL2	ENST00000264716	327	0	4	2	5	15.8753	0.00771417
FOSL2	ENST00000264716	327	104	108	106	5	6.19291	3.3198e-07
FRMD6	ENST00000395718	615	38	44	39	7	9.82831	6.32163e-07
FRMD6	ENST00000395718	615	258	264	260	7	15.0734	0.00540773
FRMD6	ENST00000395718	615	380	386	383	7	6.26011	0.152595
FRMD6	ENST00000395718	615	532	537	533	6	12.5506	1
FSCN1	ENST00000382361	494	186	191	187	6	6.79652	1.06778e-13
FSCN1	ENST00000382361	494	195	199	197	5	3.83387	0.897857
FSCN1	ENST00000382361	494	344	356	344	13	5.43591	2.80263e-05
FSCN1	ENST00000382361	494	416	421	416	6	17.0611	0.000234475
FSCN1	ENST00000382361	494	485	490	485	6	22.1777	4.44317e-11
FSTL1	ENST00000295633	309	27	31	27	5	7.04131	3.04849e-05
FSTL1	ENST00000295633	309	183	188	185	6	9.58582	0.000663955
FTSJ3	ENST00000427159	848	156	162	157	7	4.86297	0.467198
FTSJ3	ENST00000427159	848	347	351	348	5	11.0974	1.1991e-21
FTSJ3	ENST00000427159	848	468	474	470	7	6.24211	0.0255258
FUBP1	ENST00000370768	645	105	110	106	6	8.50681	0.327056
FUBP1	ENST00000370768	645	135	140	137	6	3.89387	0.000391772
FUBP1	ENST00000370768	645	229	236	230	8	18.2522	0.0548865
FUBP1	ENST00000370768	645	245	249	247	5	4.10194	0.661309
FUBP1	ENST00000370768	645	255	260	255	6	4.27229	2.69655e-07
FUBP1	ENST00000370768	645	333	339	334	7	8.39245	5.10471e-05
FUBP1	ENST00000370768	645	413	419	413	7	8.03313	9.2896e-08
FUBP1	ENST00000370768	645	437	442	439	6	12.0612	1.18724e-05
FUBP1	ENST00000370768	645	589	594	589	6	6.32518	1.13543e-06
FUS	ENST00000254108	527	59	63	60	5	7.41467	7.35685e-21
FUS	ENST00000254108	527	77	82	77	6	10.153	0.000112969
FUS	ENST00000254108	527	94	102	97	9	5.63243	0.00604463
FUS	ENST00000254108	527	174	181	176	8	13.6401	1.57383e-10
FUS	ENST00000254108	527	253	258	253	6	15.947	0.000298884
FUS	ENST00000254108	527	272	283	275	12	4.72831	1
FUS	ENST00000254108	527	359	364	359	6	6.11508	4.84841e-10
FUS	ENST00000254108	527	443	458	447	16	7.42365	0.0307974
FUS	ENST00000254108	527	522	526	523	5	18.6065	5.66973e-18
FXYD5	ENST00000342879	179	3	7	4	5	4.49333	1.72336e-05
FXYD5	ENST00000342879	179	60	64	61	5	6.1143	0.0141028
FXYD5	ENST00000342879	179	68	75	69	8	3.87431	0.00237139
G3BP1	ENST00000678964	427	3	9	6	7	8.09161	2.2736e-05
G3BP1	ENST00000678964	427	79	83	80	5	4.66674	3.51509e-07
G3BP1	ENST00000678964	427	87	91	89	5	19.7533	0.0175668
G3BP1	ENST00000678964	427	123	130	125	8	17.3953	2.9619e-08
G3BP1	ENST00000678964	427	184	189	186	6	9.21976	2.51256e-07
G3BP1	ENST00000678964	427	218	224	220	7	5.39287	0.520867
G3BP1	ENST00000678964	427	254	259	254	6	3.99091	1.86301e-08
G3BP1	ENST00000678964	427	289	293	289	5	10.7781	0.000117435
G3BP1	ENST00000678964	427	297	301	298	5	8.96319	0.472884
G3BP1	ENST00000678964	427	331	335	332	5	17.9532	0.000123292
G6PC3	ENST00000269097	347	60	64	62	5	7.01253	0.0128033
G6PD	ENST00000393562	516	44	54	45	11	16.0208	0.0594968
G6PD	ENST00000393562	516	137	142	139	6	10.705	3.71526e-06
G6PD	ENST00000393562	516	339	343	341	5	3.79684	1.3906e-07
G6PD	ENST00000393562	516	404	409	405	6	14.8877	2.22444e-06
GADD45A	ENST00000370986	166	86	90	86	5	6.4558	1.64748e-12
GADD45GIP1	ENST00000316939	223	9	14	9	6	4.90845	0.00568686
GADD45GIP1	ENST00000316939	223	62	67	62	6	6.91125	1.39964e-05
GALNT2	ENST00000366672	572	5	13	5	9	13.26	5.22609e-14
GALNT2	ENST00000366672	572	56	61	57	6	17.057	1.38112e-06
GANAB	ENST00000346178	967	44	48	44	5	24.9772	5.71825e-13
GANAB	ENST00000346178	967	57	63	57	7	12.2928	0.00340612
GANAB	ENST00000346178	967	207	215	209	9	11.2744	1.54348e-07
GANAB	ENST00000346178	967	325	332	326	8	3.9649	1.75166e-05
GANAB	ENST00000346178	967	338	351	343	14	10.1945	3.80227e-05
GANAB	ENST00000346178	967	374	391	374	18	5.40126	2.67272e-18
GANAB	ENST00000346178	967	400	406	401	7	10.6248	2.24057e-06
GANAB	ENST00000346178	967	425	429	425	5	4.37193	0.00155233
GANAB	ENST00000346178	967	456	460	457	5	13.6595	0.015113
GANAB	ENST00000346178	967	470	475	470	6	10.2805	7.69205e-17
GANAB	ENST00000346178	967	525	533	525	9	8.20069	3.43468e-05
GANAB	ENST00000346178	967	552	559	553	8	14.8563	1.9233e-10
GANAB	ENST00000346178	967	566	574	568	9	5.46521	0.000649976
GANAB	ENST00000346178	967	588	594	590	7	7.17722	0.218714
GANAB	ENST00000346178	967	598	603	601	6	6.04847	0.00908421
GANAB	ENST00000346178	967	637	641	639	5	2.96322	0.0478606
GANAB	ENST00000346178	967	680	691	681	12	4.78336	0.000138089
GANAB	ENST00000346178	967	724	728	724	5	9.79741	2.21634e-06
GANAB	ENST00000346178	967	736	741	736	6	21.916	1.24346e-16
GANAB	ENST00000346178	967	854	859	855	6	12.1027	6.73796e-16
GANAB	ENST00000346178	967	863	874	868	12	13.2964	0.0013537
GANAB	ENST00000346178	967	945	952	946	8	5.01152	0.196678
GAPDH	ENST00000396861	336	126	132	130	7	7.84485	1.60449e-14
GAPDH	ENST00000396861	336	194	207	201	14	24.4999	0.00102417
GAPDH	ENST00000396861	336	240	245	243	6	3.37424	0.0249564
GAR1	ENST00000226796	218	65	69	66	5	7.10363	0.0085659
GARS1	ENST00000675651	746	87	91	87	5	4.07697	6.64304e-07
GARS1	ENST00000675651	746	438	443	438	6	8.10322	3.2048e-06
GARS1	ENST00000675651	746	691	695	692	5	9.70248	4.21524e-25
GART	ENST00000381831	1011	144	150	144	7	39.2154	7.447e-10
GART	ENST00000381831	1011	455	459	456	5	10.1746	1
GDI2	ENST00000380191	446	23	27	25	5	16.6097	1.28793e-07
GDI2	ENST00000380191	446	42	48	44	7	5.26561	7.67971e-07
GDI2	ENST00000380191	446	91	97	91	7	6.54507	4.94711e-07
GDI2	ENST00000380191	446	117	125	117	9	13.3557	6.31044e-23
GDI2	ENST00000380191	446	192	202	193	11	7.9563	7.80222e-12
GFPT1	ENST00000357308	700	88	96	89	9	10.5467	0.000990279
GFPT1	ENST00000357308	700	152	157	155	6	11.6351	7.13911e-13
GFPT1	ENST00000357308	700	565	569	567	5	6.73323	1
GFUS	ENST00000425753	322	0	5	1	6	27.6833	3.51059e-06
GGH	ENST00000677482	246	2	7	3	6	3.1094	0.209029
GGH	ENST00000677482	246	187	191	189	5	12.11	0.118025
GHITM	ENST00000372134	346	3	8	5	6	3.0617	0.117399
GHITM	ENST00000372134	346	26	38	28	13	52.5279	4.79774e-07
GHITM	ENST00000372134	346	44	50	46	7	22.1518	0.000847549
GHITM	ENST00000372134	346	233	237	233	5	6.30433	0.000137671
GHITM	ENST00000372134	346	243	247	243	5	4.35976	1.72415e-10
GHITM	ENST00000372134	346	266	273	270	8	26.137	0.454211
GJA1	ENST00000282561	383	164	170	165	7	3.66373	1
GJA1	ENST00000282561	383	252	257	252	6	6.14153	0.000889458
GLG1	ENST00000422840	1180	11	18	13	8	7.20506	2.02404e-15
GLG1	ENST00000422840	1180	131	135	133	5	51.7609	0.22483
GLG1	ENST00000422840	1180	158	166	161	9	15.0954	0.0318412
GLG1	ENST00000422840	1180	303	307	304	5	6.80385	0.0190213
GLG1	ENST00000422840	1180	398	403	401	6	9.13726	0.234786
GLG1	ENST00000422840	1180	451	456	452	6	23.7649	1
GLG1	ENST00000422840	1180	621	626	624	6	9.76972	0.000257359
GLG1	ENST00000422840	1180	633	637	634	5	5.02862	0.234786
GLG1	ENST00000422840	1180	722	726	724	5	3.77478	0.0423383
GLG1	ENST00000422840	1180	828	835	831	8	10.6883	0.00768226
GLIPR1	ENST00000266659	267	5	10	7	6	3.50332	1.53491e-08
GLIPR1	ENST00000266659	267	123	131	124	9	7.3552	1
GLIPR1	ENST00000266659	267	155	159	156	5	5.60074	0.0207128
GLIPR1	ENST00000266659	267	218	222	219	5	6.06693	4.72536e-05
GLO1	ENST00000373365	185	2	8	5	7	4.04666	0.000104891
GLO1	ENST00000373365	185	45	53	48	9	5.03679	4.25404e-07
GLO1	ENST00000373365	185	100	107	103	8	23.295	0.981501
GLO1	ENST00000373365	185	117	123	119	7	12.5212	0.000913469
GLRX	ENST00000379979	107	51	60	52	10	18.1616	1.22075e-34
GLRX3	ENST00000368644	336	110	114	111	5	9.69363	1.23742e-05
GLRX3	ENST00000368644	336	136	141	136	6	8.57113	2.82284e-09
GLS	ENST00000320717	670	448	453	448	6	12.3754	3.04503e-05
GNA13	ENST00000439174	378	343	347	345	5	10.5682	0.0376848
GNAI2	ENST00000422163	340	97	104	97	8	4.37805	9.42018e-09
GNAI3	ENST00000369851	355	112	116	112	5	3.33473	2.42597e-05
GNAI3	ENST00000369851	355	224	228	224	5	11.6513	3.44119e-05
GNAS	ENST00000676826	1039	753	765	757	13	10.3912	1
GNAS	ENST00000676826	1039	804	815	811	12	6.29982	0.000775494
GNAS	ENST00000676826	1039	1018	1026	1021	9	9.9448	1.66636e-05
GNB1	ENST00000378609	341	98	103	101	6	8.22988	0.0097598
GNB2	ENST00000303210	341	189	194	189	6	3.95475	0.0454561
GNB2	ENST00000303210	341	211	221	216	11	5.72065	0.000162873
GNL2	ENST00000373062	732	1	8	1	8	16.5219	0.000486359
GNL3	ENST00000394799	538	429	434	431	6	8.56613	0.00196792
GOLT1B	ENST00000229314	139	77	82	79	6	5.49008	0.00379624
GORASP2	ENST00000234160	453	363	367	363	5	5.77904	0.000873335
GOT2	ENST00000245206	431	205	209	206	5	15.3336	0.37819
GOT2	ENST00000245206	431	351	355	351	5	8.40158	2.09442e-06
GPAA1	ENST00000355091	622	424	431	426	8	6.19104	0.000827052
GPC1	ENST00000264039	559	78	84	79	7	23.2715	3.13019e-05
GPC1	ENST00000264039	559	178	184	180	7	5.928	1
GPC1	ENST00000264039	559	270	278	270	9	15.9739	3.9269e-08
GPC1	ENST00000264039	559	429	436	430	8	21.1388	0.982385
GPI	ENST00000415930	598	63	67	66	5	3.23318	0.020096
GPI	ENST00000415930	598	80	91	84	12	18.123	4.77709e-06
GPI	ENST00000415930	598	191	198	192	8	22.0263	0.580752
GPI	ENST00000415930	598	217	221	218	5	8.63226	6.13022e-05
GPI	ENST00000415930	598	232	239	234	8	6.37089	0.000551339
GPI	ENST00000415930	598	282	287	284	6	7.1938	0.00180177
GPI	ENST00000415930	598	361	367	363	7	13.3624	3.98566e-05
GPN1	ENST00000264718	389	185	189	185	5	3.05635	0.00329839
GPS1	ENST00000392358	528	402	411	405	10	5.52769	0.00672688
GPX4	ENST00000622390	234	89	94	89	6	5.55647	2.30765e-16
GRB2	ENST00000392562	218	85	89	87	5	28.0507	9.36918e-07
GRHPR	ENST00000607784	359	11	16	14	6	4.78113	0.00290586
GRHPR	ENST00000607784	359	35	39	35	5	12.254	0.00600684
GRINA	ENST00000313269	372	37	43	40	7	4.4705	6.2209e-06
GRINA	ENST00000313269	372	147	154	147	8	2.86168	4.18569e-05
GRN	ENST00000053867	594	51	55	52	5	6.82653	0.0045226
GRN	ENST00000053867	594	308	313	311	6	11.6279	4.81494e-05
GRN	ENST00000053867	594	353	363	353	11	4.43984	0.00558125
GRN	ENST00000053867	594	376	380	377	5	9.56929	2.28133e-10
GRN	ENST00000053867	594	391	395	392	5	5.07892	9.49382e-08
GRN	ENST00000053867	594	494	500	494	7	13.6586	0.00137428
GRN	ENST00000053867	594	555	559	557	5	9.08131	0.0436269
GRSF1	ENST00000254799	481	28	34	28	7	5.19188	1.43914e-08
GRSF1	ENST00000254799	481	446	450	447	5	6.27097	9.082e-10
GSN	ENST00000373823	732	389	394	390	6	12.682	1
GSPT1	ENST00000434724	638	442	447	444	6	9.15328	0.0028065
GSTO1	ENST00000539281	214	78	82	80	5	14.9939	0.00871157
GSTO1	ENST00000539281	214	107	113	109	7	23.9226	0.00490228
GSTO1	ENST00000539281	214	140	144	142	5	17.4504	5.44361e-09
GSTP1	ENST00000398606	211	14	24	14	11	6.65819	1.23665e-09
GSTP1	ENST00000398606	211	35	40	35	6	13.6086	1.26594e-09
GSTP1	ENST00000398606	211	48	54	51	7	14.8008	2.69003e-08
GSTP1	ENST00000398606	211	74	80	77	7	5.88664	0.0107777
GSTP1	ENST00000398606	211	132	138	133	7	4.30553	2.70996e-10
GSTP1	ENST00000398606	211	153	161	156	9	11.1222	8.60408e-20
GSTP1	ENST00000398606	211	170	180	173	11	3.63164	1
GSTP1	ENST00000398606	211	193	204	194	12	13.419	0.217079
H1-0	ENST00000340857	195	35	39	35	5	6.33703	1.12087e-06
H1-0	ENST00000340857	195	69	84	76	16	7.28299	5.43651e-07
H1-0	ENST00000340857	195	113	118	114	6	6.208	1.64917e-10
H1-1	ENST00000244573	216	146	150	146	5	19.0452	8.29202e-05
H1-10	ENST00000333762	214	206	210	209	5	4.73135	5.40744e-10
H1-2	ENST00000343677	214	1	7	2	7	2.63481	6.42274e-22
H1-2	ENST00000343677	214	37	43	37	7	2.8147	3.27914e-08
H1-2	ENST00000343677	214	54	58	57	5	6.4986	2.47607e-05
H1-2	ENST00000343677	214	65	73	69	9	4.97603	2.39728e-12
H1-2	ENST00000343677	214	83	96	85	14	11.6876	0.452064
H1-2	ENST00000343677	214	109	118	112	10	4.21949	8.90838e-16
H1-2	ENST00000343677	214	123	127	125	5	7.3316	0.00126888
H1-2	ENST00000343677	214	135	141	137	7	4.90417	1.95677e-12
H1-2	ENST00000343677	214	180	186	180	7	4.63789	1.96498e-16
H1-2	ENST00000343677	214	193	203	193	11	6.08909	2.92132e-40
H1-4	ENST00000304218	220	9	14	12	6	3.1181	0.0321676
H1-4	ENST00000304218	220	45	50	48	6	3.55017	1.29604e-16
H1-4	ENST00000304218	220	66	77	71	12	3.0406	0.000307058
H1-4	ENST00000304218	220	81	103	83	23	11.0896	0.00804381
H1-4	ENST00000304218	220	112	129	120	18	11.8154	0.846304
H1-4	ENST00000304218	220	133	139	133	7	7.8098	1.02391e-20
H1-4	ENST00000304218	220	151	156	151	6	12.1229	4.55121e-19
H1-4	ENST00000304218	220	176	182	178	7	2.27098	2.86173e-12
H1-4	ENST00000304218	220	192	209	193	18	3.57554	1.91983e-43
H2AC11	ENST00000359193	131	4	23	14	20	8.71079	0.831493
H2AC11	ENST00000359193	131	42	55	43	14	7.00691	6.1913e-72
H2AC11	ENST00000359193	131	62	66	63	5	3.42514	0.291025
H2AC11	ENST00000359193	131	98	102	100	5	4.97028	8.27834e-11
H2AC11	ENST00000359193	131	107	115	108	9	10.6528	5.36454e-18
H2AC11	ENST00000359193	131	120	128	122	9	15.766	3.18593e-05
H2AC12	ENST00000377459	129	0	5	1	6	2.71302	1.91185e-13
H2AC12	ENST00000377459	129	20	25	20	6	2.82732	7.06567e-16
H2AC12	ENST00000377459	129	42	50	47	9	9.94139	4.81569e-10
H2AC12	ENST00000377459	129	122	128	125	7	6.35367	0.00449057
H2AC20	ENST00000331380	130	22	26	22	5	4.64079	1.98904e-12
H2AC20	ENST00000331380	130	47	51	49	5	4.87929	0.427344
H2AC20	ENST00000331380	130	102	109	104	8	1.96643	0.744658
H2AC21	ENST00000331128	131	16	20	17	5	3.08069	0.019735
H2AC21	ENST00000331128	131	98	102	101	5	5.46372	0.0486963
H2AC21	ENST00000331128	131	113	117	115	5	8.11185	1.92517e-18
H2AC4	ENST00000615868	131	97	109	100	13	15.7345	1.00651e-09
H2AC6	ENST00000602637	131	8	12	10	5	8.58848	0.0395
H2AC6	ENST00000602637	131	32	42	34	11	12.8696	1.21176e-19
H2AC7	ENST00000341023	131	97	102	100	6	7.39033	1.40076e-44
H2AX	ENST00000530167	144	34	39	36	6	6.71988	0.000124214
H2AX	ENST00000530167	144	51	56	51	6	52.2993	2.48239e-14
H2AX	ENST00000530167	144	124	128	124	5	3.38896	2.0062e-06
H2AZ1	ENST00000651623	128	32	43	32	12	6.10943	9.3547e-17
H2AZ1	ENST00000651623	128	88	93	89	6	14.8213	0.000915397
H2AZ2	ENST00000222690	115	53	62	54	10	16.4825	1
H2BC11	ENST00000607124	127	58	69	62	12	14.3724	3.09155e-50
H2BC11	ENST00000607124	127	106	114	108	9	6.90507	0.023268
H2BC14	ENST00000621112	127	85	94	88	10	8.46986	3.17664e-06
H2BC4	ENST00000314332	127	34	40	36	7	6.0082	0.613713
H2BC4	ENST00000314332	127	57	62	59	6	7.83629	0.055712
H2BC4	ENST00000314332	127	101	106	102	6	9.19464	3.82467e-20
H2BC7	ENST00000356530	127	24	30	24	7	12.6013	4.77339e-05
H2BC7	ENST00000356530	127	42	47	44	6	5.02079	0.142781
H2BC7	ENST00000356530	127	81	89	81	9	9.70992	6.15969e-13
H2BC7	ENST00000356530	127	102	107	102	6	8.04276	7.17555e-09
H3-3B	ENST00000254810	137	21	26	23	6	3.08521	1.26919e-05
H3-3B	ENST00000254810	137	100	110	100	11	8.10237	2.57691e-12
H3C1	ENST00000613854	137	18	23	20	6	4.00881	0.0879849
H3C1	ENST00000613854	137	69	79	74	11	17.3674	2.34429e-06
H3C1	ENST00000613854	137	99	104	100	6	3.98341	2.01097e-06
H3C1	ENST00000613854	137	121	131	123	11	24.54	0.0449033
H3C10	ENST00000369163	137	3	7	3	5	6.76549	0.00990413
H3C2	ENST00000621411	137	6	21	12	16	2.81394	0.787114
H3C2	ENST00000621411	137	27	32	29	6	5.94821	0.000186467
H3C2	ENST00000621411	137	44	49	48	6	2.51315	0.00079328
H3C2	ENST00000621411	137	57	63	57	7	2.25145	1.48916e-13
H3C2	ENST00000621411	137	71	80	71	10	2.68531	1.22692e-10
H3C2	ENST00000621411	137	96	100	99	5	5.22758	4.45021e-06
H3C2	ENST00000621411	137	128	134	128	7	5.29349	1.7333e-18
H3C4	ENST00000356476	137	22	36	25	15	4.3979	0.00818103
H3C4	ENST00000356476	137	60	64	62	5	3.41446	0.188413
H3C4	ENST00000356476	137	69	74	72	6	16.9859	0.000128019
H3C4	ENST00000356476	137	96	100	98	5	39.8534	0.0434237
H4-16	ENST00000539745	104	20	26	20	7	13.6034	8.24978e-12
H4-16	ENST00000539745	104	30	34	30	5	6.00706	9.9946e-09
H4-16	ENST00000539745	104	59	64	61	6	14.1649	0.00948796
H4-16	ENST00000539745	104	71	77	72	7	19.7177	4.55049e-05
H4C1	ENST00000617569	104	32	38	32	7	11.6852	0.00267551
H4C1	ENST00000617569	104	78	83	81	6	14.5287	0.000252511
H4C2	ENST00000377745	104	23	34	24	12	2.60581	5.08245e-14
H4C2	ENST00000377745	104	52	62	54	11	6.68181	0.00464662
H4C2	ENST00000377745	104	86	91	89	6	4.68997	0.00288634
H4C5	ENST00000615164	104	12	27	19	16	3.05249	6.71111e-06
H4C5	ENST00000615164	104	62	80	62	19	10.0114	9.93067e-13
HACD3	ENST00000261875	363	4	8	5	5	6.333	1
HACD3	ENST00000261875	363	200	205	200	6	10.7922	1.86763e-08
HACD3	ENST00000261875	363	298	305	300	8	11.9397	0.0675466
HADHA	ENST00000492433	793	392	400	392	9	5.81813	0.0236527
HADHA	ENST00000492433	793	466	472	467	7	5.45111	1
HADHA	ENST00000492433	793	519	527	519	9	22.6671	1.33398e-10
HADHB	ENST00000537713	460	5	12	6	8	10.8108	0.00123358
HADHB	ENST00000537713	460	304	309	306	6	11.0255	0.0462114
HAPLN1	ENST00000274341	355	35	39	36	5	4.39856	1
HAPLN1	ENST00000274341	355	152	159	154	8	10.738	1.78205e-09
HAPLN1	ENST00000274341	355	265	273	269	9	10.3324	0.000661477
HAPLN1	ENST00000274341	355	277	283	279	7	4.28531	0.00312138
HAPLN1	ENST00000274341	355	309	315	311	7	3.21954	0.224887
HAPLN1	ENST00000274341	355	327	337	329	11	5.9311	0.00117087
HAT1	ENST00000264108	420	135	141	136	7	3.82647	1
HAT1	ENST00000264108	420	162	169	162	8	13.6223	5.37396e-06
HCFC1	ENST00000310441	2036	1646	1654	1648	9	9.35502	1
HCFC1	ENST00000310441	2036	1970	1974	1973	5	17.8186	9.23742e-05
HDAC2	ENST00000519065	489	53	58	54	6	6.1006	0.519266
HDAC2	ENST00000519065	489	74	80	75	7	9.19368	0.111633
HDAC2	ENST00000519065	489	333	339	336	7	10.9549	0.00387822
HDGF	ENST00000357325	241	16	26	20	11	10.6549	0.163199
HDGF	ENST00000357325	241	191	196	192	6	9.57268	1
HDLBP	ENST00000391975	1269	1237	1243	1239	7	7.42144	1.22796e-05
HEATR1	ENST00000366582	2145	1037	1041	1039	5	9.95167	0.0060688
HEXA	ENST00000268097	530	25	30	26	6	6.55985	0.0948522
HEXA	ENST00000268097	530	36	40	37	5	4.03331	1
HGS	ENST00000676729	769	571	575	573	5	7.58907	1
HIF1A	ENST00000539097	851	303	307	303	5	4.3173	0.000418712
HIGD2A	ENST00000274787	107	6	13	8	8	9.38935	1
HINT1	ENST00000506908	79	55	67	55	13	17.0513	4.08748e-13
HLA-B	ENST00000412585	363	253	259	255	7	4.30884	0.831214
HLA-B	ENST00000412585	363	271	276	273	6	14.3523	0.0306476
HLA-C	ENST00000383329	373	321	325	321	5	6.95689	2.66689e-06
HMCES	ENST00000383463	355	69	75	72	7	19.5548	0.000471673
HMGA1	ENST00000447654	108	97	101	98	5	2.84179	2.94696e-19
HMGB2	ENST00000296503	210	67	72	69	6	4.56843	1
HMGCS1	ENST00000325110	521	14	18	14	5	38.7173	3.19255e-10
HMGCS1	ENST00000325110	521	102	106	102	5	6.98453	3.81924e-05
HMGCS1	ENST00000325110	521	386	392	387	7	18.0553	5.6495e-05
HMGCS1	ENST00000325110	521	401	406	402	6	6.97691	3.26395e-06
HMGCS1	ENST00000325110	521	433	437	434	5	14.3884	8.59381e-07
HMGCS1	ENST00000325110	521	468	474	471	7	5.74173	1.38654e-07
HMGCS1	ENST00000325110	521	501	507	503	7	6.31465	2.79252e-05
HNRNPA2B1	ENST00000677839	342	39	72	50	34	5.13634	0.0715142
HNRNPA2B1	ENST00000677839	342	77	88	77	12	6.68786	3.8259e-07
HNRNPA2B1	ENST00000677839	342	92	103	99	12	7.63338	0.00723703
HNRNPA2B1	ENST00000677839	342	136	147	140	12	6.22227	0.61719
HNRNPA2B1	ENST00000677839	342	168	172	169	5	3.05108	6.89821e-13
HNRNPA2B1	ENST00000677839	342	208	215	213	8	15.8791	0.00248243
HNRNPAB	ENST00000504898	333	8	12	10	5	6.17722	6.92566e-10
HNRNPAB	ENST00000504898	333	122	135	126	14	27.8637	0.0546407
HNRNPAB	ENST00000504898	333	154	160	154	7	3.69785	1.06541e-05
HNRNPAB	ENST00000504898	333	186	192	190	7	6.37832	0.00251711
HNRNPAB	ENST00000504898	333	229	236	230	8	13.1518	1
HNRNPAB	ENST00000504898	333	286	292	287	7	8.15275	0.000460085
HNRNPAB	ENST00000504898	333	305	310	307	6	3.94158	0.0444619
HNRNPAB	ENST00000504898	333	323	329	323	7	5.47961	3.31607e-14
HNRNPD	ENST00000313899	356	64	75	66	12	37.8581	3.66434e-06
HNRNPD	ENST00000313899	356	82	88	82	7	12.9991	2.07012e-29
HNRNPD	ENST00000313899	356	100	113	105	14	17.3415	7.74342e-07
HNRNPD	ENST00000313899	356	119	129	123	11	5.62653	0.00139713
HNRNPD	ENST00000313899	356	218	223	220	6	10.0174	7.48705e-07
HNRNPDL	ENST00000295470	421	107	113	109	7	4.925	6.69152e-06
HNRNPDL	ENST00000295470	421	179	184	179	6	4.23828	4.95851e-11
HNRNPDL	ENST00000295470	421	236	241	238	6	5.37219	1.10022e-14
HNRNPDL	ENST00000295470	421	278	283	278	6	8.98997	1.07234e-05
HNRNPF	ENST00000443950	416	11	17	12	7	9.62818	0.0359584
HNRNPF	ENST00000443950	416	34	39	34	6	3.44703	2.7496e-06
HNRNPF	ENST00000443950	416	49	53	49	5	3.77948	0.0161989
HNRNPF	ENST00000443950	416	66	72	66	7	8.25047	0.00104579
HNRNPF	ENST00000443950	416	86	90	87	5	7.56198	0.00164846
HNRNPF	ENST00000443950	416	118	124	119	7	10.7675	0.892777
HNRNPF	ENST00000443950	416	131	135	131	5	6.29243	8.12355e-09
HNRNPF	ENST00000443950	416	142	147	142	6	8.9557	1.65196e-07
HNRNPF	ENST00000443950	416	228	232	228	5	5.98879	9.95714e-12
HNRNPF	ENST00000443950	416	251	255	253	5	9.61027	0.00105052
HNRNPF	ENST00000443950	416	391	397	393	7	4.3666	0.00862942
HNRNPH1	ENST00000356731	450	35	44	36	10	16.9957	0.862046
HNRNPH1	ENST00000356731	450	77	81	77	5	4.34704	7.63026e-07
HNRNPH1	ENST00000356731	450	193	198	194	6	9.14256	0.333872
HNRNPH1	ENST00000356731	450	288	293	289	6	16.9957	1
HNRNPH1	ENST00000356731	450	305	311	306	7	25.4046	1
HNRNPH2	ENST00000316594	450	114	122	116	9	7.36663	2.16298e-07
HNRNPH2	ENST00000316594	450	158	166	159	9	17.8195	0.000238099
HNRNPH3	ENST00000265866	347	5	13	7	9	20.0529	1.66017e-19
HNRNPH3	ENST00000265866	347	191	195	191	5	8.06696	2.38563e-07
HNRNPK	ENST00000376281	465	83	87	85	5	1.89188	0.00133003
HNRNPK	ENST00000376281	465	185	190	188	6	4.62801	0.90464
HNRNPK	ENST00000376281	465	455	459	455	5	10.9315	5.6311e-05
HNRNPL	ENST00000221419	590	58	64	58	7	6.59171	3.99799e-07
HNRNPL	ENST00000221419	590	327	332	328	6	14.2438	2.8931e-06
HNRNPM	ENST00000348943	692	63	68	65	6	20.6041	1.80027e-05
HNRNPM	ENST00000348943	692	123	128	125	6	10.9902	0.00140246
HNRNPM	ENST00000348943	692	385	391	385	7	4.33518	6.29347e-08
HNRNPM	ENST00000348943	692	433	437	434	5	8.47539	2.77302e-05
HNRNPM	ENST00000348943	692	506	513	506	8	9.29229	1.00759e-07
HNRNPR	ENST00000302271	634	197	202	200	6	8.62963	0.372037
HNRNPR	ENST00000302271	634	251	256	253	6	10.513	4.9007e-07
HNRNPR	ENST00000302271	634	407	411	407	5	6.74657	0.00805635
HNRNPR	ENST00000302271	634	545	549	547	5	11.2673	0.000544331
HNRNPR	ENST00000302271	634	574	579	576	6	17.2598	0.0244643
HNRNPU	ENST00000640218	826	249	254	249	6	2.93394	1.67871e-06
HNRNPU	ENST00000640218	826	281	289	286	9	8.17453	0.0856968
HNRNPU	ENST00000640218	826	316	320	316	5	7.4366	2.78325e-08
HNRNPU	ENST00000640218	826	326	330	327	5	5.47136	7.02247e-06
HNRNPU	ENST00000640218	826	373	379	374	7	27.9135	1
HNRNPU	ENST00000640218	826	396	402	398	7	4.2431	0.164486
HNRNPU	ENST00000640218	826	476	480	478	5	2.2843	0.0716994
HNRNPU	ENST00000640218	826	630	635	631	6	7.57508	0.438632
HNRNPU	ENST00000640218	826	649	654	651	6	2.06286	0.0444951
HNRNPU	ENST00000640218	826	660	666	660	7	3.12895	1.13937e-07
HNRNPU	ENST00000640218	826	672	677	673	6	5.9294	0.000218763
HNRNPU	ENST00000640218	826	683	696	687	14	14.3244	2.34647e-07
HNRNPU	ENST00000640218	826	781	786	782	6	5.57454	2.45363e-14
HNRNPUL1	ENST00000392006	857	0	4	0	5	17.9614	1.81704e-08
HNRNPUL1	ENST00000392006	857	101	108	104	8	10.445	0.000167725
HNRNPUL1	ENST00000392006	857	118	122	119	5	17.5844	2.94721e-08
HNRNPUL1	ENST00000392006	857	302	307	302	6	5.39993	5.65682e-08
HNRNPUL1	ENST00000392006	857	490	496	492	7	19.3937	0.0161456
HNRNPUL1	ENST00000392006	857	733	737	734	5	7.44893	0.762619
HNRNPUL1	ENST00000392006	857	815	822	817	8	14.9044	1.08151e-07
HPS4	ENST00000398145	709	189	193	189	5	5.70683	4.63091e-08
HSP90AA1	ENST00000334701	855	463	470	465	8	14.8574	0.338342
HSP90AA1	ENST00000334701	855	847	852	849	6	4.93345	0.0345204
HSP90AB1	ENST00000371554	725	40	44	43	5	11.5298	3.10251e-13
HSP90AB1	ENST00000371554	725	128	134	129	7	8.63282	4.73923e-05
HSP90AB1	ENST00000371554	725	164	172	164	9	2.67866	1.54648e-19
HSP90AB1	ENST00000371554	725	214	225	219	12	40.0932	0.000417611
HSP90AB1	ENST00000371554	725	300	308	301	9	3.62276	6.32955e-05
HSP90AB1	ENST00000371554	725	328	337	328	10	6.74923	2.63403e-15
HSP90AB1	ENST00000371554	725	351	357	351	7	3.72124	5.8681e-06
HSP90AB1	ENST00000371554	725	582	587	582	6	6.37308	3.58956e-20
HSP90AB1	ENST00000371554	725	624	637	631	14	6.29861	0.000654106
HSP90AB1	ENST00000371554	725	708	712	709	5	2.60739	0.172016
HSP90B1	ENST00000550595	797	105	109	106	5	4.05419	7.0924e-13
HSP90B1	ENST00000550595	797	114	119	114	6	3.30111	4.71085e-05
HSP90B1	ENST00000550595	797	145	149	149	5	2.75303	0.000725606
HSP90B1	ENST00000550595	797	226	231	226	6	9.47964	3.38975e-15
HSP90B1	ENST00000550595	797	324	332	325	9	10.6847	0.00256495
HSP90B1	ENST00000550595	797	347	354	350	8	10.4939	0.0663654
HSP90B1	ENST00000550595	797	621	625	624	5	15.4352	0.000305506
HSP90B1	ENST00000550595	797	640	649	640	10	11.2466	6.20777e-19
HSP90B1	ENST00000550595	797	686	691	688	6	9.45538	0.0497397
HSP90B1	ENST00000550595	797	764	769	765	6	20.9879	0.000505099
HSPA13	ENST00000285667	472	2	6	2	5	24.3784	5.03891e-06
HSPA13	ENST00000285667	472	12	19	12	8	13.3233	1.1711e-15
HSPA13	ENST00000285667	472	88	93	88	6	6.70384	1.92628e-06
HSPA4	ENST00000304858	841	12	18	12	7	16.3326	0.000297208
HSPA4	ENST00000304858	841	30	34	30	5	13.8997	1.87224e-06
HSPA4	ENST00000304858	841	182	186	183	5	14.3098	0.000519166
HSPA4	ENST00000304858	841	365	373	366	9	39.2983	0.000244094
HSPA4	ENST00000304858	841	442	447	444	6	3.60266	0.471842
HSPA4	ENST00000304858	841	825	836	830	12	25.4108	1.47105e-05
HSPA5	ENST00000324460	655	72	77	73	6	7.85981	0.0698676
HSPA5	ENST00000324460	655	109	118	113	10	9.09319	2.42869e-13
HSPA5	ENST00000324460	655	179	188	183	10	8.05026	0.527891
HSPA5	ENST00000324460	655	248	254	251	7	9.80392	0.00933704
HSPA5	ENST00000324460	655	291	298	292	8	26.2826	7.72718e-14
HSPA5	ENST00000324460	655	379	385	381	7	3.7794	0.00276274
HSPA5	ENST00000324460	655	451	458	454	8	5.94589	0.0326336
HSPA5	ENST00000324460	655	522	526	522	5	3.63616	0.0155557
HSPA8	ENST00000532636	647	296	301	296	6	67.3856	1.9986e-39
HSPA8	ENST00000532636	647	446	450	447	5	16.5555	4.4501e-12
HSPA9	ENST00000677066	611	73	78	73	6	2.65586	0.0135309
HSPA9	ENST00000677066	611	130	136	130	7	6.06286	2.38275e-13
HSPB1	ENST00000675538	175	8	15	8	8	6.69053	3.45089e-06
HSPB1	ENST00000675538	175	38	45	39	8	4.25299	1.35553e-17
HSPB1	ENST00000675538	175	59	69	60	11	46.7929	0.000235494
HSPB1	ENST00000675538	175	73	77	75	5	9.12588	0.0140744
HSPB1	ENST00000675538	175	95	106	100	12	3.96023	0.000413701
HSPB1	ENST00000675538	175	149	153	150	5	4.87312	0.303721
HSPB1	ENST00000675538	175	162	168	165	7	3.12162	0.627834
HSPD1	ENST00000418022	574	106	110	106	5	14.8461	4.93772e-13
HSPD1	ENST00000418022	574	395	403	399	9	17.657	2.38552e-05
HSPG2	ENST00000374695	4392	806	812	806	7	5.95327	0.0157934
HSPG2	ENST00000374695	4392	1572	1577	1573	6	7.06079	2.6189e-05
HSPG2	ENST00000374695	4392	1961	1965	1963	5	29.1358	1
HSPG2	ENST00000374695	4392	2011	2017	2012	7	35.7699	0.000176254
HSPG2	ENST00000374695	4392	3244	3250	3246	7	13.8951	0.0275027
HSPG2	ENST00000374695	4392	4007	4013	4010	7	6.45293	0.0345547
HSPH1	ENST00000320027	859	73	77	73	5	3.93661	0.00249726
HSPH1	ENST00000320027	859	483	492	485	10	13.2742	1
HYOU1	ENST00000617285	1000	27	31	28	5	12.3628	1.45689e-10
HYOU1	ENST00000617285	1000	186	190	188	5	7.00513	0.000387121
HYOU1	ENST00000617285	1000	823	828	825	6	3.81728	0.0121326
IARS1	ENST00000375643	1263	379	383	379	5	13.4044	2.6877e-06
IARS1	ENST00000375643	1263	684	692	686	9	14.3438	0.0358783
IARS1	ENST00000375643	1263	719	725	719	7	6.85742	3.00189e-05
ID3	ENST00000374561	120	0	4	2	5	3.38087	0.187252
ID3	ENST00000374561	120	84	88	85	5	22.5786	0.0189122
IGF2BP2	ENST00000382199	600	12	18	15	7	9.34181	1.439e-07
IGF2R	ENST00000356956	2492	1717	1721	1719	5	14.2825	1
IGFBP7	ENST00000295666	283	54	59	54	6	5.61284	1.86911e-05
IGFBP7	ENST00000295666	283	181	186	181	6	13.3023	3.81179e-06
IGFBP7	ENST00000295666	283	200	204	202	5	9.46699	0.27815
IGFBP7	ENST00000295666	283	227	233	228	7	8.82258	1.86911e-05
IL18	ENST00000280357	194	98	105	101	8	10.4437	1
IL18	ENST00000280357	194	138	150	144	13	19.2614	6.40922e-07
IL18	ENST00000280357	194	158	164	159	7	9.62868	1.58804e-06
IL32	ENST00000526464	189	0	4	0	5	4.70491	3.98002e-18
IL32	ENST00000526464	189	42	46	44	5	26.483	1.13562e-10
ILF2	ENST00000615950	353	88	93	89	6	4.45203	0.000163779
ILF2	ENST00000615950	353	187	192	187	6	34.7014	4.2858e-09
ILF2	ENST00000615950	353	217	221	218	5	15.8757	0.308715
ILF2	ENST00000615950	353	243	248	245	6	6.35984	0.000662681
ILF3	ENST00000449870	899	19	23	19	5	5.26148	6.22665e-05
ILF3	ENST00000449870	899	209	219	209	11	11.2669	3.85521e-05
ILF3	ENST00000449870	899	323	329	324	7	9.74747	0.0150731
ILF3	ENST00000449870	899	445	451	446	7	5.63122	0.0187912
ILK	ENST00000396751	453	238	242	239	5	9.8959	1
ILK	ENST00000396751	453	281	295	287	15	5.94036	0.321592
IMP4	ENST00000259239	292	83	88	85	6	15.5941	1
IMPDH2	ENST00000429182	539	59	63	59	5	4.80846	1.26083e-06
IMPDH2	ENST00000429182	539	81	88	85	8	30.1597	0.987975
IMPDH2	ENST00000429182	539	235	241	238	7	7.66185	1
IMPDH2	ENST00000429182	539	308	314	310	7	4.56603	2.04382e-05
IMPDH2	ENST00000429182	539	324	328	325	5	5.88387	0.00124629
INHBA	ENST00000242208	427	1	5	1	5	11.1653	1.84402e-07
[truncated: 2,018 more rows]
