# Supplementary material for: Single-molecule dynamics of the TRiC chaperonin system in vivo
Source: Nature. 2026 Feb 4;652(8109):481–9. doi: 10.1038/s41586-025-10073-3 (PMC13061604; doi:10.1038/s41586-025-10073-3)
Supplement: Supplementary file 15 — Source Data Figs. 1–4 and Source Data Extended Data Figs. 1–8 [file 41586_2025_10073_MOESM15_ESM.xlsx]

## Sheet:  Fig.1d and Ext Data Fig.1o,p
Fig.1d and Ext Data Fig.1n,o
Condition	TRiC-Ribo	TRiC-Ribo-Puro	TRiC-Ribo-PFD-KD	PFD-Ribo	PFD-Ribo-Puro
n cells	26	26	26	20	23
	lifetime (s)
	23.75	1.1	4.75	8.25	1.4
	12	0.85	1.95	4.65	1.15
	8.95	0.7	1.65	4	1.05
	8.3	0.65	1.55	3.65	0.95
	5.3	0.65	1.45	3.4	0.85
	3.4	0.65	1.3	3.2	0.75
	3	0.6	1.2	2.65	0.7
	3	0.6	1.2	2.6	0.65
	2.8	0.6	0.95	2.55	0.65
	2.65	0.55	0.95	2.55	0.6
	2.05	0.55	0.95	2.3	0.6
	1.8	0.55	0.95	2.2	0.6
	1.7	0.5	0.95	2.2	0.6
	1.7	0.5	0.85	2.15	0.55
	1.55	0.5	0.85	2.1	0.55
	1.55	0.5	0.85	2.1	0.55
	1.55		0.85	2.05	0.55
	1.4		0.8	2	0.55
	1.4		0.8	1.85	0.5
	1.4		0.8	1.85	0.5
	1.35		0.8	1.75	0.5
	1.3		0.75	1.7	0.5
	1.3		0.75	1.6	0.5
	1.25		0.75	1.55
	1.25		0.75	1.55
	1.2		0.7	1.5
	1.2		0.65	1.45
	1.2		0.6	1.45
	1.15		0.6	1.4
	1.15		0.6	1.35
	1.15		0.6	1.3
	1.15		0.55	1.3
	1.1		0.55	1.3
	1.05		0.55	1.25
	1.05		0.55	1.2
	1.05		0.55	1.2
	1		0.55	1.15
	1		0.55	1.15
	1		0.5	1.1
	1		0.5	1.1
	1		0.5	1.1
	1		0.5	1.1
	0.95		0.5	1.05
	0.95		0.5	1.05
	0.95		0.5	1.05
	0.95		0.65	1.05
	0.9		0.55	1.05
	0.9		0.65	1.05
	0.9		0.75	1.05
	0.9		1.75	1
	0.9		0.7	1
	0.9		0.7	1
	0.9		0.6	1
	0.9		0	1
	0.85		0.55	1
	0.85		0.5	1
	0.85		0.5	1
	0.85		0	1
	0.85		0.7	1
	0.85		0.5	0.95
	0.85		0.95	0.95
	0.85		0.5	0.95
	0.85		0.5	0.95
	0.85		0.5	0.95
	0.85			0.95
	0.85			0.95
	0.85			0.95
	0.8			0.9
	0.8			0.9
	0.8			0.9
	0.8			0.9
	0.8			0.9
	0.8			0.9
	0.8			0.9
	0.8			0.85
	0.8			0.85
	0.8			0.85
	0.8			0.85
	0.75			0.85
	0.75			0.85
	0.75			0.8
	0.75			0.8
	0.75			0.8
	0.75			0.8
	0.75			0.8
	0.75			0.8
	0.75			0.8
	0.75			0.8
	0.75			0.8
	0.75			0.8
	0.7			0.75
	0.7			0.75
	0.7			0.75
	0.7			0.75
	0.7			0.75
	0.7			0.75
	0.7			0.75
	0.7			0.75
	0.7			0.75
	0.7			0.75
	0.7			0.75
	0.7			0.75
	0.7			0.75
	0.7			0.7
	0.7			0.7
	0.7			0.7
	0.7			0.7
	0.7			0.7
	0.65			0.7
	0.65			0.7
	0.65			0.7
	0.65			0.7
	0.65			0.7
	0.65			0.7
	0.65			0.7
	0.65			0.7
	0.65			0.7
	0.65			0.7
	0.65			0.7
	0.65			0.7
	0.65			0.7
	0.65			0.7
	0.6			0.7
	0.6			0.7
	0.6			0.7
	0.6			0.7
	0.6			0.7
	0.6			0.7
	0.6			0.7
	0.55			0.65
	0.55			0.65
	0.55			0.65
	0.55			0.65
	0.55			0.65
	0.55			0.65
	0.55			0.65
	0.55			0.65
	0.55			0.65
	0.55			0.65
	0.55			0.65
	0.55			0.65
	0.55			0.65
	0.55			0.65
	0.55			0.65
	0.55			0.65
	0.55			0.65
	0.55			0.6
	0.55			0.6
	0.55			0.6
	0.55			0.6
	0.55			0.6
	0.55			0.6
	0.55			0.6
	0.55			0.6
	0.55			0.6
	0.55			0.6
	0.55			0.6
	0.55			0.6
	0.5			0.6
	0.5			0.6
	0.5			0.6
	0.5			0.6
	0.5			0.55
	0.5			0.55
	0.5			0.55
	0.5			0.55
	0.5			0.55
	0.5			0.55
	0.5			0.55
	0.5			0.55
	0.5			0.55
	0.5			0.55
	0.5			0.55
	0.5			0.55
	0.5			0.55
	0.5			0.55
	0.5			0.55
	0.5			0.55
	0.5			0.55
	0.5			0.55
	0.5			0.55
	0.5			0.55
	0.5			0.55
	0.5			0.55
	0.5			0.55
	0.5			0.55
	0.5			0.55
	0.5			0.55
	0.5			0.5
	0.5			0.5
	0.5			0.5
	0.5			0.5
	0.5			0.5
	0.5			0.5
	0.5			0.5
	0.5			0.5
	0.5			0.5
	0.5			0.5
	0.5			0.5
	0.5			0.5
	0.5			0.5
	0.5			0.5
	0.5			0.5
	0.5			0.5
	0.5			0.5
	0.5			0.5
	0.5			0.5
	0.5			0.5
	0.5			0.5
				0.5
				0.5
				0.5
				0.5
				0.5
				0.5
				0.5
				0.5
				0.5
				0.5
				0.5
				0.5
				0.5
				0.5
				0.5
				0.5
				0.5
				0.5
				0.5
				0.5
				0.5
				0.5

## Sheet: Fig.1e
Fig.1e
Condition	TRiC-Ribo	TRiC-Ribo-Puro	TRiC-Ribo-PFD-KD	PFD-Ribo	PFD-Ribo-Puro
n cells	26	26	26	20	23
	Interaction events per cell
	5	1	4	11	1
	14	0	2	5	0
	2	0	2	9	0
	4	0	0	13	0
	14	0	2	29	0
	5	0	4	10	2
	7	2	6	11	0
	13	0	1	4	4
	12	0	2	8	5
	18	0	2	4	2
	5	1	2	16	0
	12	0	0	11	3
	8	0	3	6	1
	24	0	0	12	1
	16	0	2	24	1
	6	3	0	18	0
	9	1	2	20	1
	4	1	9	3	0
	1	0	2	8	1
	14	1	2	11	2
	5	2	2		0
	2	1	5		0
	3	0	4		0
	0	0	3
	3	1	1
	3	2	0

## Sheet: Fig.1g and Ext Data Fig4.g,h
Fig.1g and Ext Data Fig.4g,h
Condition	TRiC-Actin-mRNA-FL	TRiC-Actin-mRNA-FL-Puro	TRiC-Actin-mRNA-20AA	TRiC-Actin-mRNA-FL-PFD-KD		Condition	TRiC-Actin-mRNA-FL	TRiC-Actin-mRNA-FL-Puro	TRiC-Actin-mRNA-20AA	TRiC-Actin-mRNA-FL-PFD-KD
n cells	38	40	42	45		n cells	38	40	42	45
	lifetime (s)						Interaction events per cell
	15.55	0.5	1.35	5.9			27	0	0	1
	11.1	1.15	1.3	3.7			11	1	0	0
	4.7	0.8	1.15	2.1			2	0	1	1
	3.45	0.8	1.15	1.85			2	0	0	1
	3.2	0.7	1.1	1.55			2	0	0	0
	3.05	0.7	1.1	1.05			5	0	0	1
	3.05	0.6	1.1	1			2	0	0	6
	2.9	0.55	1.05	0.95			8	0	0	1
	2.65	0.55	0.95	0.95			2	0	0	0
	2.6	0.55	0.9	0.95			3	0	3	0
	2.35	0.5	0.75	0.9			0	0	0	2
	2.25	0.5	0.65	0.9			5	0	0	0
	2.15	0.5	0.65	0.9			0	0	1	0
	2	0.5	0.65	0.85			4	4	1	0
	1.95	0.5	0.55	0.8			0	3	0	1
	1.95	0.5	0.55	0.75			5	2	0	0
	1.95	0.5	0.55	0.75			0	2	0	1
	1.65	0.5	0.55	0.75			1	1	0	2
	1.65		0.55	0.75			5	1	0	0
	1.6		0.5	0.7			0	1	0	1
	1.5		0.5	0.7			2	1	0	0
	1.5		0.5	0.7			2	1	0	0
	1.45		0.5	0.7			1	1	0	1
	1.45		0.5	0.65			7	0	0	2
	1.4		0.5	0.65			0	0	0	0
	1.35			0.6			0	0	1	0
	1.35			0.6			1	0	2	0
	1.35			0.6			1	0	1	0
	1.35			0.6			2	0	1	0
	1.35			0.6			10	0	0	1
	1.25			0.6			10	0	0	2
	1.25			0.6			13	0	0	2
	1.25			0.6			0	0	0	2
	1.25			0.55			0	0	0	3
	1.25			0.55			7	0	0	2
	1.25			0.55			7	0	4	1
	1.2			0.55			0	0	1	3
	1.2			0.55			2	0	1	1
	1.2			0.55				0	1	2
	1.2			0.55				0	0	2
	1.1			0.55					6	3
	1.1			0.5					1	5
	1.1			0.5						2
	1.1			0.5						0
	1.05			0.5						0
	1.05			0.5
	1.05			0.5
	1.05			0.5
	1.05			0.5
	1			0.5
	1			0.5
	1			0.5
	0.95			0.5
	0.95
	0.95
	0.95
	0.95
	0.9
	0.9
	0.9
	0.9
	0.85
	0.85
	0.85
	0.8
	0.8
	0.8
	0.75
	0.75
	0.75
	0.75
	0.75
	0.7
	0.7
	0.7
	0.7
	0.7
	0.65
	0.65
	0.6
	0.6
	0.6
	0.6
	0.6
	0.6
	0.6
	0.55
	0.55
	0.55
	0.55
	0.55
	0.55
	0.55
	0.55
	0.55
	0.55
	0.55
	0.55
	0.55
	0.55
	0.55
	0.55
	0.55
	0.55
	0.55
	0.55
	0.55
	0.5
	0.5
	0.5
	0.5
	0.5
	0.5
	0.5
	0.5
	0.5
	0.5
	0.5
	0.5
	0.5
	0.5
	0.5
	0.5
	0.5
	0.5
	0.5
	0.5
	0.5
	0.5
	0.5
	0.5
	0.5
	0.5

## Sheet: Fig.1j and Ext Data Fig.5c,d
Fig.1j and Ext Data Fig.5c,d
Condition	PFD-Actin-mRNA-101	PFD-Actin-mRNA-305	PFD-Actin-mRNA-368	PFD-Actin-mRNA-FL		Condition	PFD-Actin-mRNA-101	PFD-Actin-mRNA-305	PFD-Actin-mRNA-368	PFD-Actin-mRNA-FL
n cells	29	30	33	38		n cells	29	30	33	38
	lifetime (s)						Interaction events per cell
	3.95	9.65	18.85	22.8			1	1	38	4
	3	9.1	15.3	22.8			1	17	13	6
	2.85	7.45	14.95	17.4			0	27	9	7
	2.8	7.25	11.4	16.9			1	10	19	7
	2.8	5.65	11.1	16.1			0	2	7	11
	2.75	3.5	9.85	15.7			12	1	15	29
	2.4	3.35	9.75	15.25			4	3	12	6
	2.15	2.9	9.7	14.75			3	11	7	35
	1.95	2.5	9.15	12.15			2	10	11	3
	1.95	2.3	8.6	11.25			1	1	13	10
	1.8	2.05	7.1	10.95			1	3	7	2
	1.7	2.05	6.75	10.5			0	8	1	11
	1.65	2	6.55	10.45			4	2	3	19
	1.55	1.8	6.15	10.25			8	32	8	2
	1.55	1.65	6.1	10.15			0	6	1	2
	1.3	1.55	5.85	9.7			3	20	4	9
	1.25	1.5	5.45	8.75			4	10	3	3
	1.2	1.5	5.4	8.25			1	8	5	19
	1.2	1.4	5.35	7.85			4	6	4	1
	1.15	1.4	5.25	7.75			1	2	8	17
	1.1	1.25	5	7.55			5	3	18	12
	1.05	1.2	4.45	7.4			2	4	6	27
	1.05	1.15	4.25	7.2			2	18	5	8
	1.05	1.1	3.9	7.2			3	17	12	2
	1	1.05	3.6	7			0	5	4	2
	1	1.05	3.55	6.9			1	6	1	1
	0.95	1.05	3.55	6.65			1	8	12	2
	0.9	1	3.15	6.35			0	3	7	8
	0.9	1	3.1	5.9			0	3	5	11
	0.9	0.95	2.95	5.9				3	6	3
	0.9	0.9	2.8	5.75					4	4
	0.8	0.85	2.8	5.7					8	24
	0.75	0.85	2.75	5.65					2	6
	0.75	0.85	2.7	5.5						2
	0.75	0.85	2.55	5.3						12
	0.7	0.8	2.55	5.3						8
	0.7	0.8	2.5	5.25						3
	0.7	0.8	2.35	5.15						1
	0.7	0.8	2.35	5.05
	0.65	0.8	2.3	5.05
	0.65	0.75	2.2	4.95
	0.65	0.75	2.15	4.9
	0.6	0.75	2	4.75
	0.6	0.75	1.95	4.65
	0.6	0.7	1.95	4.45
	0.6	0.7	1.95	4.45
	0.6	0.7	1.9	4.4
	0.6	0.7	1.85	4.3
	0.6	0.7	1.8	4.25
	0.55	0.7	1.75	4.15
	0.55	0.65	1.75	4.05
	0.55	0.65	1.7	4
	0.55	0.65	1.7	3.95
	0.55	0.65	1.7	3.9
	0.55	0.65	1.7	3.85
	0.55	0.6	1.7	3.6
	0.5	0.6	1.65	3.45
	0.5	0.55	1.65	3.35
	0.5	0.55	1.65	3.35
	0.5	0.55	1.6	3.2
	0.5	0.55	1.55	3.2
	0.5	0.55	1.5	3.05
	0.5	0.55	1.5	3.05
	0.5	0.55	1.45	2.95
	0.5	0.55	1.45	2.8
		0.55	1.45	2.75
		0.55	1.45	2.75
		0.55	1.45	2.7
		0.55	1.4	2.7
		0.5	1.4	2.55
		0.5	1.35	2.5
		0.5	1.35	2.3
		0.5	1.3	2.25
		0.5	1.3	2.2
		0.5	1.3	2.2
		0.5	1.25	2.15
		0.5	1.25	2.15
		0.5	1.25	2.15
		16.95	1.25	2.15
		8.55	1.2	2.1
		4.8	1.2	2.1
		4.7	1.2	2.1
		4.45	1.15	2.05
		4.2	1.15	2.05
		3.6	1.15	2.05
		3.4	1.15	2
		3.3	1.1	1.95
		2.85	1.1	1.8
		2.5	1.1	1.75
		2.4	1.05	1.7
		2.2	1.05	1.7
		2.15	1.05	1.7
		1.7	1.05	1.7
		1.5	1	1.65
		1.45	1	1.6
		1.4	1	1.6
		1.4	1	1.55
		1.35	1	1.55
		1.35	1	1.55
		1.3	1	1.55
		1.3	1	1.55
		1.3	0.95	1.5
		1.25	0.95	1.5
		1.25	0.95	1.45
		1.25	0.95	1.45
		1.25	0.95	1.45
		1.2	0.95	1.45
		1.2	0.95	1.4
		1.1	0.9	1.4
		1.1	0.9	1.4
		1.05	0.9	1.35
		1.05	0.9	1.35
		1.05	0.85	1.3
		1.05	0.85	1.3
		1	0.85	1.3
		1	0.85	1.25
		0.95	0.85	1.25
		0.95	0.85	1.25
		0.95	0.85	1.25
		0.95	0.85	1.25
		0.95	0.85	1.2
		0.9	0.85	1.2
		0.9	0.85	1.2
		0.9	0.85	1.2
		0.85	0.8	1.15
		0.85	0.8	1.15
		0.85	0.8	1.15
		0.85	0.8	1.15
		0.85	0.8	1.15
		0.85	0.75	1.1
		0.85	0.75	1.1
		0.85	0.75	1.1
		0.8	0.75	1.05
		0.8	0.75	1.05
		0.8	0.75	1.05
		0.8	0.75	1.05
		0.8	0.75	1.05
		0.75	0.75	1.05
		0.75	0.75	1.05
		0.75	0.75	1.05
		0.75	0.75	1
		0.75	0.7	1
		0.75	0.7	1
		0.7	0.7	1
		0.7	0.7	0.95
		0.7	0.7	0.95
		0.7	0.7	0.95
		0.7	0.7	0.95
		0.7	0.7	0.95
		0.7	0.7	0.95
		0.7	0.7	0.95
		0.7	0.7	0.95
		0.7	0.7	0.95
		0.7	0.7	0.95
		0.7	0.7	0.9
		0.7	0.7	0.9
		0.7	0.7	0.9
		0.7	0.7	0.9
		0.7	0.65	0.85
		0.65	0.65	0.85
		0.65	0.65	0.85
		0.65	0.65	0.85
		0.65	0.65	0.85
		0.65	0.65	0.85
		0.65	0.65	0.85
		0.65	0.65	0.85
		0.65	0.65	0.85
		0.65	0.65	0.85
		0.65	0.65	0.85
		0.6	0.65	0.85
		0.6	0.65	0.85
		0.6	0.65	0.8
		0.6	0.65	0.8
		0.6	0.65	0.8
		0.6	0.65	0.8
		0.6	0.65	0.8
		0.6	0.65	0.8
		0.6	0.65	0.8
		0.6	0.65	0.8
		0.6	0.6	0.8
		0.6	0.6	0.8
		0.6	0.6	0.8
		0.6	0.6	0.8
		0.6	0.6	0.8
		0.6	0.6	0.8
		0.6	0.6	0.8
		0.6	0.6	0.8
		0.6	0.6	0.75
		0.55	0.6	0.75
		0.55	0.6	0.75
		0.55	0.6	0.75
		0.55	0.6	0.75
		0.55	0.6	0.75
		0.55	0.6	0.75
		0.55	0.6	0.75
		0.55	0.6	0.75
		0.55	0.6	0.75
		0.55	0.6	0.7
		0.55	0.6	0.7
		0.55	0.6	0.7
		0.55	0.6	0.7
		0.55	0.6	0.7
		0.55	0.55	0.7
		0.55	0.55	0.7
		0.55	0.55	0.7
		0.55	0.55	0.7
		0.55	0.55	0.7
		0.55	0.55	0.7
		0.55	0.55	0.65
		0.55	0.55	0.65
		0.55	0.55	0.65
		0.55	0.55	0.65
		0.55	0.55	0.65
		0.55	0.55	0.65
		0.55	0.55	0.65
		0.55	0.55	0.65
		0.55	0.55	0.65
		0.55	0.55	0.65
		0.55	0.55	0.65
		0.5	0.55	0.65
		0.5	0.55	0.65
		0.5	0.55	0.6
		0.5	0.55	0.6
		0.5	0.55	0.6
		0.5	0.55	0.6
		0.5	0.55	0.6
		0.5	0.55	0.6
		0.5	0.55	0.6
		0.5	0.55	0.6
		0.5	0.55	0.6
		0.5	0.5	0.6
		0.5	0.5	0.6
		0.5	0.5	0.6
		0.5	0.5	0.6
		0.5	0.5	0.6
		0.5	0.5	0.6
		0.5	0.5	0.6
		0.5	0.5	0.6
		0.5	0.5	0.6
		0.5	0.5	0.6
		0.5	0.5	0.6
		0.5	0.5	0.6
		0.5	0.5	0.6
		0.5	0.5	0.6
		0.5	0.5	0.55
		0.5	0.5	0.55
		0.5	0.5	0.55
		0.5	0.5	0.55
		0.5	0.5	0.55
		0.5	0.5	0.55
			0.5	0.55
			0.5	0.55
			0.5	0.55
			0.5	0.55
			0.5	0.55
			0.5	0.55
			0.5	0.55
			0.5	0.55
			0.5	0.55
			0.5	0.55
			0.5	0.55
			0.5	0.55
			0.5	0.55
			0.5	0.55
			0.5	0.55
			0.5	0.55
			0.5	0.55
			0.5	0.55
			0.5	0.55
			0.5	0.55
			0.5	0.55
			0.5	0.55
			0.5	0.55
			0.5	0.55
			0.5	0.55
			0.5	0.55
			0.5	0.55
				0.55
				0.55
				0.55
				0.55
				0.55
				0.55
				0.55
				0.55
				0.55
				0.55
				0.55
				0.55
				0.55
				0.5
				0.5
				0.5
				0.5
				0.5
				0.5
				0.5
				0.5
				0.5
				0.5
				0.5
				0.5
				0.5
				0.5
				0.5
				0.5
				0.5
				0.5
				0.5
				0.5
				0.5
				0.5
				0.5
				0.5
				0.5
				0.5
				0.5
				0.5
				0.5
				0.5
				0.5
				0.5
				0.5
				0.5
				0.5
				0.5
				0.5
				0.5
				0.5
				0.5
				0.5
				0.5
				0.5
				0.5
				0.5
				0.5
				0.5
				0.5
				0.5

## Sheet: Fig.1k and Ext Data Fig.5c,e
Fig.1k and Ext Data Fig.5c,e
Condition	TRiC-Actin-mRNA-101	TRiC-Actin-mRNA-168	TRiC-Actin-mRNA-305	TRiC-Actin-mRNA-368	TRiC-Actin-mRNA-FL		Condition	TRiC-Actin-mRNA-101	TRiC-Actin-mRNA-168	TRiC-Actin-mRNA-305	TRiC-Actin-mRNA-368	TRiC-Actin-mRNA-FL
n cells	42	43	36	39	38		n cells	42	43	36	39	38
	Interaction events per cell							Interaction events per cell
	1.4	2.25	12.55	19.85	15.55			7	0	16	5	27
	1.3	1.55	6.3	5.55	11.1			6	0	11	0	11
	1.05	0.9	6.1	5.2	4.7			4	0	11	1	2
	0.9	0.9	6	4.6	3.45			3	1	7	2	2
	0.75	0.8	5	4.15	3.2			2	1	4	1	2
	0.7	0.8	3.55	3.45	3.05			2	1	4	4	5
	0.65	0.75	2.8	3.4	3.05			2	0	4	0	2
	0.65	0.75	2.7	2.8	2.9			2	0	3	8	8
	0.65	0.65	2.65	2.75	2.65			1	7	3	2	2
	0.6	0.65	2.6	2.3	2.6			1	0	3	2	3
	0.6	0.6	2.6	2.3	2.35			1	3	3	1	0
	0.5	0.6	2.6	2.15	2.25			0	0	2	1	5
	0.5	0.6	2.15	1.9	2.15			0	0	1	1	0
	0.5	0.55	2.05	1.75	2			0	0	1	0	4
	0.5	0.55	2.05	1.75	1.95			1	0	1	2	0
	0.5	0.55	2	1.6	1.95			0	0	0	2	5
	0.5	0.55	2	1.6	1.95			1	0	23	0	0
	0.5	0.55	1.85	1.6	1.65			0	3	0	8	1
	0.5	0.55	1.8	1.55	1.65			0	0	9	2	5
	0.5	0.55	1.8	1.5	1.6			0	0	8	1	0
	0.5	0.5	1.65	1.45	1.5			1	17	0	4	2
	1.65	0.5	1.6	1.4	1.5			0	8	2	0	2
	1.5	0.5	1.6	1.4	1.45			0	4	0	1	1
	1.2	0.5	1.55	1.35	1.45			2	2	0	2	7
	1.05	0.5	1.5	1.1	1.4			1	2	2	0	0
	1.05	0.5	1.45	1.1	1.35			1	1	0	6	0
	1.05	0.5	1.45	1.1	1.35			0	0	0	2	1
	1	0.5	1.4	1.05	1.35			2	2	0	13	1
	0.95	0.5	1.4	1	1.35			0	0	3	0	2
	0.95	2.75	1.4	0.95	1.35			0	0	3	8	10
	0.95	1.55	1.35	0.95	1.25			1	0	1	3	10
	0.85	1.5	1.35	0.9	1.25			1	0	1	1	13
	0.8	1.45	1.3	0.9	1.25			1	0	0	0	0
	0.75	1.4	1.3	0.9	1.25			0	3	5	1	0
	0.75	1.3	1.3	0.85	1.25			5	0	1	1	7
	0.75	1.15	1.3	0.8	1.25			0	0	0	0	7
	0.7	1	1.3	0.8	1.2			1	2		6	0
	0.65	0.95	1.3	0.8	1.2			3	1		5	2
	0.65	0.95	1.2	0.8	1.2			1	1		5
	0.65	0.95	1.2	0.8	1.2			5	0
	0.6	0.8	1.1	0.8	1.1			6	2
	0.6	0.8	1.1	0.8	1.1			8	0
	0.6	0.7	1.1	0.8	1.1				0
	0.6	0.7	1.1	0.8	1.1
	0.55	0.7	1.1	0.75	1.05
	0.55	0.7	1.1	0.75	1.05
	0.55	0.6	1.1	0.75	1.05
	0.5	0.6	1.1	0.75	1.05
	0.5	0.6	1.1	0.75	1.05
	0.5	0.6	1.05	0.7	1
	0.5	0.6	1.05	0.65	1
	1.25	0.55	1.05	0.65	1
	0.65	0.55	1.05	0.65	0.95
	0.6	0.55	1	0.65	0.95
	0.5	0.55	0.95	0.65	0.95
	0.5	0.55	0.95	0.65	0.95
	0.5	0.55	0.95	0.6	0.95
	0.9	0.55	0.95	0.6	0.9
	0.8	0.55	0.9	0.6	0.9
	0.65	0.5	0.9	0.6	0.9
	0.6	0.5	0.9	0.6	0.9
	0.55	0.5	0.9	0.6	0.85
		0.5	0.9	0.6	0.85
			0.9	0.6	0.85
			0.9	0.6	0.8
			0.85	0.6	0.8
			0.85	0.6	0.8
			0.85	0.6	0.75
			0.85	0.55	0.75
			0.85	0.55	0.75
			0.85	0.55	0.75
			0.85	0.55	0.75
			0.85	0.55	0.7
			0.85	0.55	0.7
			0.85	0.55	0.7
			0.8	0.55	0.7
			0.8	0.55	0.7
			0.8	0.55	0.65
			0.8	0.55	0.65
			0.8	0.5	0.6
			0.8	0.5	0.6
			0.8	0.5	0.6
			0.8	0.5	0.6
			0.75	0.5	0.6
			0.75	0.5	0.6
			0.75	0.5	0.6
			0.7	0.5	0.55
			0.7	0.5	0.55
			0.7	0.5	0.55
			0.7	0.5	0.55
			0.7	0.5	0.55
			0.7	0.5	0.55
			0.65	0.5	0.55
			0.65	0.5	0.55
			0.65	0.5	0.55
			0.65	0.5	0.55
			0.65	0.5	0.55
			0.6	0.5	0.55
			0.6	0.5	0.55
			0.6	0.5	0.55
			0.6	0.5	0.55
			0.6	0.5	0.55
			0.6	0.5	0.55
			0.6		0.55
			0.6		0.55
			0.55		0.55
			0.55		0.55
			0.55		0.5
			0.55		0.5
			0.55		0.5
			0.55		0.5
			0.55		0.5
			0.55		0.5
			0.55		0.5
			0.55		0.5
			0.55		0.5
			0.55		0.5
			0.55		0.5
			0.55		0.5
			0.55		0.5
			0.5		0.5
			0.5		0.5
			0.5		0.5
			0.5		0.5
			0.5		0.5
			0.5		0.5
			0.5		0.5
			0.5		0.5
			0.5		0.5
			0.5		0.5
			0.5		0.5
			0.5		0.5
					0.5

## Sheet: Fig.2d,f-h
Fig.2d,f-h
Condition	TRiC-actin-mRNA	TRiC-actin-Sun	TRiC-actin-Sun-PFD-KD	TRiC-Sun	PFD-actin-mRNA	PFD-actin-Sun	PFD-Sun
n cells	38	24	24	29	38	38	31
	lifetime (s)
	15.55	16.45	8.7	0.8	22.8	25	2
	11.1	14.35	7.35	0.8	22.8	18.3	1.75
	4.7	8.05	5.25	0.75	17.4	17.4	1.7
	3.45	6.4	2.95	0.7	16.9	16.5	1.4
	3.2	6.35	2.6	0.7	16.1	11.2	1.4
	3.05	5.5	2.45	0.7	15.7	10.9	1.3
	3.05	4.85	2.15	0.7	15.25	10.6	1.25
	2.9	4.8	2.1	0.65	14.75	10.5	1.2
	2.65	4.75	1.7	0.6	12.15	9.1	1
	2.6	4.5	1.7	0.55	11.25	8.15	0.8
	2.35	4.25	1.35	0.5	10.95	8.1	0.75
	2.25	4.2	1.25	0.5	10.5	7.75	0.75
	2.15	4.15	1.2	0.5	10.45	7.55	0.75
	2	4	1.2	0.5	10.25	7.35	0.75
	1.95	4	1.15	0.5	10.15	7.3	0.65
	1.95	3.8	1.15		9.7	7.2	0.65
	1.95	3.8	1.15		8.75	7.05	0.65
	1.65	3.7	1.1		8.25	6.9	0.65
	1.65	3.45	1.1		7.85	6.65	0.65
	1.6	3.4	1.1		7.75	6.35	0.65
	1.5	3.1	1		7.55	6.25	0.6
	1.5	3.05	1		7.4	6.15	0.6
	1.45	3	0.95		7.2	6.15	0.55
	1.45	2.85	0.9		7.2	5.95	0.55
	1.4	2.85	0.9		7	5.8	0.55
	1.35	2.8	0.9		6.9	5.55	0.55
	1.35	2.75	0.85		6.65	5.4	0.55
	1.35	2.55	0.85		6.35	5.15	0.5
	1.35	2.3	0.85		5.9	5.1	0.5
	1.35	2.2	0.8		5.9	4.85	0.5
	1.25	2.2	0.75		5.75	4.45	0.5
	1.25	2.15	0.75		5.7	4.3	0.5
	1.25	2.1	0.75		5.65	4.3	0.5
	1.25	2.1	0.75		5.5	4.15	0.5
	1.25	2.05	0.7		5.3	3.85	0.5
	1.25	2	0.7		5.3	3.8	0.5
	1.2	2	0.7		5.25	3.7	0.5
	1.2	1.95	0.7		5.15	3.5	0.5
	1.2	1.85	0.65		5.05	3.4	0.5
	1.2	1.85	0.65		5.05	3.3	0.5
	1.1	1.75	0.65		4.95	3.05	0.5
	1.1	1.6	0.65		4.9	2.85	0.5
	1.1	1.6	0.65		4.75	2.8	0.5
	1.1	1.55	0.65		4.65	2.8	0.5
	1.05	1.5	0.65		4.45	2.7	0.5
	1.05	1.4	0.65		4.45	2.7
	1.05	1.2	0.65		4.4	2.55
	1.05	1.2	0.65		4.3	2.4
	1.05	1.2	0.6		4.25	2.4
	1	1.2	0.6		4.15	2.4
	1	1.15	0.6		4.05	2.4
	1	1.15	0.6		4	2.3
	0.95	1.15	0.6		3.95	2.25
	0.95	1.1	0.6		3.9	2.25
	0.95	1.1	0.6		3.85	2.25
	0.95	1	0.6		3.6	2.25
	0.95	1	0.55		3.45	2.15
	0.9	1	0.55		3.35	2.15
	0.9	1	0.55		3.35	2.15
	0.9	1	0.55		3.2	2.1
	0.9	1	0.55		3.2	2.05
	0.85	0.95	0.55		3.05	2
	0.85	0.95	0.55		3.05	2
	0.85	0.9	0.5		2.95	1.9
	0.8	0.9	0.5		2.8	1.85
	0.8	0.85	0.5		2.75	1.75
	0.8	0.8	0.5		2.75	1.6
	0.75	0.75	0.5		2.7	1.55
	0.75	0.75	0.5		2.7	1.5
	0.75	0.75	0.5		2.55	1.5
	0.75	0.75	0.5		2.5	1.45
	0.75	0.7	0.5		2.3	1.4
	0.7	0.7	0.5		2.25	1.4
	0.7	0.7	0.5		2.2	1.35
	0.7	0.7	0.5		2.2	1.35
	0.7	0.7	0.5		2.15	1.3
	0.7	0.7	0.5		2.15	1.25
	0.65	0.7	0.5		2.15	1.25
	0.65	0.7			2.15	1.25
	0.6	0.65			2.1	1.2
	0.6	0.65			2.1	1.15
	0.6	0.6			2.1	1.15
	0.6	0.6			2.05	1.15
	0.6	0.6			2.05	1.15
	0.6	0.6			2.05	1.1
	0.6	0.6			2	1.1
	0.55	0.55			1.95	1.05
	0.55	0.55			1.8	1.05
	0.55	0.55			1.75	1.05
	0.55	0.55			1.7	1.05
	0.55	0.55			1.7	1.05
	0.55	0.55			1.7	1.05
	0.55	0.55			1.7	1
	0.55	0.55			1.65	1
	0.55	0.55			1.6	1
	0.55	0.55			1.6	0.95
	0.55	0.55			1.55	0.95
	0.55	0.55			1.55	0.95
	0.55	0.5			1.55	0.95
	0.55	0.5			1.55	0.95
	0.55	0.5			1.55	0.9
	0.55	0.5			1.5	0.9
	0.55	0.5			1.5	0.9
	0.55	0.5			1.45	0.8
	0.55	0.5			1.45	0.8
	0.55	0.5			1.45	0.8
	0.55	0.5			1.45	0.8
	0.5	0.5			1.4	0.8
	0.5	0.5			1.4	0.8
	0.5	0.5			1.4	0.75
	0.5	0.5			1.35	0.75
	0.5	0.5			1.35	0.75
	0.5	0.5			1.3	0.75
	0.5	0.5			1.3	0.75
	0.5	0.5			1.3	0.75
	0.5	0.5			1.25	0.75
	0.5	0.5			1.25	0.75
	0.5	0.5			1.25	0.75
	0.5				1.25	0.75
	0.5				1.25	0.7
	0.5				1.2	0.7
	0.5				1.2	0.7
	0.5				1.2	0.65
	0.5				1.2	0.65
	0.5				1.15	0.65
	0.5				1.15	0.65
	0.5				1.15	0.65
	0.5				1.15	0.65
	0.5				1.15	0.65
	0.5				1.1	0.65
	0.5				1.1	0.65
	0.5				1.1	0.6
	0.5				1.05	0.6
					1.05	0.6
					1.05	0.6
					1.05	0.6
					1.05	0.6
					1.05	0.6
					1.05	0.6
					1.05	0.6
					1	0.6
					1	0.6
					1	0.6
					1	0.6
					0.95	0.6
					0.95	0.55
					0.95	0.55
					0.95	0.55
					0.95	0.55
					0.95	0.55
					0.95	0.55
					0.95	0.55
					0.95	0.55
					0.95	0.55
					0.9	0.55
					0.9	0.55
					0.9	0.55
					0.9	0.55
					0.85	0.55
					0.85	0.55
					0.85	0.55
					0.85	0.55
					0.85	0.55
					0.85	0.55
					0.85	0.55
					0.85	0.55
					0.85	0.55
					0.85	0.55
					0.85	0.55
					0.85	0.5
					0.85	0.5
					0.8	0.5
					0.8	0.5
					0.8	0.5
					0.8	0.5
					0.8	0.5
					0.8	0.5
					0.8	0.5
					0.8	0.5
					0.8	0.5
					0.8	0.5
					0.8	0.5
					0.8	0.5
					0.8	0.5
					0.8	0.5
					0.8	0.5
					0.8	0.5
					0.75	0.5
					0.75	0.5
					0.75	0.5
					0.75	0.5
					0.75	0.5
					0.75	0.5
					0.75	0.5
					0.75	0.5
					0.75	0.5
					0.75	0.5
					0.7	0.5
					0.7	0.5
					0.7	0.5
					0.7	0.5
					0.7	0.5
					0.7	0.5
					0.7	0.5
					0.7	0.5
					0.7
					0.7
					0.7
					0.65
					0.65
					0.65
					0.65
					0.65
					0.65
					0.65
					0.65
					0.65
					0.65
					0.65
					0.65
					0.65
					0.6
					0.6
					0.6
					0.6
					0.6
					0.6
					0.6
					0.6
					0.6
					0.6
					0.6
					0.6
					0.6
					0.6
					0.6
					0.6
					0.6
					0.6
					0.6
					0.6
					0.6
					0.6
					0.6
					0.55
					0.55
					0.55
					0.55
					0.55
					0.55
					0.55
					0.55
					0.55
					0.55
					0.55
					0.55
					0.55
					0.55
					0.55
					0.55
					0.55
					0.55
					0.55
					0.55
					0.55
					0.55
					0.55
					0.55
					0.55
					0.55
					0.55
					0.55
					0.55
					0.55
					0.55
					0.55
					0.55
					0.55
					0.55
					0.55
					0.55
					0.55
					0.55
					0.55
					0.55
					0.55
					0.55
					0.55
					0.55
					0.55
					0.5
					0.5
					0.5
					0.5
					0.5
					0.5
					0.5
					0.5
					0.5
					0.5
					0.5
					0.5
					0.5
					0.5
					0.5
					0.5
					0.5
					0.5
					0.5
					0.5
					0.5
					0.5
					0.5
					0.5
					0.5
					0.5
					0.5
					0.5
					0.5
					0.5
					0.5
					0.5
					0.5
					0.5
					0.5
					0.5
					0.5
					0.5
					0.5
					0.5
					0.5
					0.5
					0.5
					0.5
					0.5
					0.5
					0.5
					0.5
					0.5

## Sheet: Fig.2e 
Fig.2e
Condition	TRiC-actin-mRNA	TRiC-actin-Sun	TRiC-actin-Sun-PFD-KD	TRiC-Sun	PFD-actin-mRNA	PFD-actin-Sun	PFD-Sun
n cells	38	24	24	29	38	38	31
	Interaction events per cell
	27	15	2	0	4	14	1
	11	4	2	0	6	12	0
	2	10	6	0	7	10	0
	2	5	7	1	7	9	1
	2	2	2	0	11	7	0
	5	4	5	0	29	6	1
	2	3	2	0	6	5	5
	8	3	7	0	35	4	2
	2	1	2	0	3	4	0
	3	2	3	0	10	4	1
	0	4	3	0	2	2	1
	5	3	4	0	11	11	0
	0	2	4	2	19	5	2
	4	3	2	0	2	11	1
	0	3	0	0	2	9	0
	5	6	1	1	9	8	2
	0	8	8	0	3	7	5
	1	4	3	1	19	6	0
	5	7	1	1	1	6	0
	0	3	2	0	17	5	1
	2	8	1	3	12	5	9
	2	11	1	2	27	4	0
	1	4	8	1	8	2	0
	7	3	2	2	2	2	3
	0			0	2	11	5
	0			1	1	7	0
	1			0	2	5	2
	1			0	8	5	0
	2			0	11	4	1
	10				3	4	0
	10				4	2	2
	13				24	2
	0				6	1
	0				2	1
	7				12	1
	7				8	1
	0				3	0
	2				1	0

## Sheet: Fig.2j and Ext Data Fig.6k
Fig.2j and Ext Data Fig.6k
Condition	TRiC-PFD	TRiC-PFD-Puro	TRiC-PFD-Actin-Sun
n cells	24	24	24
	lifetime (s)
	2.7	3	2.45
	2.25	2	2.05
	2.25	1.9	1.95
	1.5	1.8	1.75
	1.3	1.75	1.6
	1.2	1.2	1.55
	1.15	1.05	1.4
	1.05	0.95	1.4
	1.05	0.8	1.3
	1	0.8	1.2
	0.95	0.8	1.2
	0.9	0.75	1.15
	0.9	0.7	1.15
	0.85	0.7	1.15
	0.85	0.7	1.1
	0.85	0.7	1.1
	0.85	0.65	1.05
	0.8	0.6	1.05
	0.8	0.6	1
	0.75	0.55	1
	0.75	0.55	1
	0.7	0.55	0.95
	0.7	0.55	0.95
	0.7	0.55	0.95
	0.65	0.5	0.95
	0.65	0.5	0.95
	0.6	0.5	0.95
	0.6	0.5	0.95
	0.6	0.5	0.9
	0.6	0.5	0.9
	0.6	0.5	0.9
	0.55	0.5	0.85
	0.5	0.5	0.85
	0.5		0.85
	0.5		0.85
	0.5		0.85
	0.5		0.8
	0.5		0.8
	0.5		0.8
	0.5		0.8
	0.5		0.8
	0.5		0.75
	0.5		0.75
			0.75
			0.75
			0.75
			0.75
			0.75
			0.7
			0.7
			0.7
			0.7
			0.7
			0.7
			0.7
			0.7
			0.65
			0.65
			0.65
			0.65
			0.65
			0.65
			0.65
			0.65
			0.65
			0.6
			0.6
			0.6
			0.6
			0.6
			0.6
			0.6
			0.6
			0.6
			0.6
			0.6
			0.6
			0.6
			0.6
			0.6
			0.6
			0.6
			0.6
			0.6
			0.6
			0.6
			0.6
			0.6
			0.6
			0.6
			0.55
			0.55
			0.55
			0.55
			0.55
			0.55
			0.55
			0.55
			0.55
			0.55
			0.55
			0.55
			0.55
			0.55
			0.5
			0.5
			0.5
			0.5
			0.5
			0.5
			0.5
			0.5
			0.5
			0.5
			0.5
			0.5
			0.5
			0.5
			0.5
			0.5
			0.5
			0.5
			0.5
			0.5
			0.5
			0.5
			0.5
			0.5

## Sheet: Fig.2k
Fig.2k
Condition	TRiC-PFD	TRiC-PFD-Puro	TRiC-PFD-Actin-Sun
n cells	24	24	24
	Interaction events per cell
	0	3	8
	1	3	4
	2	0	6
	1	1	5
	7	0	2
	2	1	1
	3	0	6
	1	0	6
	2	1	4
	0	3	3
	5	0	1
	9	3	6
	2	0	5
	1	5	13
	1	0	2
	2	2	7
	0	2	6
	0	0	9
	2	3	6
	1	0	3
	1	0	9
	1	1	4
	0	4	4
	0	1	8

## Sheet: Fig.3b,c
Fig.3b,c
Condition	Co-TRiC-actin	Co-TRiC-actinG150P	Co-PFD-actin	Co-PFD-actinG150P	Post-TRiC-actin	Post-TRiC-actinG150P	Post-PFD-actin	Post-PFD-actinG150P
n cells	38	38	38	18	24	29	38	16
	lifetime (s)
	15.55	11.4	22.8	20.3	16.45	25	25	15.65
	11.1	6.45	22.8	14.05	14.35	25	18.3	14.45
	4.7	5.3	17.4	8.1	8.05	25	17.4	11.5
	3.45	5	16.9	7.25	6.4	25	16.5	11.3
	3.2	4.7	16.1	4.25	6.35	25	11.2	10.8
	3.05	4.5	15.7	3.35	5.5	25	10.9	10.3
	3.05	3.55	15.25	3.1	4.85	18.7	10.6	9.4
	2.9	3.25	14.75	2.9	4.8	18.1	10.5	9.4
	2.65	2.95	12.15	2.85	4.75	16.85	9.1	8.25
	2.6	2.9	11.25	2.5	4.5	15.5	8.15	7.35
	2.35	2.75	10.95	2.1	4.25	15	8.1	7.05
	2.25	2.4	10.5	1.9	4.2	14.8	7.75	4.6
	2.15	2.3	10.45	1.75	4.15	14.75	7.55	4.2
	2	2.15	10.25	1.75	4	14.1	7.35	4.15
	1.95	2.05	10.15	1.7	4	12.55	7.3	3.9
	1.95	1.9	9.7	1.6	3.8	12.4	7.2	3.75
	1.95	1.9	8.75	1.55	3.8	11.65	7.05	3.1
	1.65	1.9	8.25	1.35	3.7	9.75	6.9	3.1
	1.65	1.65	7.85	1.3	3.45	9.45	6.65	2.9
	1.6	1.6	7.75	1.3	3.4	8.35	6.35	2.7
	1.5	1.6	7.55	1.25	3.1	8.2	6.25	2.4
	1.5	1.55	7.4	1.25	3.05	8.1	6.15	2.3
	1.45	1.5	7.2	1.2	3	7.8	6.15	2.25
	1.45	1.5	7.2	1.2	2.85	7.7	5.95	2.2
	1.4	1.5	7	1.15	2.85	7.35	5.8	2.2
	1.35	1.5	6.9	1.1	2.8	7.25	5.55	2.2
	1.35	1.45	6.65	1.1	2.75	7.1	5.4	2.1
	1.35	1.45	6.35	1.05	2.55	7	5.15	2
	1.35	1.4	5.9	1.05	2.3	6.9	5.1	1.95
	1.35	1.4	5.9	1.05	2.2	6.55	4.85	1.85
	1.25	1.35	5.75	1	2.2	6.25	4.45	1.85
	1.25	1.35	5.7	1	2.15	6.1	4.3	1.8
	1.25	1.3	5.65	0.95	2.1	5.8	4.3	1.65
	1.25	1.25	5.5	0.95	2.1	5.7	4.15	1.6
	1.25	1.25	5.3	0.95	2.05	5.55	3.85	1.55
	1.25	1.25	5.3	0.95	2	4.9	3.8	1.5
	1.2	1.2	5.25	0.9	2	4.7	3.7	1.5
	1.2	1.1	5.15	0.9	1.95	4.5	3.5	1.45
	1.2	1.1	5.05	0.9	1.85	4.4	3.4	1.45
	1.2	1.05	5.05	0.9	1.85	4.25	3.3	1.45
	1.1	1.05	4.95	0.85	1.75	4.2	3.05	1.4
	1.1	1.05	4.9	0.85	1.6	3.95	2.85	1.4
	1.1	1	4.75	0.85	1.6	3.8	2.8	1.35
	1.1	1	4.65	0.8	1.55	3.75	2.8	1.35
	1.05	1	4.45	0.8	1.5	3.75	2.7	1.35
	1.05	1	4.45	0.8	1.4	3.75	2.7	1.35
	1.05	1	4.4	0.8	1.2	3.65	2.55	1.3
	1.05	1	4.3	0.8	1.2	3.65	2.4	1.3
	1.05	0.95	4.25	0.8	1.2	3.5	2.4	1.3
	1	0.95	4.15	0.75	1.2	3.35	2.4	1.3
	1	0.95	4.05	0.75	1.15	3.35	2.4	1.25
	1	0.95	4	0.75	1.15	3.1	2.3	1.25
	0.95	0.9	3.95	0.75	1.15	3	2.25	1.2
	0.95	0.9	3.9	0.75	1.1	2.9	2.25	1.2
	0.95	0.9	3.85	0.75	1.1	2.85	2.25	1.2
	0.95	0.9	3.6	0.75	1	2.8	2.25	1.15
	0.95	0.9	3.45	0.75	1	2.65	2.15	1.1
	0.9	0.85	3.35	0.75	1	2.65	2.15	1.1
	0.9	0.85	3.35	0.7	1	2.6	2.15	1.1
	0.9	0.85	3.2	0.7	1	2.5	2.1	1.1
	0.9	0.85	3.2	0.7	1	2.5	2.05	1.05
	0.85	0.85	3.05	0.7	0.95	2.45	2	1
	0.85	0.85	3.05	0.7	0.95	2.4	2	1
	0.85	0.8	2.95	0.7	0.9	2.4	1.9	1
	0.8	0.8	2.8	0.7	0.9	2.4	1.85	1
	0.8	0.8	2.75	0.7	0.85	2.25	1.75	0.95
	0.8	0.8	2.75	0.7	0.8	2.2	1.6	0.95
	0.75	0.8	2.7	0.7	0.75	2.2	1.55	0.95
	0.75	0.75	2.7	0.7	0.75	2.2	1.5	0.95
	0.75	0.75	2.55	0.7	0.75	2.1	1.5	0.95
	0.75	0.75	2.5	0.7	0.75	2	1.45	0.95
	0.75	0.75	2.3	0.7	0.7	1.95	1.4	0.9
	0.7	0.75	2.25	0.65	0.7	1.9	1.4	0.9
	0.7	0.75	2.2	0.65	0.7	1.85	1.35	0.9
	0.7	0.75	2.2	0.65	0.7	1.8	1.35	0.9
	0.7	0.7	2.15	0.65	0.7	1.7	1.3	0.9
	0.7	0.7	2.15	0.65	0.7	1.65	1.25	0.85
	0.65	0.7	2.15	0.65	0.7	1.6	1.25	0.85
	0.65	0.65	2.15	0.65	0.7	1.55	1.25	0.85
	0.6	0.65	2.1	0.65	0.65	1.5	1.2	0.85
	0.6	0.65	2.1	0.65	0.65	1.4	1.15	0.85
	0.6	0.65	2.1	0.65	0.6	1.4	1.15	0.85
	0.6	0.65	2.05	0.65	0.6	1.35	1.15	0.85
	0.6	0.65	2.05	0.65	0.6	1.3	1.15	0.8
	0.6	0.65	2.05	0.6	0.6	1.25	1.1	0.8
	0.6	0.65	2	0.6	0.6	1.2	1.1	0.8
	0.55	0.6	1.95	0.6	0.55	1.2	1.05	0.8
	0.55	0.6	1.8	0.6	0.55	1.2	1.05	0.8
	0.55	0.6	1.75	0.6	0.55	1.15	1.05	0.8
	0.55	0.6	1.7	0.6	0.55	1.1	1.05	0.8
	0.55	0.6	1.7	0.6	0.55	1.1	1.05	0.8
	0.55	0.6	1.7	0.6	0.55	1.05	1.05	0.8
	0.55	0.6	1.7	0.6	0.55	1.05	1	0.8
	0.55	0.6	1.65	0.6	0.55	1.05	1	0.8
	0.55	0.6	1.6	0.6	0.55	1	1	0.8
	0.55	0.6	1.6	0.6	0.55	0.85	0.95	0.8
	0.55	0.6	1.55	0.6	0.55	0.8	0.95	0.75
	0.55	0.55	1.55	0.55	0.55	0.8	0.95	0.75
	0.55	0.55	1.55	0.55	0.5	0.8	0.95	0.75
	0.55	0.55	1.55	0.55	0.5	0.8	0.95	0.75
	0.55	0.55	1.55	0.55	0.5	0.55	0.9	0.75
	0.55	0.55	1.5	0.55	0.5	0.55	0.9	0.75
	0.55	0.55	1.5	0.55	0.5	0.5	0.9	0.75
	0.55	0.55	1.45	0.55	0.5	0.5	0.8	0.75
	0.55	0.55	1.45	0.55	0.5	0.5	0.8	0.75
	0.55	0.55	1.45	0.55	0.5	0.5	0.8	0.75
	0.55	0.55	1.45	0.55	0.5		0.8	0.7
	0.5	0.55	1.4	0.55	0.5		0.8	0.7
	0.5	0.55	1.4	0.55	0.5		0.8	0.7
	0.5	0.55	1.4	0.55	0.5		0.75	0.7
	0.5	0.55	1.35	0.55	0.5		0.75	0.7
	0.5	0.55	1.35	0.55	0.5		0.75	0.7
	0.5	0.55	1.3	0.55	0.5		0.75	0.7
	0.5	0.5	1.3	0.55	0.5		0.75	0.7
	0.5	0.5	1.3	0.55	0.5		0.75	0.65
	0.5	0.5	1.25	0.55	0.5		0.75	0.65
	0.5	0.5	1.25	0.5	0.5		0.75	0.65
	0.5	0.5	1.25	0.5	0.5		0.75	0.65
	0.5	0.5	1.25	0.5			0.75	0.65
	0.5	0.5	1.25	0.5			0.7	0.65
	0.5	0.5	1.2	0.5			0.7	0.65
	0.5	0.5	1.2	0.5			0.7	0.65
	0.5	0.5	1.2	0.5			0.65	0.65
	0.5	0.5	1.2	0.5			0.65	0.65
	0.5	0.5	1.15	0.5			0.65	0.65
	0.5	0.5	1.15	0.5			0.65	0.65
	0.5	0.5	1.15	0.5			0.65	0.65
	0.5	0.5	1.15	0.5			0.65	0.65
	0.5	0.5	1.15	0.5			0.65	0.6
	0.5	0.5	1.1	0.5			0.65	0.6
	0.5	0.5	1.1	0.5			0.65	0.6
	0.5	0.5	1.1	0.5			0.6	0.6
	0.5	0.5	1.05	0.5			0.6	0.6
			1.05	0.5			0.6	0.6
			1.05	0.5			0.6	0.6
			1.05	0.5			0.6	0.6
			1.05	0.5			0.6	0.6
			1.05	0.5			0.6	0.6
			1.05	0.5			0.6	0.6
			1.05	0.5			0.6	0.6
			1	0.5			0.6	0.6
			1	0.5			0.6	0.6
			1	0.5			0.6	0.6
			1	0.5			0.6	0.6
			0.95	0.5			0.6	0.55
			0.95	0.5			0.55	0.55
			0.95	0.5			0.55	0.55
			0.95	0.55			0.55	0.55
			0.95				0.55	0.55
			0.95				0.55	0.55
			0.95				0.55	0.55
			0.95				0.55	0.55
			0.95				0.55	0.55
			0.95				0.55	0.55
			0.9				0.55	0.55
			0.9				0.55	0.55
			0.9				0.55	0.55
			0.9				0.55	0.55
			0.85				0.55	0.55
			0.85				0.55	0.55
			0.85				0.55	0.55
			0.85				0.55	0.55
			0.85				0.55	0.55
			0.85				0.55	0.55
			0.85				0.55	0.55
			0.85				0.55	0.55
			0.85				0.55	0.55
			0.85				0.55	0.55
			0.85				0.55	0.55
			0.85				0.5	0.55
			0.85				0.5	0.55
			0.8				0.5	0.55
			0.8				0.5	0.55
			0.8				0.5	0.5
			0.8				0.5	0.5
			0.8				0.5	0.5
			0.8				0.5	0.5
			0.8				0.5	0.5
			0.8				0.5	0.5
			0.8				0.5	0.5
			0.8				0.5	0.5
			0.8				0.5	0.5
			0.8				0.5	0.5
			0.8				0.5	0.5
			0.8				0.5	0.5
			0.8				0.5	0.5
			0.8				0.5	0.5
			0.75				0.5	0.5
			0.75				0.5	0.5
			0.75				0.5	0.5
			0.75				0.5	0.5
			0.75				0.5	0.5
			0.75				0.5	0.5
			0.75				0.5	0.5
			0.75				0.5	0.5
			0.75				0.5	0.5
			0.75				0.5	0.5
			0.7				0.5	0.5
			0.7				0.5	0.5
			0.7				0.5	0.5
			0.7				0.5	0.5
			0.7				0.5	0.5
			0.7				0.5	0.5
			0.7				0.5	0.5
			0.7				0.5	0.5
			0.7					0.5
			0.7					0.5
			0.7					0.5
			0.65					0.5
			0.65
			0.65
			0.65
			0.65
			0.65
			0.65
			0.65
			0.65
			0.65
			0.65
			0.65
			0.65
			0.6
			0.6
			0.6
			0.6
			0.6
			0.6
			0.6
			0.6
			0.6
			0.6
			0.6
			0.6
			0.6
			0.6
			0.6
			0.6
			0.6
			0.6
			0.6
			0.6
			0.6
			0.6
			0.6
			0.55
			0.55
			0.55
			0.55
			0.55
			0.55
			0.55
			0.55
			0.55
			0.55
			0.55
			0.55
			0.55
			0.55
			0.55
			0.55
			0.55
			0.55
			0.55
			0.55
			0.55
			0.55
			0.55
			0.55
			0.55
			0.55
			0.55
			0.55
			0.55
			0.55
			0.55
			0.55
			0.55
			0.55
			0.55
			0.55
			0.55
			0.55
			0.55
			0.55
			0.55
			0.55
			0.55
			0.55
			0.55
			0.55
			0.5
			0.5
			0.5
			0.5
			0.5
			0.5
			0.5
			0.5
			0.5
			0.5
			0.5
			0.5
			0.5
			0.5
			0.5
			0.5
			0.5
			0.5
			0.5
			0.5
			0.5
			0.5
			0.5
			0.5
			0.5
			0.5
			0.5
			0.5
			0.5
			0.5
			0.5
			0.5
			0.5
			0.5
			0.5
			0.5
			0.5
			0.5
			0.5
			0.5
			0.5
			0.5
			0.5
			0.5
			0.5
			0.5
			0.5
			0.5
			0.5

[truncated: 33 more sheets: Fig.3d, Fig.3e, Fig.3f, Fig.4d, Fig.4f, Fig.4h and Ext Data Fig,8j, Fig.4i, Ext Data Fig.1c, Ext Data Fig.1e, Ext Data Fig.1g, Ext Data Fig.1h, Ext Data Fig.1i, Ext Data Fig.1j, Ext Data Fig.1l, Ext Data Fig.1k, Ext Data Fig.2b, Ext Data Fig.3b, Ext Data Fig.3f-h, Ext Data Fig.3i, Ext Data Fig.4b …]
